# Supplementary material for: Brg1 restrains the pro-inflammatory properties of ILC3s and modulates intestinal immunity
Source: Mucosal Immunol. 2020 Jul 1;14(1):38–52. doi: 10.1038/s41385-020-0317-3 (PMC7790751; doi:10.1038/s41385-020-0317-3)
Supplement: Supplementary file 2 — Supplementary Data 1 [file 41385_2020_317_MOESM2_ESM.xlsx]

## Sheet: Up Regulated
GeneName	DOE	length	logFC	logCPM	LR	PValue	FDR	gene_short_name	gene_biotype	KO_mean	WT_mean	KO_median	WT_median
ENSMUSG00000031424	KOvsWT	1730	3.80871	4.7542	52.4054	4.51e-13	1.15e-10	Kir3dl1	protein_coding	34.97	2.5	34.97	2.5
ENSMUSG00000032564	KOvsWT	6194	3.63676	3.80617	97.8123	4.6e-23	5.22e-20	Cpne4	protein_coding	10.775	0.83	10.775	0.83
ENSMUSG00000038298	KOvsWT	6195	3.51599	5.97747	58.4286	2.11e-14	6.4e-12	Pdzk1	protein_coding	59.965	5.4	59.965	5.4
ENSMUSG00000027720	KOvsWT	1144	3.22388	5.20967	127.225	1.66e-29	3.53e-26	Il2	protein_coding	59.455	6.28	59.455	6.28
ENSMUSG00000024738	KOvsWT	1932	2.96948	2.63071	27.8294	1.32e-07	1.02e-05	Pga5	protein_coding	8.12	1.04	8.12	1.04
ENSMUSG00000053963	KOvsWT	10368	2.96361	3.15292	42.3184	7.76e-11	1.16e-08	Stum	protein_coding	8.4	1.155	8.4	1.155
ENSMUSG00000032204	KOvsWT	10188	2.94706	4.54409	106.17	6.77e-25	9.59e-22	Aqp9	protein_coding	15.93	2.3	15.93	2.3
ENSMUSG00000045136	KOvsWT	2392	2.90483	2.9334	35.5254	2.52e-09	2.78e-07	Tubb2b	protein_coding	7.18	0.785	7.18	0.785
ENSMUSG00000022652	KOvsWT	3050	2.87462	3.7107	55.9495	7.44e-14	2.14e-11	Morc1	protein_coding	7.505	0.93	7.505	0.93
ENSMUSG00000078881	KOvsWT	3205	2.79635	2.6301	11.4612	0.000710648	0.0180325	Gm14434	protein_coding	7.875	1.68	7.875	1.68
ENSMUSG00000005124	KOvsWT	7286	2.7952	4.40326	92.7378	5.97e-22	4.62e-19	Wisp1	protein_coding	18.775	2.39	18.775	2.39
ENSMUSG00000026344	KOvsWT	10242	2.64239	2.78278	37.1702	1.08e-09	1.28e-07	Lypd1	protein_coding	7.335	0.925	7.335	0.925
ENSMUSG00000032942	KOvsWT	5981	2.62975	4.6387	84.3527	4.14e-20	2.35e-17	Ucp3	protein_coding	18.07	2.74	18.07	2.74
ENSMUSG00000040434	KOvsWT	14704	2.55444	2.86369	38.9368	4.38e-10	5.52e-08	Large2	protein_coding	6.005	1.065	6.005	1.065
ENSMUSG00000079157	KOvsWT	10093	2.53295	3.44348	42.2902	7.87e-11	1.16e-08	Fam155a	protein_coding	6.22	1.185	6.22	1.185
ENSMUSG00000034796	KOvsWT	8706	2.42903	4.373	42.559	6.86e-11	1.06e-08	Cpne7	protein_coding	13.71	2.6	13.71	2.6
ENSMUSG00000021322	KOvsWT	6692	2.33835	4.65836	52.4919	4.32e-13	1.13e-10	Aoah	protein_coding	18.06	3.775	18.06	3.775
ENSMUSG00000023043	KOvsWT	1400	2.30846	3.59694	42.8054	6.05e-11	9.52e-09	Krt18	protein_coding	14.32	2.75	14.32	2.75
ENSMUSG00000020787	KOvsWT	4107	2.30606	2.96304	31.1854	2.35e-08	2.06e-06	P2rx1	protein_coding	6.39	0.935	6.39	0.935
ENSMUSG00000031078	KOvsWT	6334	2.21312	4.31388	51.2304	8.21e-13	1.94e-10	Cttn	protein_coding	12.185	3.75	12.185	3.75
ENSMUSG00000029359	KOvsWT	3137	2.14561	1.84535	14.5822	0.000134175	0.00444005	Tesc	protein_coding	5.76	1.165	5.76	1.165
ENSMUSG00000023031	KOvsWT	1103	2.08003	3.04551	26.7437	2.32e-07	1.67e-05	Cela1	protein_coding	12.21	2.7	12.21	2.7
ENSMUSG00000041872	KOvsWT	2976	2.04651	10.491	31.5095	1.98e-08	1.8e-06	Il17f	protein_coding	2065.66	488.37	2065.66	488.37
ENSMUSG00000023132	KOvsWT	1320	2.02561	7.33424	33.5603	6.91e-09	6.95e-07	Gzma	protein_coding	307.42	76.8	307.42	76.8
ENSMUSG00000050953	KOvsWT	11608	2.00861	4.64439	41.6561	1.09e-10	1.58e-08	Gja1	protein_coding	13.24	3.325	13.24	3.325
ENSMUSG00000020083	KOvsWT	7042	1.99706	2.05654	15.4432	8.5e-05	0.00300422	Fam241b	protein_coding	6.055	1.455	6.055	1.455
ENSMUSG00000029919	KOvsWT	7694	1.99085	4.57984	50.161	1.42e-12	3.17e-10	Hpgds	protein_coding	20.24	4.46	20.24	4.46
ENSMUSG00000033174	KOvsWT	7919	1.92234	3.65105	32.2761	1.34e-08	1.25e-06	Mgll	protein_coding	15.685	4.59	15.685	4.59
ENSMUSG00000023033	KOvsWT	30728	1.92131	4.94799	51.076	8.89e-13	2.07e-10	Scn8a	protein_coding	23.31	5.5	23.31	5.5
ENSMUSG00000067586	KOvsWT	4463	1.90231	6.72456	64.115	1.17e-15	4.04e-13	S1pr3	protein_coding	36.825	9.98	36.825	9.98
ENSMUSG00000030680	KOvsWT	2244	1.82097	2.14692	9.44452	0.00211781	0.0435179	Pagr1a	protein_coding	8.865	4.935	8.865	4.935
ENSMUSG00000044770	KOvsWT	14550	1.81578	4.73761	35.3016	2.82e-09	3.08e-07	Scml4	protein_coding	13.875	4.355	13.875	4.355
ENSMUSG00000030361	KOvsWT	3111	1.79063	3.39416	25.9712	3.47e-07	2.39e-05	Klrb1a	protein_coding	15.535	4.655	15.535	4.655
ENSMUSG00000074218	KOvsWT	706	1.7048	0.729884	4.50806	0.0337356	0.308168	Cox7a1	protein_coding	6.545	1.795	6.545	1.795
ENSMUSG00000039953	KOvsWT	5819	1.69991	3.94275	31.6222	1.87e-08	1.7e-06	Clstn1	protein_coding	5.24	1.545	5.24	1.545
ENSMUSG00000057286	KOvsWT	8411	1.67635	3.09054	18.4818	1.72e-05	0.000751974	St6galnac2	protein_coding	5.12	1.47	5.12	1.47
ENSMUSG00000053644	KOvsWT	7673	1.67528	4.19294	34.163	5.07e-09	5.22e-07	Aldh7a1	protein_coding	14.92	5.775	14.92	5.775
ENSMUSG00000020774	KOvsWT	6947	1.66287	3.9	25.4307	4.59e-07	3.1e-05	Aspa	protein_coding	16.65	4.275	16.65	4.275
ENSMUSG00000000693	KOvsWT	5534	1.66018	5.98529	38.832	4.62e-10	5.73e-08	Loxl3	protein_coding	39.58	9.775	39.58	9.775
ENSMUSG00000034855	KOvsWT	4765	1.59262	7.52625	55.4868	9.41e-14	2.67e-11	Cxcl10	protein_coding	243.695	81.3	243.695	81.3
ENSMUSG00000025920	KOvsWT	23360	1.59179	3.12373	19.423	1.05e-05	0.000497878	Stau2	protein_coding	5.995	1.725	5.995	1.725
ENSMUSG00000020758	KOvsWT	9326	1.58466	5.74307	34.5192	4.22e-09	4.43e-07	Itgb4	protein_coding	14.255	4.72	14.255	4.72
ENSMUSG00000021668	KOvsWT	7288	1.57811	6.72691	39.1681	3.89e-10	4.94e-08	Polk	protein_coding	47.88	17.315	47.88	17.315
ENSMUSG00000058672	KOvsWT	1610	1.5603	6.60648	32.9962	9.23e-09	9.08e-07	Tubb2a	protein_coding	91.01	31.68	91.01	31.68
ENSMUSG00000020357	KOvsWT	8659	1.55417	4.88863	30.0472	4.22e-08	3.6e-06	Flt4	protein_coding	7.05	2.27	7.05	2.27
ENSMUSG00000028145	KOvsWT	4632	1.54749	3.9769	27.2697	1.77e-07	1.31e-05	Them4	protein_coding	12.625	4.27	12.625	4.27
ENSMUSG00000016194	KOvsWT	6305	1.53725	7.86297	44.5363	2.5e-11	4.52e-09	Hsd11b1	protein_coding	266.58	93.3	266.58	93.3
ENSMUSG00000030518	KOvsWT	9032	1.53308	5.48853	23.9531	9.87e-07	6.2e-05	Fam189a1	protein_coding	28.605	10.505	28.605	10.505
ENSMUSG00000078439	KOvsWT	1836	1.51965	2.33396	10.1866	0.00141468	0.0318284	Smim24	protein_coding	8.355	2.665	8.355	2.665
ENSMUSG00000052914	KOvsWT	3605	1.51242	5.93811	49.849	1.66e-12	3.59e-10	Cyp2j6	protein_coding	25.09	8.875	25.09	8.875
ENSMUSG00000041420	KOvsWT	5228	1.50205	4.35853	27.3377	1.71e-07	1.28e-05	Meis3	protein_coding	20.155	7.62	20.155	7.62
ENSMUSG00000026237	KOvsWT	3274	1.46448	4.44025	29.4171	5.84e-08	4.82e-06	Nmur1	protein_coding	24.96	9.06	24.96	9.06
ENSMUSG00000012519	KOvsWT	3429	1.40868	3.53781	14.0846	0.00017477	0.00554601	Mlkl	protein_coding	9.245	3.02	9.245	3.02
ENSMUSG00000053063	KOvsWT	6504	1.40795	3.26413	17.179	3.4e-05	0.0013679	Clec12a	protein_coding	9.095	3.54	9.095	3.54
ENSMUSG00000034394	KOvsWT	4441	1.39583	7.4079	39.9136	2.65e-10	3.56e-08	Lif	protein_coding	64.055	25.22	64.055	25.22
ENSMUSG00000026062	KOvsWT	7918	1.39507	6.50347	41.0391	1.49e-10	2.1e-08	Slc9a2	protein_coding	27.32	10.905	27.32	10.905
ENSMUSG00000018916	KOvsWT	800	1.37208	8.26531	36.1517	1.83e-09	2.06e-07	Csf2	protein_coding	601.15	222.325	601.15	222.325
ENSMUSG00000019942	KOvsWT	6500	1.36761	1.97399	5.49323	0.0190902	0.21075	Cdk1	protein_coding	5.715	1.84	5.715	1.84
ENSMUSG00000062861	KOvsWT	7163	1.36355	2.72419	10.1814	0.00141866	0.0318758	Zfp28	protein_coding	5.045	1.55	5.045	1.55
ENSMUSG00000042210	KOvsWT	4333	1.36167	3.83535	19.3209	1.1e-05	0.000520598	Abhd14a	protein_coding	18.04	7.1	18.04	7.1
ENSMUSG00000024867	KOvsWT	4501	1.34812	4.22102	17.2593	3.26e-05	0.00132059	Pip5k1b	protein_coding	11.12	4.49	11.12	4.49
ENSMUSG00000023236	KOvsWT	1801	1.34101	2.6645	9.46368	0.00209581	0.0432092	Scg5	protein_coding	7.795	3.025	7.795	3.025
ENSMUSG00000031530	KOvsWT	2740	1.3199	7.09545	19.8748	8.27e-06	0.000402973	Dusp4	protein_coding	70.96	29.165	70.96	29.165
ENSMUSG00000058135	KOvsWT	2868	1.31215	5.5758	30.9053	2.71e-08	2.35e-06	Gstm1	protein_coding	61.75	26.055	61.75	26.055
ENSMUSG00000005824	KOvsWT	1859	1.30987	4.58505	24.1324	8.99e-07	5.69e-05	Tnfsf14	protein_coding	18.54	7.49	18.54	7.49
ENSMUSG00000068036	KOvsWT	19089	1.30233	3.76574	18.0276	2.18e-05	0.000930487	Afdn	protein_coding	6.035	3.515	6.035	3.515
ENSMUSG00000023045	KOvsWT	2650	1.29914	4.16927	20.1645	7.11e-06	0.000353407	Soat2	protein_coding	11.535	4.625	11.535	4.625
ENSMUSG00000039497	KOvsWT	5662	1.28507	4.1011	20.2173	6.91e-06	0.000345812	Dse	protein_coding	5.515	2.64	5.515	2.64
ENSMUSG00000048416	KOvsWT	2522	1.28388	2.87283	11.724	0.000617003	0.0160714	Mlf1	protein_coding	10.085	4.42	10.085	4.42
ENSMUSG00000097327	KOvsWT	3880	1.28128	2.51875	8.5151	0.00352211	0.0632603	E030030I06Rik	protein_coding	14.065	5.7	14.065	5.7
ENSMUSG00000022528	KOvsWT	2860	1.26204	5.85097	20.6198	5.6e-06	0.000290462	Hes1	protein_coding	59.87	25.52	59.87	25.52
ENSMUSG00000022321	KOvsWT	11636	1.25854	3.56109	13.0627	0.000301236	0.00869901	Cdh10	protein_coding	5.255	1.995	5.255	1.995
ENSMUSG00000027699	KOvsWT	10197	1.25744	4.27946	14.8816	0.000114476	0.00390205	Ect2	protein_coding	7.6	2.81	7.6	2.81
ENSMUSG00000027346	KOvsWT	10492	1.25584	7.47141	39.9861	2.56e-10	3.45e-08	Gpcpd1	protein_coding	92.035	39.935	92.035	39.935
ENSMUSG00000057897	KOvsWT	17764	1.25529	3.65274	9.91141	0.00164257	0.035455	Camk2b	protein_coding	5.35	1.895	5.35	1.895
ENSMUSG00000043336	KOvsWT	8672	1.25465	6.84632	39.3399	3.56e-10	4.59e-08	Filip1l	protein_coding	49.455	21.265	49.455	21.265
ENSMUSG00000074892	KOvsWT	11311	1.24886	5.7045	31.2134	2.31e-08	2.04e-06	B3galt5	protein_coding	23.93	10.31	23.93	10.31
ENSMUSG00000032892	KOvsWT	3181	1.24073	1.77735	5.19745	0.02262	0.236039	Rangrf	protein_coding	6.085	2.935	6.085	2.935
ENSMUSG00000020376	KOvsWT	2160	1.22934	5.81179	30.9676	2.62e-08	2.29e-06	Rnf130	protein_coding	61.07	28.955	61.07	28.955
ENSMUSG00000025933	KOvsWT	2153	1.22731	2.97385	10.4585	0.00122085	0.0281756	Tmem14a	protein_coding	9.19	3.755	9.19	3.755
ENSMUSG00000090176	KOvsWT	1750	1.22392	3.50893	11.8023	0.000591586	0.0154804	Cd200r2	protein_coding	9.125	3.735	9.125	3.735
ENSMUSG00000044505	KOvsWT	3645	1.21218	8.32088	30.0346	4.24e-08	3.61e-06	Lingo4	protein_coding	120.765	53.62	120.765	53.62
ENSMUSG00000029153	KOvsWT	5804	1.19898	4.14538	15.7482	7.24e-05	0.00262973	Ociad2	protein_coding	24.07	9.475	24.07	9.475
ENSMUSG00000033295	KOvsWT	13724	1.1966	4.93131	20.4911	5.99e-06	0.000305344	Ptprf	protein_coding	8.285	3.755	8.285	3.755
ENSMUSG00000004032	KOvsWT	2494	1.16733	6.02727	18.8917	1.38e-05	0.00062921	Gstm5	protein_coding	119.565	55.73	119.565	55.73
ENSMUSG00000004451	KOvsWT	5258	1.14779	4.72556	20.3619	6.41e-06	0.000323488	Ralb	protein_coding	16.185	7.355	16.185	7.355
ENSMUSG00000023960	KOvsWT	8528	1.13952	7.68703	32.9314	9.55e-09	9.23e-07	Enpp5	protein_coding	109.99	50.82	109.99	50.82
ENSMUSG00000045362	KOvsWT	5616	1.13348	6.6982	27.8806	1.29e-07	1e-05	Tnfrsf26	protein_coding	45.69	21.195	45.69	21.195
ENSMUSG00000058099	KOvsWT	5540	1.12683	5.28417	21.1119	4.33e-06	0.000228843	Nfam1	protein_coding	18.51	8.535	18.51	8.535
ENSMUSG00000038304	KOvsWT	3107	1.12064	8.14994	20.4164	6.23e-06	0.000315335	Cd160	protein_coding	316.14	144.365	316.14	144.365
ENSMUSG00000013089	KOvsWT	7100	1.11472	4.23251	9.91681	0.00163776	0.035396	Etv5	protein_coding	6.815	3.195	6.815	3.195
ENSMUSG00000059498	KOvsWT	3829	1.11025	5.36699	16.8633	4.02e-05	0.0015853	Fcgr3	protein_coding	42.585	20.04	42.585	20.04
ENSMUSG00000035678	KOvsWT	1230	1.10961	4.8486	15.5503	8.03e-05	0.00287075	Tnfsf9	protein_coding	32.54	15.285	32.54	15.285
ENSMUSG00000075254	KOvsWT	18807	1.10944	5.09071	21.8357	2.97e-06	0.000164561	Heg1	protein_coding	6.98	3.695	6.98	3.695
ENSMUSG00000101523	KOvsWT	2653	1.10877	3.92873	11.2043	0.000816075	0.020323	Gm10031	protein_coding	7.79	3.615	7.79	3.615
ENSMUSG00000024347	KOvsWT	12220	1.10507	6.35213	27.4073	1.65e-07	1.24e-05	Psd2	protein_coding	25.57	12.145	25.57	12.145
ENSMUSG00000015879	KOvsWT	9021	1.10444	6.63518	31.3767	2.13e-08	1.89e-06	Fam184b	protein_coding	31.485	14.82	31.485	14.82
ENSMUSG00000003062	KOvsWT	7729	1.09448	6.2788	26.8617	2.19e-07	1.6e-05	Stard3nl	protein_coding	85	40.335	85	40.335
ENSMUSG00000040229	KOvsWT	3917	1.08742	4.6129	17.1671	3.42e-05	0.00137322	Gpr34	protein_coding	16.99	8.13	16.99	8.13
ENSMUSG00000031155	KOvsWT	3768	1.08588	8.27755	20.6035	5.65e-06	0.000291657	Pim2	protein_coding	218.015	105.08	218.015	105.08
ENSMUSG00000022844	KOvsWT	1808	1.06824	3.12592	8.02658	0.00460957	0.0784827	Pdia5	protein_coding	6.53	2.98	6.53	2.98
ENSMUSG00000018906	KOvsWT	8500	1.05843	4.95785	18.4961	1.7e-05	0.000748276	P4ha2	protein_coding	20.145	9.77	20.145	9.77
ENSMUSG00000032306	KOvsWT	4104	1.05626	3.45247	10.1513	0.00144199	0.0321874	Mpi	protein_coding	9.67	4.595	9.67	4.595
ENSMUSG00000029298	KOvsWT	9523	1.05565	6.33337	22.7831	1.81e-06	0.000104922	Gbp9	protein_coding	28.76	15.32	28.76	15.32
ENSMUSG00000037499	KOvsWT	742	1.0543	2.99524	8.20611	0.00417496	0.0727581	Nenf	protein_coding	15.025	7.32	15.025	7.32
ENSMUSG00000036775	KOvsWT	3396	1.05132	4.58779	16.8003	4.15e-05	0.00162748	Decr2	protein_coding	15.71	7.495	15.71	7.495
ENSMUSG00000041912	KOvsWT	11378	1.04838	6.78721	27.1002	1.93e-07	1.42e-05	Tdrkh	protein_coding	81.975	45.79	81.975	45.79
ENSMUSG00000032377	KOvsWT	4349	1.0458	5.84494	23.0998	1.54e-06	9.18e-05	Plscr4	protein_coding	24.835	12.335	24.835	12.335
ENSMUSG00000023262	KOvsWT	5248	1.02569	3.5989	6.77676	0.00923522	0.130358	Acy1	protein_coding	14.255	5.665	14.255	5.665
ENSMUSG00000043807	KOvsWT	2222	1.02445	2.2005	4.62258	0.0315537	0.293919	Ly6g5b	protein_coding	5.88	2.79	5.88	2.79
ENSMUSG00000030064	KOvsWT	20544	1.02399	7.77974	24.5749	7.15e-07	4.68e-05	Frmd4b	protein_coding	75.765	37.94	75.765	37.94
ENSMUSG00000038473	KOvsWT	10699	1.01086	2.69542	5.92118	0.01496	0.181753	Nos1ap	protein_coding	6.575	2.405	6.575	2.405
ENSMUSG00000025780	KOvsWT	7900	1.00916	6.68454	20.3505	6.45e-06	0.000324454	Itih5	protein_coding	17.275	8.615	17.275	8.615
ENSMUSG00000026189	KOvsWT	2259	1.00355	2.77424	6.24925	0.0124246	0.158905	Pecr	protein_coding	8.235	4.005	8.235	4.005
ENSMUSG00000050627	KOvsWT	7467	1.00188	5.31982	16.9634	3.81e-05	0.00151253	Gpd1l	protein_coding	12.38	6.525	12.38	6.525
ENSMUSG00000078994	KOvsWT	4407	0.997562	3.38624	9.09215	0.00256709	0.0496676	Zfp429	protein_coding	7.76	4.49	7.76	4.49
ENSMUSG00000021636	KOvsWT	5168	0.994856	3.5845	6.09583	0.0135501	0.169217	Marveld2	protein_coding	5.19	2.415	5.19	2.415
ENSMUSG00000011008	KOvsWT	4960	0.992917	6.04582	18.6418	1.58e-05	0.000698626	Mcoln2	protein_coding	43.595	25	43.595	25
ENSMUSG00000025140	KOvsWT	4702	0.992763	2.89831	4.20466	0.040313	0.340797	Pycr1	protein_coding	5.26	2.605	5.26	2.605
ENSMUSG00000079363	KOvsWT	8901	0.991704	7.64375	24.4627	7.58e-07	4.88e-05	Gbp4	protein_coding	76.075	42.32	76.075	42.32
ENSMUSG00000038884	KOvsWT	5707	0.981909	4.55469	14.6389	0.000130199	0.00432531	A230050P20Rik	protein_coding	16.17	8.09	16.17	8.09
ENSMUSG00000040451	KOvsWT	17062	0.981552	6.15106	22.4212	2.19e-06	0.000123823	Sgms1	protein_coding	35.835	17.45	35.835	17.45
ENSMUSG00000042195	KOvsWT	2871	0.980596	6.09824	22.9232	1.69e-06	9.86e-05	Slc35f2	protein_coding	37.985	19.935	37.985	19.935
ENSMUSG00000047751	KOvsWT	1227	0.973561	3.4289	9.0134	0.00268008	0.0512457	Utf1	protein_coding	11.735	5.995	11.735	5.995
ENSMUSG00000057409	KOvsWT	2058	0.97301	6.21927	23.0785	1.56e-06	9.25e-05	Zfp53	protein_coding	47.805	25.055	47.805	25.055
ENSMUSG00000038172	KOvsWT	11676	0.972997	7.0402	25.1578	5.28e-07	3.51e-05	Ttc39b	protein_coding	64.81	31.34	64.81	31.34
ENSMUSG00000031604	KOvsWT	9863	0.968704	6.85593	13.1979	0.000280259	0.00821885	Msmo1	protein_coding	90.53	45.255	90.53	45.255
ENSMUSG00000026632	KOvsWT	5445	0.967221	3.58585	9.25716	0.00234577	0.0466112	Tatdn3	protein_coding	14.685	8.06	14.685	8.06
ENSMUSG00000032279	KOvsWT	6794	0.96528	7.30604	24.5636	7.19e-07	4.69e-05	Idh3a	protein_coding	114.275	58.165	114.275	58.165
ENSMUSG00000041189	KOvsWT	3410	0.962985	5.0724	15.6233	7.73e-05	0.00277951	Chrnb1	protein_coding	25.795	14.47	25.795	14.47
ENSMUSG00000001665	KOvsWT	5737	0.962178	4.02197	9.34435	0.00223674	0.0451302	Gstt3	protein_coding	11.745	6.04	11.745	6.04
ENSMUSG00000039735	KOvsWT	15455	0.961518	5.56609	18.2431	1.94e-05	0.000843643	Fnbp1l	protein_coding	16.705	9.98	16.705	9.98
ENSMUSG00000034853	KOvsWT	9024	0.961068	4.32592	10.6512	0.00110002	0.0258257	Acot11	protein_coding	6.305	2.985	6.305	2.985
ENSMUSG00000013236	KOvsWT	22192	0.960948	5.28569	15.5865	7.88e-05	0.00282814	Ptprs	protein_coding	15.86	7.53	15.86	7.53
ENSMUSG00000029468	KOvsWT	10672	0.959596	7.05819	17.6289	2.68e-05	0.00112197	P2rx7	protein_coding	89.215	41.32	89.215	41.32
ENSMUSG00000031951	KOvsWT	7661	0.957836	3.64248	9.6342	0.00190987	0.0400555	Tmem231	protein_coding	5.565	2.795	5.565	2.795
ENSMUSG00000019872	KOvsWT	2730	0.952461	7.8776	20.6552	5.5e-06	0.000286016	Smpdl3a	protein_coding	162.205	85.855	162.205	85.855
ENSMUSG00000028150	KOvsWT	5485	0.948008	9.71051	9.48144	0.0020756	0.0428446	Rorc	protein_coding	479.035	249.72	479.035	249.72
ENSMUSG00000064267	KOvsWT	4216	0.94732	6.15254	19.2283	1.16e-05	0.00054113	Hvcn1	protein_coding	33.96	17.705	33.96	17.705
ENSMUSG00000020263	KOvsWT	10140	0.943314	7.77781	16.9959	3.75e-05	0.00149223	Appl2	protein_coding	162.47	86.715	162.47	86.715
ENSMUSG00000026107	KOvsWT	20040	0.940754	9.86194	8.86489	0.00290708	0.0544565	Nabp1	protein_coding	533.19	265.97	533.19	265.97
ENSMUSG00000061080	KOvsWT	21648	0.940502	4.12206	8.62908	0.00330838	0.0603133	Lsamp	protein_coding	15.085	6.76	15.085	6.76
ENSMUSG00000020183	KOvsWT	8069	0.936451	5.26858	10.6193	0.00111912	0.0261472	Cpm	protein_coding	22.995	12.605	22.995	12.605
ENSMUSG00000033453	KOvsWT	10612	0.935356	4.83238	11.8723	0.000569749	0.0149891	Adamts15	protein_coding	7.32	4.15	7.32	4.15
ENSMUSG00000027985	KOvsWT	9246	0.934991	4.48391	13.4089	0.000250432	0.00744685	Lef1	protein_coding	13.155	5.54	13.155	5.54
ENSMUSG00000024511	KOvsWT	12528	0.931702	5.09372	6.37149	0.0115968	0.151622	Rab27b	protein_coding	15.21	7.98	15.21	7.98
ENSMUSG00000061859	KOvsWT	15687	0.931089	3.61362	9.10897	0.00254359	0.0493881	Patj	protein_coding	6.68	4.12	6.68	4.12
ENSMUSG00000035473	KOvsWT	2686	0.929957	5.84542	18.5613	1.65e-05	0.000726863	Galm	protein_coding	32.475	17.36	32.475	17.36
ENSMUSG00000040455	KOvsWT	12183	0.925929	4.25954	10.8617	0.000981746	0.0236523	Usp45	protein_coding	6.18	3.59	6.18	3.59
ENSMUSG00000032374	KOvsWT	7409	0.923808	4.7823	14.1958	0.000164735	0.00526687	Plod2	protein_coding	11.17	6.52	11.17	6.52
ENSMUSG00000078546	KOvsWT	4033	0.917676	3.95753	9.99637	0.00156849	0.0342031	Zfp995	protein_coding	14.32	8.94	14.32	8.94
ENSMUSG00000038550	KOvsWT	4233	0.917294	5.18236	9.24703	0.00235878	0.0467059	Ciart	protein_coding	36.425	18.965	36.425	18.965
ENSMUSG00000056737	KOvsWT	4114	0.917179	8.23918	16.1021	6e-05	0.00223928	Capg	protein_coding	335.6	177.45	335.6	177.45
ENSMUSG00000021368	KOvsWT	6166	0.913901	2.3562	4.02569	0.0448124	0.360555	Tbc1d7	protein_coding	5.645	3.325	5.645	3.325
ENSMUSG00000054894	KOvsWT	3717	0.912968	4.014	10.1683	0.00142877	0.0320183	Atp5s	protein_coding	26.77	14.14	26.77	14.14
ENSMUSG00000050846	KOvsWT	2463	0.910405	3.91172	8.14118	0.00432712	0.0749491	Zfp623	protein_coding	7.975	4.13	7.975	4.13
ENSMUSG00000026630	KOvsWT	3193	0.90426	6.01167	12.6343	0.000378737	0.0105779	Batf3	protein_coding	112.62	62.54	112.62	62.54
ENSMUSG00000023243	KOvsWT	3710	0.90358	6.05219	6.67483	0.00977836	0.134891	Kcnk5	protein_coding	25.055	13.73	25.055	13.73
ENSMUSG00000041707	KOvsWT	2938	0.898906	5.27093	15.543	8.07e-05	0.0028759	1810011H11Rik	protein_coding	38.715	21.96	38.715	21.96
ENSMUSG00000041439	KOvsWT	13631	0.89461	6.36684	19.9871	7.8e-06	0.000386626	Mfsd6	protein_coding	28.08	15.435	28.08	15.435
ENSMUSG00000015889	KOvsWT	7695	0.894442	8.21787	16.9395	3.86e-05	0.00152648	Lta4h	protein_coding	236.885	124.32	236.885	124.32
ENSMUSG00000095253	KOvsWT	12938	0.892799	3.75187	7.0216	0.00805323	0.117928	Zfp799	protein_coding	7.875	3.355	7.875	3.355
ENSMUSG00000028957	KOvsWT	12708	0.888427	4.62153	10.5674	0.001151	0.0268183	Per3	protein_coding	6.24	3.74	6.24	3.74
ENSMUSG00000023206	KOvsWT	12214	0.887919	4.96797	12.6172	0.000382219	0.0106576	Il15ra	protein_coding	26.53	14.97	26.53	14.97
ENSMUSG00000020660	KOvsWT	3141	0.879502	2.59024	4.27348	0.0387116	0.334916	Pomc	protein_coding	8.03	4.265	8.03	4.265
ENSMUSG00000022474	KOvsWT	4190	0.877032	3.13474	5.64491	0.0175062	0.199573	Pmm1	protein_coding	10.46	6.62	10.46	6.62
ENSMUSG00000027006	KOvsWT	5785	0.870399	7.12369	13.325	0.000261887	0.00774685	Dnajc10	protein_coding	46.46	25.24	46.46	25.24
ENSMUSG00000021669	KOvsWT	11438	0.869873	6.12215	18.2155	1.97e-05	0.000853779	Col4a3bp	protein_coding	29.025	17.155	29.025	17.155
ENSMUSG00000024299	KOvsWT	10467	0.867326	6.30919	9.32282	0.00226317	0.0454478	Adamts10	protein_coding	29.45	17.84	29.45	17.84
ENSMUSG00000027078	KOvsWT	3316	0.86723	4.21337	7.8671	0.00503424	0.0831334	Ube2l6	protein_coding	17.355	11.09	17.355	11.09
ENSMUSG00000069094	KOvsWT	12903	0.866186	5.97949	15.9961	6.35e-05	0.00233678	Pde7a	protein_coding	20.02	10.67	20.02	10.67
ENSMUSG00000030924	KOvsWT	7709	0.865325	4.2508	9.94028	0.00161701	0.034992	Rexo5	protein_coding	19.595	9.525	19.595	9.525
ENSMUSG00000019768	KOvsWT	19004	0.861085	4.08685	9.25935	0.00234296	0.0466098	Esr1	protein_coding	5.085	2.605	5.085	2.605
ENSMUSG00000031139	KOvsWT	5756	0.860275	4.02257	7.01621	0.00807749	0.118033	Mcf2	protein_coding	5.825	3.04	5.825	3.04
ENSMUSG00000025758	KOvsWT	11826	0.860182	6.43644	14.7732	0.000121245	0.00405957	Plk4	protein_coding	54.245	27.695	54.245	27.695
ENSMUSG00000067931	KOvsWT	2612	0.858683	4.90043	7.43902	0.00638246	0.0995043	Zfp948	protein_coding	14.605	8.35	14.605	8.35
ENSMUSG00000030609	KOvsWT	10616	0.856028	5.36799	14.5581	0.0001359	0.00447102	Aen	protein_coding	28.915	15.635	28.915	15.635
ENSMUSG00000003948	KOvsWT	3911	0.846975	6.59871	16.5352	4.78e-05	0.00183774	Mmd	protein_coding	46.945	26.67	46.945	26.67
ENSMUSG00000069265	KOvsWT	534	0.84523	2.93733	4.36191	0.0367512	0.3271	Hist1h3a	protein_coding	19.525	10.685	19.525	10.685
ENSMUSG00000031995	KOvsWT	9653	0.844971	5.40046	7.42834	0.00642047	0.0998736	St14	protein_coding	16.93	9.525	16.93	9.525
ENSMUSG00000020877	KOvsWT	3420	0.843431	2.62418	4.32302	0.0376001	0.33033	Scrn2	protein_coding	5.6	3.075	5.6	3.075
ENSMUSG00000037868	KOvsWT	5426	0.838738	4.86474	10.0632	0.00151261	0.0333264	Egr2	protein_coding	12.635	7.685	12.635	7.685
ENSMUSG00000042331	KOvsWT	25767	0.834749	3.94948	5.99189	0.0143718	0.177009	Specc1	protein_coding	5.365	2.765	5.365	2.765
ENSMUSG00000039202	KOvsWT	10859	0.832902	9.27977	8.93833	0.00279248	0.0527747	Abhd2	protein_coding	114.855	66.32	114.855	66.32
ENSMUSG00000072620	KOvsWT	1664	0.831447	6.42828	12.2105	0.000475214	0.0128953	Slfn2	protein_coding	67.24	38.77	67.24	38.77
ENSMUSG00000048930	KOvsWT	7618	0.829766	4.2652	7.90191	0.00493826	0.0819463	Tada3	protein_coding	13.785	7.58	13.785	7.58
ENSMUSG00000031023	KOvsWT	1967	0.82938	3.23296	6.12969	0.013293	0.166495	Akip1	protein_coding	12.735	8.825	12.735	8.825
ENSMUSG00000032193	KOvsWT	17296	0.826831	5.10971	9.28921	0.00230507	0.0460716	Ldlr	protein_coding	11.97	6.46	11.97	6.46
ENSMUSG00000079110	KOvsWT	7515	0.82569	4.98324	12.1529	0.000490122	0.0131906	Capn3	protein_coding	24.44	12.76	24.44	12.76
ENSMUSG00000041362	KOvsWT	4081	0.823914	5.3024	9.55065	0.00199879	0.0413594	Shtn1	protein_coding	12.3	6.93	12.3	6.93
ENSMUSG00000050737	KOvsWT	5256	0.823893	6.35608	17.1557	3.44e-05	0.00137821	Ptges	protein_coding	48.005	27.185	48.005	27.185
ENSMUSG00000067768	KOvsWT	4274	0.823829	8.40265	11.9833	0.000536803	0.0143111	Xlr4b	protein_coding	420.235	231.88	420.235	231.88
ENSMUSG00000031504	KOvsWT	1392	0.821876	6.89396	13.6663	0.000218337	0.00664345	Rab20	protein_coding	110.12	64.195	110.12	64.195
ENSMUSG00000015224	KOvsWT	3479	0.820883	4.06726	8.08152	0.0044719	0.0765988	Cyp2j9	protein_coding	10.065	5.81	10.065	5.81
ENSMUSG00000010025	KOvsWT	6914	0.81858	6.7497	16.6942	4.39e-05	0.00170869	Aldh3a2	protein_coding	52.4	28.735	52.4	28.735
ENSMUSG00000024401	KOvsWT	3046	0.817287	8.65028	8.77057	0.00306129	0.0567825	Tnf	protein_coding	320.76	184.915	320.76	184.915
ENSMUSG00000006611	KOvsWT	3766	0.816614	3.86184	5.74173	0.0165665	0.192578	Hfe	protein_coding	9.345	4.675	9.345	4.675
ENSMUSG00000021069	KOvsWT	7974	0.815068	5.69777	10.9568	0.000932608	0.0226861	Pygl	protein_coding	24.255	13.81	24.255	13.81
ENSMUSG00000052738	KOvsWT	5646	0.813655	7.21678	19.2056	1.17e-05	0.000545449	Suclg1	protein_coding	128.6	73.16	128.6	73.16
ENSMUSG00000032192	KOvsWT	5171	0.811732	3.48775	6.34108	0.0117973	0.153763	Gnb5	protein_coding	8.865	4.72	8.865	4.72
ENSMUSG00000007659	KOvsWT	11905	0.808521	6.87981	11.7203	0.000618216	0.0160783	Bcl2l1	protein_coding	70.095	38.865	70.095	38.865
ENSMUSG00000110344	KOvsWT	2831	0.807946	4.6288	9.17403	0.00245473	0.0480466	Gm45716	protein_coding	23	12.84	23	12.84
ENSMUSG00000007207	KOvsWT	4569	0.804036	4.57985	8.40485	0.00374222	0.0664419	Stx1a	protein_coding	15.05	8.205	15.05	8.205
ENSMUSG00000014633	KOvsWT	4314	0.802152	6.59361	14.8569	0.000115981	0.00393252	Cmc2	protein_coding	180.045	103.43	180.045	103.43
ENSMUSG00000027765	KOvsWT	7898	0.799407	7.0481	9.17724	0.00245043	0.0480177	P2ry1	protein_coding	56.62	34.19	56.62	34.19
ENSMUSG00000044533	KOvsWT	4819	0.799305	6.9901	5.84914	0.0155847	0.186413	Rps2	protein_coding	199.405	118.215	199.405	118.215
ENSMUSG00000064065	KOvsWT	10668	0.795553	7.22854	17.729	2.55e-05	0.00107236	Ipcef1	protein_coding	42.515	26.375	42.515	26.375
ENSMUSG00000040183	KOvsWT	7328	0.794479	4.94809	8.87184	0.00289604	0.0543095	Ankrd6	protein_coding	8.76	5.215	8.76	5.215
ENSMUSG00000044197	KOvsWT	14454	0.793596	4.33037	6.16973	0.0129955	0.163976	Gpr146	protein_coding	6.155	4.035	6.155	4.035
ENSMUSG00000073968	KOvsWT	5768	0.793262	2.76458	4.18163	0.0408645	0.341379	Trim68	protein_coding	5.375	2.755	5.375	2.755
ENSMUSG00000038843	KOvsWT	10064	0.792578	6.9062	13.017	0.000308677	0.00886873	Gcnt1	protein_coding	33.7	19.755	33.7	19.755
ENSMUSG00000009585	KOvsWT	13565	0.792467	8.10441	3.8474	0.0498233	0.385202	Apobec3	protein_coding	218.76	123.89	218.76	123.89
ENSMUSG00000030149	KOvsWT	9121	0.792308	7.8727	15.0059	0.000107174	0.00369014	Klrk1	protein_coding	177.54	108.58	177.54	108.58
ENSMUSG00000020227	KOvsWT	7016	0.791351	6.42796	12.7167	0.000362403	0.0101886	Irak3	protein_coding	40.895	23.435	40.895	23.435
ENSMUSG00000093930	KOvsWT	6745	0.789868	6.6327	9.13824	0.00250322	0.0487713	Hmgcs1	protein_coding	41.78	25.27	41.78	25.27
ENSMUSG00000031756	KOvsWT	5203	0.787244	3.69868	6.76111	0.0093166	0.131072	Cenpn	protein_coding	10.48	5.495	10.48	5.495
ENSMUSG00000032420	KOvsWT	9758	0.785808	7.41118	13.1688	0.000284644	0.00829024	Nt5e	protein_coding	59.65	40.46	59.65	40.46
ENSMUSG00000021823	KOvsWT	8339	0.781358	4.34474	5.69704	0.0169936	0.195564	Vcl	protein_coding	5.265	2.89	5.265	2.89
ENSMUSG00000057058	KOvsWT	9593	0.776887	7.45797	16.4794	4.92e-05	0.00188836	Skap1	protein_coding	167.695	97.505	167.695	97.505
ENSMUSG00000044629	KOvsWT	4657	0.774627	3.72965	5.58755	0.0180886	0.203889	Cnrip1	protein_coding	9.72	5.72	9.72	5.72
ENSMUSG00000029790	KOvsWT	11315	0.771885	3.45527	5.78006	0.016209	0.190386	Cep41	protein_coding	5.005	2.795	5.005	2.795
ENSMUSG00000032739	KOvsWT	3066	0.771766	7.47782	9.75365	0.00178967	0.0380031	Pram1	protein_coding	100.845	61.56	100.845	61.56
ENSMUSG00000023845	KOvsWT	5181	0.770683	6.46427	13.6178	0.00022405	0.0067809	Lnpep	protein_coding	21.38	12.645	21.38	12.645
ENSMUSG00000028573	KOvsWT	8618	0.770345	3.04031	4.62374	0.0315325	0.293883	Fggy	protein_coding	6.66	3.585	6.66	3.585
ENSMUSG00000018651	KOvsWT	4078	0.76895	3.56775	5.77854	0.016223	0.190386	Tada2a	protein_coding	8.595	6.23	8.595	6.23
ENSMUSG00000040659	KOvsWT	2381	0.768741	6.51437	11.395	0.000736435	0.0186318	Efhd2	protein_coding	48.39	28.965	48.39	28.965
ENSMUSG00000034792	KOvsWT	3256	0.768231	3.51041	5.26005	0.0218203	0.231097	Gna15	protein_coding	9.94	6.375	9.94	6.375
ENSMUSG00000026833	KOvsWT	5332	0.765132	3.23269	3.85932	0.0494704	0.383195	Olfm1	protein_coding	5.65	3.02	5.65	3.02
ENSMUSG00000022657	KOvsWT	2184	0.764111	9.10224	9.02437	0.00266403	0.0510707	Cd96	protein_coding	319.765	186.28	319.765	186.28
ENSMUSG00000029994	KOvsWT	7555	0.763881	5.27479	10.7945	0.001018	0.0243533	Anxa4	protein_coding	29.065	16.18	29.065	16.18
ENSMUSG00000015766	KOvsWT	15944	0.762897	5.02236	10.6165	0.00112084	0.0261514	Eps8	protein_coding	10.02	6.245	10.02	6.245
ENSMUSG00000030560	KOvsWT	6753	0.761227	8.26313	11.4972	0.000697029	0.0177482	Ctsc	protein_coding	158.6	94.795	158.6	94.795
ENSMUSG00000021371	KOvsWT	7626	0.759444	6.60132	15.2557	9.39e-05	0.00327255	Mcur1	protein_coding	30.935	19.9	30.935	19.9
ENSMUSG00000024130	KOvsWT	10997	0.757588	5.11793	7.81975	0.00516784	0.0841952	Abca3	protein_coding	7.765	4.5	7.765	4.5
ENSMUSG00000037815	KOvsWT	3698	0.757037	6.24706	13.6461	0.000220702	0.00670343	Ctnna1	protein_coding	25.705	15.41	25.705	15.41
ENSMUSG00000020419	KOvsWT	3500	0.749808	4.10854	7.23653	0.00714347	0.108313	Hormad2	protein_coding	18.46	10.685	18.46	10.685
ENSMUSG00000052087	KOvsWT	6014	0.749387	5.44693	10.6927	0.00107558	0.0254092	Rgs14	protein_coding	24.61	14.46	24.61	14.46
ENSMUSG00000030156	KOvsWT	7581	0.749071	11.1195	4.25891	0.039045	0.336602	Cd69	protein_coding	1671.66	1050.41	1671.66	1050.41
ENSMUSG00000032216	KOvsWT	17865	0.748842	7.48912	11.5171	0.000689607	0.0175855	Nedd4	protein_coding	46.735	30.095	46.735	30.095
ENSMUSG00000028063	KOvsWT	9783	0.747155	8.07826	5.78378	0.0161747	0.190128	Lmna	protein_coding	160.45	97.51	160.45	97.51
ENSMUSG00000022015	KOvsWT	2236	0.744623	7.3716	10.2117	0.00139555	0.0315217	Tnfsf11	protein_coding	93.185	56.84	93.185	56.84
ENSMUSG00000032561	KOvsWT	8675	0.741623	6.24215	10.3152	0.00131936	0.0299613	Acpp	protein_coding	21.805	13.97	21.805	13.97
ENSMUSG00000033446	KOvsWT	5400	0.741026	6.68468	14.4473	0.000144134	0.00471457	Lpar6	protein_coding	23.785	14.375	23.785	14.375
ENSMUSG00000032103	KOvsWT	5765	0.739711	3.78005	5.36497	0.0205452	0.221453	Pus3	protein_coding	8.365	4.875	8.365	4.875
ENSMUSG00000033114	KOvsWT	5156	0.73954	4.70629	8.40739	0.003737	0.0664272	Slc35d2	protein_coding	26.75	16.905	26.75	16.905
ENSMUSG00000044328	KOvsWT	3131	0.739484	4.37222	7.23682	0.00714233	0.108313	Trp53i13	protein_coding	22.29	13.845	22.29	13.845
ENSMUSG00000030257	KOvsWT	15730	0.73806	5.28219	6.96925	0.00829221	0.120343	Srgap3	protein_coding	9.34	6.615	9.34	6.615
ENSMUSG00000025245	KOvsWT	15853	0.735907	5.53831	10.6368	0.00110858	0.0259364	Lztfl1	protein_coding	38.17	21.17	38.17	21.17
ENSMUSG00000029924	KOvsWT	11820	0.735762	5.4328	10.924	0.000949244	0.0229017	Slc37a3	protein_coding	28.765	17.25	28.765	17.25
ENSMUSG00000034487	KOvsWT	3827	0.734599	4.30046	4.17133	0.0411135	0.34236	Kdelc2	protein_coding	6.75	3.885	6.75	3.885
ENSMUSG00000022724	KOvsWT	7197	0.73425	6.25147	12.9571	0.000318704	0.00911065	Riox2	protein_coding	45.775	28.48	45.775	28.48
ENSMUSG00000033998	KOvsWT	3148	0.734133	8.68885	10.0066	0.00155982	0.0341559	Kcnk1	protein_coding	255.08	151.95	255.08	151.95
ENSMUSG00000019726	KOvsWT	20955	0.733442	5.00627	7.87932	0.00500033	0.0827341	Lyst	protein_coding	6.78	5.24	6.78	5.24
ENSMUSG00000030107	KOvsWT	3447	0.732878	4.44698	7.32929	0.00678399	0.103954	Usp18	protein_coding	17.51	11.31	17.51	11.31
ENSMUSG00000030790	KOvsWT	1766	0.730053	4.73041	8.66608	0.00324187	0.0595475	Adm	protein_coding	24.635	15.605	24.635	15.605
ENSMUSG00000022550	KOvsWT	8325	0.729653	5.28118	10.7535	0.00104082	0.0248294	Adck5	protein_coding	45.89	27.05	45.89	27.05
ENSMUSG00000046157	KOvsWT	12074	0.729134	5.92336	7.72423	0.00544845	0.0877582	Tmem229b	protein_coding	21.69	13.855	21.69	13.855
ENSMUSG00000029603	KOvsWT	9544	0.726932	5.20583	8.18987	0.00421248	0.0733369	Dtx1	protein_coding	19.085	12.205	19.085	12.205
ENSMUSG00000000159	KOvsWT	3927	0.726086	4.67432	4.19761	0.040481	0.341055	Igsf5	protein_coding	19.225	11.685	19.225	11.685
ENSMUSG00000022386	KOvsWT	6267	0.72321	3.53433	4.40713	0.0357889	0.321232	Trmu	protein_coding	14.295	7.855	14.295	7.855
ENSMUSG00000041180	KOvsWT	14947	0.722194	4.37255	7.07757	0.00780548	0.116255	Hectd2	protein_coding	7.02	4.26	7.02	4.26
ENSMUSG00000079299	KOvsWT	1594	0.720301	3.91332	5.92505	0.0149271	0.181725	Klrb1	protein_coding	24.4	15.165	24.4	15.165
ENSMUSG00000047648	KOvsWT	5499	0.719948	6.89172	11.393	0.00073721	0.0186318	Fbxo30	protein_coding	49.16	29.38	49.16	29.38
ENSMUSG00000026754	KOvsWT	13146	0.719683	3.75362	4.2078	0.0402384	0.340537	Golga1	protein_coding	7.065	4.235	7.065	4.235
ENSMUSG00000034211	KOvsWT	13836	0.718176	4.95393	9.14812	0.00248973	0.0486199	Mrps17	protein_coding	35.97	22.255	35.97	22.255
ENSMUSG00000029767	KOvsWT	10848	0.717374	7.77032	11.0485	0.000887597	0.0218305	Calu	protein_coding	91.715	57.075	91.715	57.075
ENSMUSG00000068923	KOvsWT	10469	0.715273	3.74375	5.34662	0.0207625	0.22323	Syt11	protein_coding	5.935	4.05	5.935	4.05
ENSMUSG00000022419	KOvsWT	11601	0.713542	6.17449	5.64179	0.0175373	0.19966	Deptor	protein_coding	22.18	13.325	22.18	13.325
ENSMUSG00000038900	KOvsWT	7188	0.712307	3.61657	4.18635	0.0407509	0.341379	Rpl12	protein_coding	13.33	7.985	13.33	7.985
ENSMUSG00000028453	KOvsWT	6601	0.710666	3.9948	5.45592	0.0195021	0.21326	Fancg	protein_coding	10.04	5.795	10.04	5.795
ENSMUSG00000035868	KOvsWT	1383	0.710645	4.88281	7.39034	0.00655752	0.101305	Zfp983	protein_coding	26.925	16.65	26.925	16.65
ENSMUSG00000001120	KOvsWT	5243	0.707172	4.73165	7.80327	0.00521517	0.0847229	Pcbp3	protein_coding	19.15	10.71	19.15	10.71
ENSMUSG00000021895	KOvsWT	8538	0.707166	8.40036	8.7979	0.00301577	0.0561217	Arhgef3	protein_coding	116.03	72.9	116.03	72.9
ENSMUSG00000019792	KOvsWT	6708	0.707127	4.67723	8.05581	0.0045358	0.0774592	Trmt11	protein_coding	22.545	13.945	22.545	13.945
ENSMUSG00000004266	KOvsWT	5006	0.706964	7.36427	9.22728	0.00238435	0.0469873	Ptpn6	protein_coding	102.735	66.875	102.735	66.875
ENSMUSG00000022463	KOvsWT	4989	0.70663	7.86245	7.41594	0.00646484	0.100329	Srebf2	protein_coding	56.785	36.165	56.785	36.165
ENSMUSG00000018965	KOvsWT	5330	0.705874	7.35596	14.0193	0.00018094	0.00572045	Ywhah	protein_coding	117.33	78.07	117.33	78.07
ENSMUSG00000055148	KOvsWT	1847	0.705482	4.38443	5.54013	0.0185852	0.206873	Klf2	protein_coding	14.225	8.71	14.225	8.71
ENSMUSG00000028696	KOvsWT	2995	0.704008	3.94781	4.86675	0.0273789	0.268484	Ipp	protein_coding	9.04	5.48	9.04	5.48
ENSMUSG00000001999	KOvsWT	2851	0.702133	3.77749	5.09997	0.0239263	0.245114	Blvra	protein_coding	14.65	9.115	14.65	9.115
ENSMUSG00000025494	KOvsWT	5347	0.700629	6.00517	10.9521	0.000934971	0.0226861	Sigirr	protein_coding	59.83	33.645	59.83	33.645
ENSMUSG00000024142	KOvsWT	3525	0.699677	3.80441	5.03138	0.0248921	0.251326	Mlst8	protein_coding	5.135	3.015	5.135	3.015
ENSMUSG00000058748	KOvsWT	3577	0.696604	3.93833	5.20513	0.0225203	0.235432	Zfp958	protein_coding	11.675	7.69	11.675	7.69
ENSMUSG00000024079	KOvsWT	5864	0.696422	3.9719	5.72434	0.0167314	0.193778	Eif2ak2	protein_coding	7.78	6.08	7.78	6.08
ENSMUSG00000113450	KOvsWT	4818	0.694145	3.79095	4.54651	0.0329859	0.303261	Zfp935	protein_coding	7.645	4.515	7.645	4.515
ENSMUSG00000045519	KOvsWT	5185	0.693169	3.99178	5.79877	0.0160374	0.189324	Zfp560	protein_coding	31.14	20.675	31.14	20.675
ENSMUSG00000022696	KOvsWT	7902	0.69286	3.76432	4.35907	0.0368124	0.3271	Sidt1	protein_coding	5	3.865	5	3.865
ENSMUSG00000038482	KOvsWT	6688	0.692187	4.31618	6.62779	0.01004	0.137607	Tfdp1	protein_coding	10.02	6.295	10.02	6.295
ENSMUSG00000089768	KOvsWT	439	0.690878	4.60609	6.7379	0.00943856	0.132111	Tmsb15b1	protein_coding	75.19	47.83	75.19	47.83
ENSMUSG00000029610	KOvsWT	2675	0.688679	4.20527	6.3054	0.0120371	0.15617	Aimp2	protein_coding	20.635	13.33	20.635	13.33
ENSMUSG00000079845	KOvsWT	2175	0.688183	8.23536	10.1214	0.00146561	0.0325864	Xlr4a	protein_coding	345.99	210.91	345.99	210.91
ENSMUSG00000032308	KOvsWT	5863	0.686668	4.25627	5.98305	0.014444	0.177385	Ulk3	protein_coding	13.88	7.5	13.88	7.5
ENSMUSG00000029641	KOvsWT	1656	0.686662	7.63875	7.21394	0.00723396	0.109468	Rasl11a	protein_coding	284.91	183.595	284.91	183.595
ENSMUSG00000090461	KOvsWT	1808	0.685796	4.9206	6.81232	0.00905309	0.128857	Iltifb	protein_coding	53.315	32.975	53.315	32.975
ENSMUSG00000039908	KOvsWT	4799	0.685763	4.7076	4.05253	0.0441052	0.357914	Slc26a11	protein_coding	12.175	7.645	12.175	7.645
ENSMUSG00000027463	KOvsWT	6816	0.682757	3.72824	4.04727	0.0442429	0.358176	Slc52a3	protein_coding	6.52	3.855	6.52	3.855
ENSMUSG00000048440	KOvsWT	5467	0.682433	8.14926	10.4245	0.00124356	0.0285862	Cyp4f16	protein_coding	193.865	122.425	193.865	122.425
ENSMUSG00000069874	KOvsWT	10457	0.682016	4.56403	5.83998	0.015666	0.186659	Irgm2	protein_coding	8.395	5.115	8.395	5.115
ENSMUSG00000074863	KOvsWT	11281	0.6811	4.63492	6.17558	0.0129525	0.163556	Platr25	protein_coding	15.3	10.905	15.3	10.905
ENSMUSG00000023961	KOvsWT	7976	0.67983	6.51458	11.7133	0.000620552	0.0161145	Enpp4	protein_coding	24.855	15.645	24.855	15.645
ENSMUSG00000040723	KOvsWT	13427	0.679432	7.60774	11.8964	0.000562433	0.0148778	Rcsd1	protein_coding	81.165	52.545	81.165	52.545
ENSMUSG00000039852	KOvsWT	13698	0.678927	5.1747	5.44593	0.0196139	0.214157	Rere	protein_coding	12.555	7.425	12.555	7.425
ENSMUSG00000051212	KOvsWT	3085	0.676928	8.87379	7.81292	0.00518741	0.0843525	Gpr183	protein_coding	225.48	140.7	225.48	140.7
ENSMUSG00000036391	KOvsWT	14277	0.67581	6.54873	11.8921	0.00056373	0.014889	Sec24a	protein_coding	25.46	15.375	25.46	15.375
ENSMUSG00000028251	KOvsWT	1588	0.67574	3.66879	4.67564	0.0305933	0.287969	Tstd3	protein_coding	9.885	6.19	9.885	6.19
ENSMUSG00000053965	KOvsWT	14606	0.67434	7.05347	9.32802	0.00225676	0.0453725	Pde5a	protein_coding	30.105	17.62	30.105	17.62
ENSMUSG00000034947	KOvsWT	4424	0.673525	4.53881	6.27161	0.0122688	0.158101	Tmem106a	protein_coding	18.695	9.965	18.695	9.965
ENSMUSG00000029923	KOvsWT	1575	0.6725	5.59676	9.29542	0.00229727	0.0459698	Rab19	protein_coding	37.955	24.355	37.955	24.355
ENSMUSG00000042408	KOvsWT	12271	0.672079	4.96794	8.08178	0.00447126	0.0765988	Zmym6	protein_coding	12.555	6.85	12.555	6.85
ENSMUSG00000024776	KOvsWT	6473	0.671003	5.29464	7.50499	0.00615283	0.0969911	Stambpl1	protein_coding	31.68	19.99	31.68	19.99
ENSMUSG00000018347	KOvsWT	3586	0.670449	4.6964	5.23999	0.0220734	0.232907	Zkscan6	protein_coding	14.11	8.745	14.11	8.745
ENSMUSG00000000365	KOvsWT	6930	0.669607	3.59209	4.08652	0.0432265	0.355876	Rnf17	protein_coding	7.66	3.605	7.66	3.605
ENSMUSG00000014444	KOvsWT	13519	0.669384	5.54492	5.89994	0.0151414	0.183115	Piezo1	protein_coding	24.15	14.38	24.15	14.38
ENSMUSG00000036833	KOvsWT	10807	0.669212	7.88295	9.80915	0.00173646	0.0371462	Pnpla7	protein_coding	127.955	80.895	127.955	80.895
ENSMUSG00000009894	KOvsWT	4131	0.6692	4.8511	6.13964	0.0132184	0.16605	Snap47	protein_coding	19.31	13.32	19.31	13.32
ENSMUSG00000027636	KOvsWT	5033	0.669133	6.25261	8.50501	0.0035417	0.0635451	Sla2	protein_coding	34.37	22.18	34.37	22.18
ENSMUSG00000021044	KOvsWT	7894	0.663092	4.34415	6.19016	0.0128462	0.162939	Adck1	protein_coding	11.185	7.07	11.185	7.07
ENSMUSG00000020865	KOvsWT	7320	0.662632	5.83332	4.42408	0.0354353	0.319237	Abcc3	protein_coding	16.44	10.2	16.44	10.2
ENSMUSG00000020326	KOvsWT	4316	0.661794	7.32508	9.62856	0.00191575	0.0401292	Ccng1	protein_coding	55.705	36.235	55.705	36.235
ENSMUSG00000032387	KOvsWT	4946	0.66128	6.13655	8.13891	0.00433253	0.0749664	Rbpms2	protein_coding	46.47	29.43	46.47	29.43
ENSMUSG00000021175	KOvsWT	3663	0.659569	6.24562	10.6498	0.00110081	0.0258257	Cdca7l	protein_coding	39.95	26.005	39.95	26.005
ENSMUSG00000017493	KOvsWT	6109	0.656845	5.96998	7.41882	0.00645451	0.10026	Igfbp4	protein_coding	46.325	28.59	46.325	28.59
ENSMUSG00000021831	KOvsWT	5792	0.654629	8.90252	7.23618	0.0071449	0.108313	Ero1l	protein_coding	237.405	165.095	237.405	165.095
ENSMUSG00000046949	KOvsWT	4790	0.653264	5.29093	7.82274	0.0051593	0.0841952	Nqo2	protein_coding	20.795	14.64	20.795	14.64
ENSMUSG00000030539	KOvsWT	8292	0.653184	5.73403	8.88396	0.00287687	0.0540692	Sema4b	protein_coding	22.245	13.975	22.245	13.975
ENSMUSG00000025102	KOvsWT	1635	0.652287	3.56035	4.26114	0.0389938	0.336332	3110040N11Rik	protein_coding	26.44	16.285	26.44	16.285
ENSMUSG00000044734	KOvsWT	2731	0.651895	9.29583	5.47461	0.0192947	0.212274	Serpinb1a	protein_coding	601.065	365.395	601.065	365.395
ENSMUSG00000002031	KOvsWT	9172	0.651485	4.61585	6.43106	0.0112142	0.148344	Ift46	protein_coding	33.265	23.145	33.265	23.145
ENSMUSG00000022604	KOvsWT	12080	0.650641	5.90007	7.06986	0.00783914	0.116654	Cep97	protein_coding	28.785	16.115	28.785	16.115
ENSMUSG00000005034	KOvsWT	15375	0.650327	7.93312	8.74581	0.00310315	0.0574961	Prkacb	protein_coding	73.295	47.52	73.295	47.52
ENSMUSG00000027597	KOvsWT	3146	0.645561	4.25341	5.66368	0.0173198	0.197979	Ahcy	protein_coding	9.26	6.035	9.26	6.035
ENSMUSG00000039263	KOvsWT	4428	0.64345	4.23425	5.60201	0.0179399	0.202885	Npepl1	protein_coding	11	7.675	11	7.675
ENSMUSG00000019820	KOvsWT	21705	0.64039	8.63211	7.53791	0.00604141	0.0956781	Utrn	protein_coding	169.99	102.615	169.99	102.615
ENSMUSG00000032479	KOvsWT	27983	0.639907	7.06664	8.1461	0.00431539	0.0748221	Map4	protein_coding	41.19	24.825	41.19	24.825
ENSMUSG00000039018	KOvsWT	5064	0.637486	4.11699	5.20191	0.022562	0.235579	Mtg1	protein_coding	18.37	12.39	18.37	12.39
ENSMUSG00000000628	KOvsWT	6858	0.633992	8.66794	5.96366	0.0146037	0.178572	Hk2	protein_coding	139.91	96.815	139.91	96.815
ENSMUSG00000024878	KOvsWT	1944	0.631978	4.14204	5.21793	0.0223551	0.23442	Cbwd1	protein_coding	11.085	7.205	11.085	7.205
ENSMUSG00000031362	KOvsWT	3431	0.630306	7.71797	8.91883	0.00282245	0.0532518	Xlr4c	protein_coding	332.005	216.85	332.005	216.85
ENSMUSG00000062082	KOvsWT	3553	0.630077	5.24753	5.04477	0.0247004	0.249928	Cd200r4	protein_coding	26.175	17.08	26.175	17.08
ENSMUSG00000051341	KOvsWT	2175	0.628225	5.72388	8.27196	0.00402621	0.0705998	Zfp52	protein_coding	29.395	19.42	29.395	19.42
ENSMUSG00000058586	KOvsWT	12879	0.627541	4.85351	6.52838	0.0106167	0.143203	Serhl	protein_coding	31.525	23.77	31.525	23.77
ENSMUSG00000026791	KOvsWT	5598	0.623415	4.31068	3.99478	0.0456414	0.364467	Slc2a8	protein_coding	13.955	8.215	13.955	8.215
ENSMUSG00000027854	KOvsWT	13668	0.622662	4.78772	6.37612	0.0115666	0.151569	Sike1	protein_coding	30.12	19.18	30.12	19.18
ENSMUSG00000038943	KOvsWT	15348	0.622631	5.39738	7.20319	0.00727742	0.109736	Prc1	protein_coding	25.475	18.075	25.475	18.075
ENSMUSG00000079685	KOvsWT	10216	0.621528	4.31138	4.49147	0.0340643	0.310503	Ulbp1	protein_coding	7.65	5.035	7.65	5.035
ENSMUSG00000001436	KOvsWT	7709	0.621117	4.13317	4.665	0.0307834	0.28896	Slc19a1	protein_coding	12.62	8.575	12.62	8.575
ENSMUSG00000019988	KOvsWT	4741	0.617718	4.71925	5.53748	0.0186133	0.206873	Nedd1	protein_coding	10.59	8.305	10.59	8.305
ENSMUSG00000027340	KOvsWT	9076	0.617258	8.58857	6.66292	0.00984395	0.135466	Slc23a2	protein_coding	100.645	68.58	100.645	68.58
ENSMUSG00000020085	KOvsWT	5052	0.615974	4.06899	4.01283	0.0451554	0.361775	Aifm2	protein_coding	8.795	5.815	8.795	5.815
ENSMUSG00000047735	KOvsWT	5759	0.615831	6.18064	9.34563	0.00223518	0.0451302	Samd9l	protein_coding	16.345	10.855	16.345	10.855
ENSMUSG00000001588	KOvsWT	6396	0.614943	8.14446	5.99753	0.0143259	0.176828	Acap1	protein_coding	162.755	106.845	162.755	106.845
ENSMUSG00000050188	KOvsWT	2103	0.614427	4.6858	5.98437	0.0144332	0.17738	Lsm10	protein_coding	38.295	25.275	38.295	25.275
ENSMUSG00000058975	KOvsWT	11447	0.61397	4.26084	5.15197	0.0232201	0.240137	Kcnc1	protein_coding	5.425	3.09	5.425	3.09
ENSMUSG00000028480	KOvsWT	2402	0.613954	7.35232	8.48105	0.00358864	0.0641842	Glipr2	protein_coding	101.395	67.61	101.395	67.61
ENSMUSG00000020889	KOvsWT	3502	0.613722	8.98593	5.56203	0.0183541	0.205375	Nr1d1	protein_coding	238.87	154.84	238.87	154.84
ENSMUSG00000027562	KOvsWT	3058	0.612787	9.63105	4.67808	0.0305498	0.287879	Car2	protein_coding	588.225	387.415	588.225	387.415
ENSMUSG00000025163	KOvsWT	1448	0.61236	8.46228	6.73659	0.0094455	0.132111	Cd7	protein_coding	454.125	297.045	454.125	297.045
ENSMUSG00000091474	KOvsWT	6076	0.61103	3.95177	4.30179	0.0380723	0.33107	2610021A01Rik	protein_coding	6.975	3.885	6.975	3.885
ENSMUSG00000027099	KOvsWT	4310	0.61021	4.7131	5.42393	0.0198626	0.215874	Mtx2	protein_coding	27.915	19.85	27.915	19.85
ENSMUSG00000038425	KOvsWT	9057	0.609775	5.38175	7.42741	0.00642376	0.0998736	Poli	protein_coding	18.115	11.865	18.115	11.865
ENSMUSG00000032396	KOvsWT	7468	0.608377	4.31208	4.21354	0.0401026	0.3404	Dis3l	protein_coding	7.47	4.85	7.47	4.85
ENSMUSG00000044465	KOvsWT	16840	0.605249	6.34297	6.61519	0.0101112	0.138162	Fam160a2	protein_coding	51.395	30.46	51.395	30.46
ENSMUSG00000004865	KOvsWT	11877	0.604685	7.26402	9.56913	0.00197877	0.0410951	Srpk1	protein_coding	72.4	45.685	72.4	45.685
ENSMUSG00000055401	KOvsWT	4519	0.604449	5.30015	6.43079	0.0112159	0.148344	Fbxo6	protein_coding	44.525	29.3	44.525	29.3
ENSMUSG00000006344	KOvsWT	11158	0.604107	6.35152	8.23504	0.00410893	0.0717544	Ggt5	protein_coding	40.555	28.14	40.555	28.14
ENSMUSG00000019295	KOvsWT	6044	0.603438	4.46629	5.67852	0.0171739	0.19697	Tmem129	protein_coding	12.88	8.495	12.88	8.495
ENSMUSG00000033880	KOvsWT	4324	0.60332	7.97429	7.37401	0.00661731	0.102075	Lgals3bp	protein_coding	148.96	103.52	148.96	103.52
ENSMUSG00000055660	KOvsWT	2150	0.602523	4.46545	5.10179	0.0239012	0.245049	Mettl4	protein_coding	12.4	8.2	12.4	8.2
ENSMUSG00000032802	KOvsWT	3633	0.602482	4.38955	4.73508	0.0295534	0.283037	Srxn1	protein_coding	8.915	5.885	8.915	5.885
ENSMUSG00000024037	KOvsWT	10701	0.601345	4.36386	4.98704	0.0255379	0.256571	Wdr4	protein_coding	10.42	6.985	10.42	6.985
ENSMUSG00000031883	KOvsWT	5166	0.600784	4.25227	4.12019	0.0423744	0.350217	Car7	protein_coding	13.82	9.29	13.82	9.29
ENSMUSG00000029763	KOvsWT	13925	0.599782	6.85824	9.70124	0.00184143	0.038908	Exoc4	protein_coding	44.885	27.83	44.885	27.83
ENSMUSG00000071267	KOvsWT	6914	0.599142	5.68078	6.50924	0.0107315	0.144523	Zfp942	protein_coding	22.42	14.74	22.42	14.74
ENSMUSG00000025722	KOvsWT	11073	0.598711	4.16083	4.67865	0.0305398	0.287879	Wdr73	protein_coding	11.445	6.91	11.445	6.91
ENSMUSG00000034438	KOvsWT	5425	0.598592	6.39538	9.06417	0.00260667	0.0502685	Gbp8	protein_coding	42.06	29.95	42.06	29.95
ENSMUSG00000072235	KOvsWT	3173	0.597069	7.36625	6.98732	0.00820893	0.11944	Tuba1a	protein_coding	138.955	88.225	138.955	88.225
ENSMUSG00000027655	KOvsWT	6419	0.596522	4.21786	4.71807	0.0298472	0.283411	Dhx35	protein_coding	7.875	5.075	7.875	5.075
ENSMUSG00000034266	KOvsWT	1487	0.596289	6.72941	8.6167	0.00333095	0.0605948	Batf	protein_coding	152.705	101.595	152.705	101.595
ENSMUSG00000030301	KOvsWT	3069	0.595721	4.87621	5.57695	0.0181984	0.20472	Ccdc91	protein_coding	17.055	11.765	17.055	11.765
ENSMUSG00000017754	KOvsWT	3993	0.595036	4.91037	4.34052	0.0372156	0.328831	Pltp	protein_coding	21.81	14.96	21.81	14.96
ENSMUSG00000035521	KOvsWT	2827	0.593725	5.54935	6.17959	0.0129232	0.163335	Gnptg	protein_coding	42.17	27.7	42.17	27.7
ENSMUSG00000031539	KOvsWT	4853	0.593415	5.63588	7.32595	0.00679662	0.104054	Ap3m2	protein_coding	19.245	13.265	19.245	13.265
ENSMUSG00000002668	KOvsWT	2520	0.592478	6.71781	9.32802	0.00225676	0.0453725	Dennd1c	protein_coding	50.08	34.135	50.08	34.135
ENSMUSG00000031758	KOvsWT	2411	0.592233	4.93083	6.50102	0.0107812	0.144848	Cdyl2	protein_coding	15.285	10.275	15.285	10.275
ENSMUSG00000021556	KOvsWT	7294	0.592209	6.59168	8.60859	0.00334581	0.0607353	Golm1	protein_coding	33.21	24.045	33.21	24.045
ENSMUSG00000059824	KOvsWT	5918	0.588523	4.29886	4.66111	0.0308533	0.288978	Dbp	protein_coding	19.455	13.63	19.455	13.63
ENSMUSG00000061577	KOvsWT	4075	0.588446	8.74737	5.30048	0.0213195	0.226781	Adgrg5	protein_coding	200.005	137.51	200.005	137.51
ENSMUSG00000037348	KOvsWT	8281	0.586586	4.37207	4.83306	0.027919	0.271667	Paqr7	protein_coding	10.19	6.99	10.19	6.99
ENSMUSG00000062906	KOvsWT	6537	0.585736	4.47815	5.13552	0.0234411	0.241924	Hdac10	protein_coding	14.295	7.65	14.295	7.65
ENSMUSG00000031431	KOvsWT	8051	0.584762	9.14724	4.64286	0.0311831	0.29095	Tsc22d3	protein_coding	351.14	228.695	351.14	228.695
ENSMUSG00000059248	KOvsWT	15737	0.582399	8.45669	4.85943	0.0274954	0.269239	SEPT9	protein_coding	151.99	101.295	151.99	101.295
ENSMUSG00000035725	KOvsWT	6352	0.581563	7.42394	9.39315	0.00217797	0.0442594	Prkx	protein_coding	50.08	34.57	50.08	34.57
ENSMUSG00000027634	KOvsWT	9793	0.58156	5.79409	6.72066	0.00953021	0.132326	Ndrg3	protein_coding	25.645	17.83	25.645	17.83
ENSMUSG00000050379	KOvsWT	10527	0.57979	7.72321	6.59447	0.0102296	0.139308	SEPT6	protein_coding	72.97	49.17	72.97	49.17
ENSMUSG00000089996	KOvsWT	588	0.579138	5.19934	6.61886	0.0100904	0.138076	Tmsb15b2	protein_coding	163.545	115.35	163.545	115.35
ENSMUSG00000064210	KOvsWT	15416	0.577517	5.82157	7.54432	0.00601996	0.0954273	Ano6	protein_coding	15.33	10.73	15.33	10.73
ENSMUSG00000026748	KOvsWT	9160	0.577357	7.04272	9.6254	0.00191905	0.0401489	Plxdc2	protein_coding	61.18	40.715	61.18	40.715
ENSMUSG00000020156	KOvsWT	19199	0.576165	5.25673	5.49291	0.0190938	0.21075	Mum1	protein_coding	15.64	12.485	15.64	12.485
ENSMUSG00000015806	KOvsWT	4607	0.575274	5.67019	6.16801	0.0130081	0.164014	Qdpr	protein_coding	51.225	35.855	51.225	35.855
ENSMUSG00000040532	KOvsWT	6120	0.574576	4.54048	4.46506	0.0345949	0.313994	Abhd11	protein_coding	23.64	16.49	23.64	16.49
ENSMUSG00000026662	KOvsWT	8074	0.573024	5.16407	4.4305	0.0353021	0.318543	Sephs1	protein_coding	18.155	11.335	18.155	11.335
ENSMUSG00000045679	KOvsWT	8723	0.572842	4.8861	5.83589	0.0157025	0.186659	Pqlc3	protein_coding	18.835	12.785	18.835	12.785
ENSMUSG00000008136	KOvsWT	2442	0.572432	6.65016	7.05962	0.00788407	0.116812	Fhl2	protein_coding	77.695	53.32	77.695	53.32
ENSMUSG00000026698	KOvsWT	10865	0.572024	4.52023	4.83003	0.0279681	0.271917	Pigc	protein_coding	15.24	10.935	15.24	10.935
ENSMUSG00000062175	KOvsWT	6780	0.570887	5.35051	4.83507	0.0278866	0.271667	Tgif2	protein_coding	21.37	18.185	21.37	18.185
ENSMUSG00000009207	KOvsWT	15816	0.570148	4.90416	5.96156	0.0146211	0.178657	Lnpk	protein_coding	13.42	9.91	13.42	9.91
ENSMUSG00000029561	KOvsWT	10722	0.56987	5.09067	6.13387	0.0132616	0.166347	Oasl2	protein_coding	28.56	20.69	28.56	20.69
ENSMUSG00000036599	KOvsWT	3097	0.569432	6.66901	4.82819	0.0279981	0.27197	Chst12	protein_coding	65.18	45.195	65.18	45.195
ENSMUSG00000044795	KOvsWT	2069	0.569114	4.84439	5.67278	0.0172302	0.197185	Cyb5d1	protein_coding	39.075	26.125	39.075	26.125
ENSMUSG00000004383	KOvsWT	9392	0.568988	5.13095	4.18929	0.0406801	0.341265	Large1	protein_coding	11.035	7.425	11.035	7.425
ENSMUSG00000026483	KOvsWT	9998	0.568935	8.30917	6.66783	0.00981684	0.135312	Fam129a	protein_coding	76.985	52.26	76.985	52.26
ENSMUSG00000003873	KOvsWT	2582	0.568919	6.66838	8.67246	0.00323054	0.0594843	Bax	protein_coding	145.09	101.895	145.09	101.895
ENSMUSG00000025555	KOvsWT	5921	0.568636	5.68334	5.68437	0.0171167	0.196582	Farp1	protein_coding	15.27	11.085	15.27	11.085
ENSMUSG00000053390	KOvsWT	4817	0.568023	4.21429	3.92159	0.0476697	0.376948	Zfp952	protein_coding	8.11	5.36	8.11	5.36
ENSMUSG00000004100	KOvsWT	8130	0.567988	5.05474	5.8795	0.0153181	0.184498	Ppan	protein_coding	20.92	15.21	20.92	15.21
ENSMUSG00000026600	KOvsWT	13138	0.567473	6.0473	6.77993	0.00921883	0.130235	Soat1	protein_coding	23.84	16.16	23.84	16.16
ENSMUSG00000090077	KOvsWT	4519	0.565195	5.70361	6.01658	0.0141721	0.175268	Lime1	protein_coding	72.74	51.295	72.74	51.295
ENSMUSG00000030990	KOvsWT	12063	0.56321	4.71051	3.99292	0.0456917	0.364697	Pgap2	protein_coding	24.12	16.225	24.12	16.225
ENSMUSG00000024781	KOvsWT	3074	0.563051	5.54042	6.1039	0.0134884	0.16857	Lipa	protein_coding	18.695	12.79	18.695	12.79
ENSMUSG00000036158	KOvsWT	4529	0.562914	5.18003	4.19543	0.040533	0.341127	Prickle1	protein_coding	10.37	7.095	10.37	7.095
ENSMUSG00000010751	KOvsWT	7865	0.560833	4.56154	4.48764	0.0341409	0.31094	Tnfrsf22	protein_coding	10.175	5.935	10.175	5.935
ENSMUSG00000027742	KOvsWT	7160	0.56047	4.63269	4.59701	0.0320277	0.296675	Cog6	protein_coding	11.055	7.325	11.055	7.325
ENSMUSG00000026700	KOvsWT	1842	0.558617	4.62149	4.89392	0.0269515	0.265288	Tnfsf4	protein_coding	16.045	11.045	16.045	11.045
ENSMUSG00000020841	KOvsWT	8719	0.558574	6.31321	7.44895	0.00634734	0.0991387	Cpd	protein_coding	13.685	12.305	13.685	12.305
ENSMUSG00000020380	KOvsWT	6667	0.558502	6.15032	7.21069	0.00724706	0.109472	Rad50	protein_coding	29.95	20.535	29.95	20.535
ENSMUSG00000003809	KOvsWT	4016	0.558049	4.88128	4.8718	0.027299	0.26816	Gcdh	protein_coding	18.815	11.685	18.815	11.685
ENSMUSG00000022024	KOvsWT	8580	0.556821	6.49745	8.08444	0.0044647	0.0765988	Sugt1	protein_coding	118.955	80.335	118.955	80.335
ENSMUSG00000035704	KOvsWT	4944	0.556804	4.11907	4.029	0.0447243	0.360351	Alg8	protein_coding	10.64	7.35	10.64	7.35
ENSMUSG00000057143	KOvsWT	5273	0.556516	4.4217	4.7498	0.0293017	0.281578	Trim12c	protein_coding	7.905	5.205	7.905	5.205
ENSMUSG00000034164	KOvsWT	5222	0.556449	6.09036	4.04441	0.0443177	0.358223	Emid1	protein_coding	49.865	34.795	49.865	34.795
ENSMUSG00000057738	KOvsWT	17980	0.556394	7.84159	7.15988	0.0074552	0.11192	Sptan1	protein_coding	91.74	63.34	91.74	63.34
ENSMUSG00000042292	KOvsWT	9586	0.555939	5.26301	4.57551	0.0324321	0.299337	Mkl1	protein_coding	16.955	11.97	16.955	11.97
ENSMUSG00000016495	KOvsWT	6413	0.55592	6.72749	8.37189	0.0038107	0.0674466	Plgrkt	protein_coding	156.9	107.075	156.9	107.075
ENSMUSG00000000751	KOvsWT	7183	0.553931	6.65421	7.26006	0.00705049	0.107457	Rpa1	protein_coding	47.95	31.875	47.95	31.875
ENSMUSG00000032026	KOvsWT	6151	0.553385	7.17239	8.96753	0.0027482	0.0522865	Rexo2	protein_coding	169.745	115.985	169.745	115.985
ENSMUSG00000059142	KOvsWT	14611	0.552977	5.38669	5.8853	0.0152678	0.184308	Zfp945	protein_coding	37.98	24.05	37.98	24.05
ENSMUSG00000032018	KOvsWT	6182	0.55284	5.80917	5.44341	0.0196423	0.214241	Sc5d	protein_coding	34.585	23.88	34.585	23.88
ENSMUSG00000029446	KOvsWT	6425	0.551992	4.6929	4.92754	0.0264319	0.262605	Psph	protein_coding	27.975	17.68	27.975	17.68
ENSMUSG00000003812	KOvsWT	9333	0.551837	4.32195	4.28448	0.0384619	0.333095	Dnase2a	protein_coding	17.895	12.69	17.895	12.69
ENSMUSG00000020601	KOvsWT	6297	0.55107	5.47447	3.89077	0.0485521	0.380499	Trib2	protein_coding	12.65	8.605	12.65	8.605
ENSMUSG00000033352	KOvsWT	5737	0.549887	5.774	6.7986	0.00912291	0.12947	Map2k4	protein_coding	23.53	16.245	23.53	16.245
ENSMUSG00000068134	KOvsWT	5906	0.548035	5.93854	6.94984	0.00838266	0.121552	Zfp120	protein_coding	30.46	22.58	30.46	22.58
ENSMUSG00000021675	KOvsWT	2502	0.546792	4.55012	4.62128	0.0315777	0.293982	F2rl2	protein_coding	11.095	7.7	11.095	7.7
ENSMUSG00000030127	KOvsWT	3841	0.545566	4.61588	4.18431	0.0407998	0.341379	Cops7a	protein_coding	22.425	14.155	22.425	14.155
ENSMUSG00000031901	KOvsWT	4371	0.545462	4.49588	4.20173	0.0403828	0.340852	Dus2	protein_coding	15.185	10.405	15.185	10.405
ENSMUSG00000014313	KOvsWT	5287	0.545308	7.69323	7.25614	0.00706591	0.107499	Cox6c	protein_coding	500.43	349.935	500.43	349.935
ENSMUSG00000024066	KOvsWT	4587	0.544534	6.9519	6.46342	0.0110118	0.146786	Xdh	protein_coding	31.71	22.09	31.71	22.09
ENSMUSG00000032462	KOvsWT	8741	0.543939	4.97631	5.08965	0.024069	0.245291	Pik3cb	protein_coding	7.005	4.86	7.005	4.86
ENSMUSG00000003527	KOvsWT	2819	0.543909	4.85007	4.9761	0.0256998	0.257589	Dgcr14	protein_coding	12.09	8.37	12.09	8.37
ENSMUSG00000027953	KOvsWT	3645	0.54372	6.27893	7.06268	0.00787063	0.116743	Slc50a1	protein_coding	96.865	68.045	96.865	68.045
ENSMUSG00000039959	KOvsWT	19085	0.543306	5.19853	5.75398	0.0164514	0.192053	Hip1	protein_coding	8.6	6.62	8.6	6.62
ENSMUSG00000096433	KOvsWT	4880	0.541632	5.49933	4.91833	0.0265732	0.263701	Zfp994	protein_coding	10.93	7.495	10.93	7.495
ENSMUSG00000028015	KOvsWT	5788	0.540558	6.55634	7.71461	0.00547758	0.0879775	Ctso	protein_coding	41.595	29.735	41.595	29.735
ENSMUSG00000037730	KOvsWT	11562	0.540517	7.36912	7.99422	0.0046927	0.0791878	Mynn	protein_coding	69.55	51.755	69.55	51.755
ENSMUSG00000030016	KOvsWT	23430	0.540481	7.12902	8.40141	0.0037493	0.0664983	Zfp638	protein_coding	44.035	31.015	44.035	31.015
ENSMUSG00000101892	KOvsWT	3905	0.539262	4.34525	3.95487	0.046736	0.37129	9130401M01Rik	protein_coding	18.37	13.5	18.37	13.5
ENSMUSG00000021458	KOvsWT	23493	0.537784	6.08492	5.87216	0.0153822	0.184901	2010111I01Rik	protein_coding	56.125	39.365	56.125	39.365
ENSMUSG00000034171	KOvsWT	12025	0.537777	5.90952	6.61315	0.0101229	0.138186	Faah	protein_coding	23.855	15.545	23.855	15.545
ENSMUSG00000067235	KOvsWT	6879	0.537337	7.41741	8.09927	0.00442831	0.0763905	H2-Q10	protein_coding	46.16	32.875	46.16	32.875
ENSMUSG00000031591	KOvsWT	5594	0.536464	6.49294	6.01034	0.0142223	0.175677	Asah1	protein_coding	58.29	43.855	58.29	43.855
ENSMUSG00000042599	KOvsWT	11253	0.534622	6.2442	7.14762	0.00750634	0.112494	Kdm7a	protein_coding	9.44	6.7	9.44	6.7
ENSMUSG00000033658	KOvsWT	8395	0.53458	5.21691	5.20874	0.0224736	0.235249	Ddx19b	protein_coding	6.755	4.82	6.755	4.82
ENSMUSG00000087141	KOvsWT	7140	0.532716	7.43767	5.15638	0.0231611	0.239804	Plcxd2	protein_coding	28.1	19.95	28.1	19.95
ENSMUSG00000034663	KOvsWT	8638	0.531801	5.3132	5.8814	0.0153017	0.184498	Bmp2k	protein_coding	7.62	5.21	7.62	5.21
ENSMUSG00000068335	KOvsWT	4027	0.530852	6.20785	5.39327	0.0202146	0.218861	Dok1	protein_coding	52.25	38.24	52.25	38.24
ENSMUSG00000042590	KOvsWT	11818	0.52915	5.26643	5.79126	0.0161061	0.189846	Ipo11	protein_coding	14.81	10.35	14.81	10.35
ENSMUSG00000025981	KOvsWT	5395	0.528904	8.84448	4.21345	0.0401047	0.3404	Coq10b	protein_coding	363.755	258.035	363.755	258.035
ENSMUSG00000027639	KOvsWT	11576	0.527925	7.37395	7.83629	0.00512077	0.0836688	Samhd1	protein_coding	103.49	72.32	103.49	72.32
ENSMUSG00000001248	KOvsWT	7458	0.522868	8.01107	6.02932	0.0140701	0.174534	Gramd1a	protein_coding	110.52	89.905	110.52	89.905
ENSMUSG00000006678	KOvsWT	10000	0.522376	5.25758	4.95586	0.0260024	0.259551	Pola1	protein_coding	8.95	6.035	8.95	6.035
ENSMUSG00000063450	KOvsWT	31913	0.520508	5.99389	6.02621	0.014095	0.174534	Syne2	protein_coding	14.475	11.745	14.475	11.745
ENSMUSG00000047153	KOvsWT	11742	0.519671	6.94441	6.26405	0.0123213	0.158287	Khnyn	protein_coding	26.38	19.21	26.38	19.21
ENSMUSG00000034973	KOvsWT	31306	0.519609	5.41668	5.40315	0.0201004	0.217763	Dopey1	protein_coding	13.78	11.68	13.78	11.68
ENSMUSG00000036333	KOvsWT	14219	0.518906	5.87675	5.78672	0.0161477	0.190073	Kidins220	protein_coding	10.65	7.725	10.65	7.725
ENSMUSG00000029007	KOvsWT	4359	0.518737	7.44555	6.28933	0.0121467	0.157233	Agtrap	protein_coding	55.63	42.815	55.63	42.815
ENSMUSG00000030469	KOvsWT	5532	0.516661	4.95512	4.73009	0.0296394	0.283411	Zfp719	protein_coding	8.405	5.885	8.405	5.885
ENSMUSG00000036568	KOvsWT	6579	0.516393	5.04952	4.0197	0.0449718	0.36098	Bicral	protein_coding	5.91	4.01	5.91	4.01
ENSMUSG00000021936	KOvsWT	16078	0.514986	5.83514	5.41765	0.0199341	0.216513	Mapk8	protein_coding	19.835	14.625	19.835	14.625
ENSMUSG00000032422	KOvsWT	8272	0.512889	6.72919	5.78906	0.0161262	0.189951	Snx14	protein_coding	40.265	30.01	40.265	30.01
ENSMUSG00000073423	KOvsWT	4150	0.512436	5.2985	5.09652	0.0239739	0.245114	Zfp414	protein_coding	65.335	43.58	65.335	43.58
ENSMUSG00000024539	KOvsWT	4048	0.51213	6.98497	6.3026	0.0120561	0.156297	Ptpn2	protein_coding	88.435	63.87	88.435	63.87
ENSMUSG00000056888	KOvsWT	2925	0.511788	7.62693	6.88167	0.00870844	0.125315	Glipr1	protein_coding	233.405	160.3	233.405	160.3
ENSMUSG00000034833	KOvsWT	6679	0.50918	7.01623	7.43095	0.00641115	0.0998602	Tespa1	protein_coding	115.35	82.62	115.35	82.62
ENSMUSG00000024766	KOvsWT	5448	0.509043	6.46964	6.68194	0.00973944	0.134572	Lipo3	protein_coding	37.19	27.21	37.19	27.21
ENSMUSG00000035208	KOvsWT	7313	0.508175	5.43072	4.76659	0.0290173	0.279432	Slfn8	protein_coding	15.335	10.99	15.335	10.99
ENSMUSG00000059714	KOvsWT	4621	0.50731	5.01836	4.12501	0.0422538	0.34973	Flot1	protein_coding	35.68	22.725	35.68	22.725
ENSMUSG00000037465	KOvsWT	6451	0.507143	7.25241	5.89969	0.0151435	0.183115	Klf10	protein_coding	58.575	42.865	58.575	42.865
ENSMUSG00000004056	KOvsWT	12683	0.506796	6.29659	5.90196	0.015124	0.183115	Akt2	protein_coding	34.315	23.59	34.315	23.59
ENSMUSG00000061273	KOvsWT	4234	0.506794	4.64821	4.00331	0.045411	0.363159	Mmgt1	protein_coding	6.925	4.84	6.925	4.84
ENSMUSG00000047242	KOvsWT	3385	0.50324	5.19502	4.98231	0.0256078	0.25697	Taf9b	protein_coding	17.165	12.25	17.165	12.25
ENSMUSG00000031996	KOvsWT	9050	0.501185	9.1712	3.84303	0.0499532	0.38568	Aplp2	protein_coding	214.875	151.345	214.875	151.345
ENSMUSG00000044408	KOvsWT	2766	0.500217	8.48413	4.47984	0.0342969	0.311621	Sptssa	protein_coding	352.63	240.47	352.63	240.47
ENSMUSG00000026097	KOvsWT	4892	0.500085	6.20294	5.48924	0.0191338	0.210927	Ormdl1	protein_coding	44.715	32.655	44.715	32.655

## Sheet: Down Regulated
GeneName	DOE	length	logFC	logCPM	LR	PValue	FDR	gene_short_name	gene_biotype	KO_mean	WT_mean	KO_median	WT_median
ENSMUSG00000042262	KOvsWT	1175	-7.19497	4.06995	77.645	1.23e-18	5.99e-16	Ccr8	protein_coding	0.235	30.075	0.235	30.075
ENSMUSG00000030669	KOvsWT	3492	-6.61051	4.38869	66.9967	2.72e-16	1.01e-13	Calca	protein_coding	0.73	64.32	0.73	64.32
ENSMUSG00000036117	KOvsWT	1537	-6.55285	3.25617	40.5476	1.92e-10	2.61e-08	Il5	protein_coding	0.19	13.2	0.19	13.2
ENSMUSG00000020702	KOvsWT	2622	-6.49915	2.72839	53.4939	2.59e-13	7e-11	Ccl1	protein_coding	0.32	28.49	0.32	28.49
ENSMUSG00000040046	KOvsWT	8129	-5.48517	4.14393	39.419	3.42e-10	4.44e-08	Tph1	protein_coding	0.425	21.74	0.425	21.74
ENSMUSG00000000869	KOvsWT	1419	-5.38525	1.33514	34.5276	4.2e-09	4.43e-07	Il4	protein_coding	0.25	9.29	0.25	9.29
ENSMUSG00000094686	KOvsWT	870	-4.81248	1.75086	35.5631	2.47e-09	2.75e-07	Ccl21a	protein_coding	0.23	7.6	0.23	7.6
ENSMUSG00000095545	KOvsWT	1819	-4.4946	-0.261295	10.9274	0.000947498	0.022892	Zfp969	protein_coding	0.165	6.265	0.165	6.265
ENSMUSG00000034573	KOvsWT	14238	-4.43525	5.1311	88.2344	5.81e-21	3.53e-18	Ptpn13	protein_coding	0.625	13.345	0.625	13.345
ENSMUSG00000051359	KOvsWT	15909	-4.23941	3.07968	94.914	1.99e-22	1.91e-19	Ncald	protein_coding	0.49	8.43	0.49	8.43
ENSMUSG00000015966	KOvsWT	8381	-4.1942	4.37895	77.1235	1.61e-18	7.59e-16	Il17rb	protein_coding	1.42	19.925	1.42	19.925
ENSMUSG00000004612	KOvsWT	1600	-4.1555	4.90138	66.7906	3.02e-16	1.09e-13	Nkg7	protein_coding	4.715	78.495	4.715	78.495
ENSMUSG00000020044	KOvsWT	9033	-4.01983	4.94658	153.177	3.5e-35	1.99e-31	Timp3	protein_coding	1.165	20.74	1.165	20.74
ENSMUSG00000030114	KOvsWT	1414	-3.86022	4.25698	51.8359	6.03e-13	1.49e-10	Klrg1	protein_coding	1.915	26.595	1.915	26.595
ENSMUSG00000040808	KOvsWT	480	-3.83686	0.843875	18.9625	1.33e-05	0.000611185	S100g	protein_coding	0.62	7.72	0.62	7.72
ENSMUSG00000005474	KOvsWT	2157	-3.79649	1.08158	19.0243	1.29e-05	0.000593306	Myl10	protein_coding	0.51	7.295	0.51	7.295
ENSMUSG00000044258	KOvsWT	4666	-3.75625	2.7759	43.1028	5.19e-11	8.41e-09	Ctla2a	protein_coding	1.455	18.045	1.455	18.045
ENSMUSG00000034634	KOvsWT	744	-3.57643	2.83202	42.3099	7.79e-11	1.16e-08	Ly6d	protein_coding	1.665	18.99	1.665	18.99
ENSMUSG00000024334	KOvsWT	2183	-3.57161	3.1482	73.5409	9.86e-18	4.53e-15	H2-Oa	protein_coding	1.42	15.51	1.42	15.51
ENSMUSG00000048612	KOvsWT	16650	-3.45401	5.45978	141.725	1.12e-32	4.75e-29	Myof	protein_coding	1.59	18.33	1.59	18.33
ENSMUSG00000027358	KOvsWT	3555	-3.43904	4.95613	104.456	1.61e-24	2.1e-21	Bmp2	protein_coding	1.595	16.215	1.595	16.215
ENSMUSG00000054342	KOvsWT	7249	-3.43736	2.74682	21.1234	4.31e-06	0.00022819	Kcnn4	protein_coding	0.66	7.03	0.66	7.03
ENSMUSG00000040592	KOvsWT	2105	-3.35621	2.59	51.7281	6.37e-13	1.53e-10	Cd79b	protein_coding	1.01	9.35	1.01	9.35
ENSMUSG00000058056	KOvsWT	11844	-3.2756	4.69659	111.797	3.96e-26	7.48e-23	Palld	protein_coding	1.905	15.485	1.905	15.485
ENSMUSG00000053398	KOvsWT	2868	-3.26072	2.81169	58.6104	1.92e-14	5.94e-12	Phgdh	protein_coding	0.79	7.435	0.79	7.435
ENSMUSG00000051022	KOvsWT	4844	-3.25359	5.81961	48.7745	2.87e-12	5.96e-10	Hs3st1	protein_coding	7.26	65.93	7.26	65.93
ENSMUSG00000055170	KOvsWT	1586	-3.2525	4.24489	91.0308	1.41e-21	9.62e-19	Ifng	protein_coding	3.32	30.015	3.32	30.015
ENSMUSG00000036912	KOvsWT	6884	-3.10993	2.92182	45.529	1.5e-11	2.81e-09	Piwil4	protein_coding	0.845	6.495	0.845	6.495
ENSMUSG00000055044	KOvsWT	6507	-3.06612	3.04556	27.6652	1.44e-07	1.1e-05	Pdlim1	protein_coding	2	17.685	2	17.685
ENSMUSG00000025461	KOvsWT	6169	-3.03199	3.47936	52.4537	4.41e-13	1.14e-10	Cd163l1	protein_coding	1.04	5.985	1.04	5.985
ENSMUSG00000002885	KOvsWT	6178	-2.98244	4.98975	92.0455	8.47e-22	6.26e-19	Adgre5	protein_coding	3.17	28.78	3.17	28.78
ENSMUSG00000025877	KOvsWT	6105	-2.97733	5.27932	132.584	1.11e-30	3.16e-27	Hk3	protein_coding	3.435	24.775	3.435	24.775
ENSMUSG00000037492	KOvsWT	9041	-2.96623	6.00787	157.422	4.14e-36	3.52e-32	Zmat4	protein_coding	8.72	75.535	8.72	75.535
ENSMUSG00000028637	KOvsWT	9722	-2.95515	1.68416	21.8893	2.89e-06	0.000160549	Ccdc30	protein_coding	0.55	6.785	0.55	6.785
ENSMUSG00000019853	KOvsWT	5314	-2.93662	2.93873	45.4694	1.55e-11	2.87e-09	Hebp2	protein_coding	1.405	10.82	1.405	10.82
ENSMUSG00000002033	KOvsWT	3580	-2.9232	3.72607	19.9521	7.94e-06	0.000392619	Cd3g	protein_coding	3.125	23.965	3.125	23.965
ENSMUSG00000023827	KOvsWT	3629	-2.92183	3.27996	57.9843	2.64e-14	7.88e-12	Agpat4	protein_coding	1.685	10.275	1.685	10.275
ENSMUSG00000025014	KOvsWT	2128	-2.91269	3.39407	17.0466	3.65e-05	0.0014563	Dntt	protein_coding	1.28	9.045	1.28	9.045
ENSMUSG00000047139	KOvsWT	3133	-2.89885	3.25673	40.6377	1.83e-10	2.51e-08	Cd24a	protein_coding	1.38	9.545	1.38	9.545
ENSMUSG00000024910	KOvsWT	1232	-2.85113	5.79257	127.663	1.33e-29	3.23e-26	Ctsw	protein_coding	11.19	82.66	11.19	82.66
ENSMUSG00000075602	KOvsWT	3452	-2.78797	6.05303	136.367	1.66e-31	5.64e-28	Ly6a	protein_coding	20.99	146.995	20.99	146.995
ENSMUSG00000029322	KOvsWT	2459	-2.78146	4.60411	36.5413	1.49e-09	1.73e-07	Plac8	protein_coding	8.75	60.66	8.75	60.66
ENSMUSG00000033520	KOvsWT	2253	-2.73692	3.05947	49.8445	1.66e-12	3.59e-10	Idi2	protein_coding	1.095	6.505	1.095	6.505
ENSMUSG00000034353	KOvsWT	3216	-2.69574	6.02438	107.194	4.04e-25	6.24e-22	Ramp1	protein_coding	8.28	54.825	8.28	54.825
ENSMUSG00000054435	KOvsWT	6062	-2.68862	5.77373	67.4979	2.11e-16	8.15e-14	Gimap4	protein_coding	9.535	61.93	9.535	61.93
ENSMUSG00000038775	KOvsWT	6996	-2.68267	3.02877	41.2134	1.36e-10	1.97e-08	Vill	protein_coding	1.825	11.725	1.825	11.725
ENSMUSG00000022010	KOvsWT	20835	-2.66341	4.9198	78.4076	8.38e-19	4.19e-16	Tsc22d1	protein_coding	5.72	31.9	5.72	31.9
ENSMUSG00000036611	KOvsWT	3388	-2.65518	3.06533	23.5422	1.22e-06	7.53e-05	Eepd1	protein_coding	1.165	6.01	1.165	6.01
ENSMUSG00000026573	KOvsWT	523	-2.6141	1.93887	14.1779	0.000166314	0.00530737	Xcl1	protein_coding	2.36	14.045	2.36	14.045
ENSMUSG00000017652	KOvsWT	5531	-2.58664	1.92624	21.2126	4.11e-06	0.000219171	Cd40	protein_coding	0.8	6.37	0.8	6.37
ENSMUSG00000006205	KOvsWT	4209	-2.58487	2.45463	31.3937	2.11e-08	1.89e-06	Htra1	protein_coding	1.33	5.77	1.33	5.77
ENSMUSG00000022148	KOvsWT	7925	-2.57751	5.48519	81.309	1.93e-19	1.03e-16	Fyb	protein_coding	8.225	46.88	8.225	46.88
ENSMUSG00000023036	KOvsWT	8277	-2.56496	3.15847	16.0812	6.07e-05	0.00225366	Pcdhgc4	protein_coding	1.105	5.32	1.105	5.32
ENSMUSG00000030124	KOvsWT	2163	-2.54051	4.09706	65.2157	6.71e-16	2.38e-13	Lag3	protein_coding	2.645	15.6	2.645	15.6
ENSMUSG00000062524	KOvsWT	1590	-2.52851	4.79724	91.3401	1.21e-21	8.57e-19	Ncr1	protein_coding	5.695	33.43	5.695	33.43
ENSMUSG00000030930	KOvsWT	6937	-2.52199	3.75112	56.274	6.3e-14	1.85e-11	Chst15	protein_coding	1.06	5.84	1.06	5.84
ENSMUSG00000002204	KOvsWT	3987	-2.4943	3.80929	59.4945	1.23e-14	3.94e-12	Napsa	protein_coding	3.22	16.215	3.22	16.215
ENSMUSG00000030246	KOvsWT	1968	-2.46248	3.5527	42.045	8.92e-11	1.31e-08	Ldhb	protein_coding	3.49	18.125	3.49	18.125
ENSMUSG00000024028	KOvsWT	584	-2.42897	4.13898	9.90648	0.00164698	0.035505	Tff2	protein_coding	10.01	54.925	10.01	54.925
ENSMUSG00000038679	KOvsWT	26900	-2.42348	4.81179	89.8738	2.54e-21	1.6e-18	Trps1	protein_coding	2.16	9.615	2.16	9.615
ENSMUSG00000001444	KOvsWT	2488	-2.42296	2.93587	35.6417	2.37e-09	2.65e-07	Tbx21	protein_coding	1.09	5.125	1.09	5.125
ENSMUSG00000030108	KOvsWT	3343	-2.41677	5.31919	90.7008	1.67e-21	1.09e-18	Slc6a13	protein_coding	5.815	31.065	5.815	31.065
ENSMUSG00000001270	KOvsWT	5703	-2.3997	8.61326	83.8911	5.23e-20	2.87e-17	Ckb	protein_coding	86.925	464.88	86.925	464.88
ENSMUSG00000027082	KOvsWT	11764	-2.38	2.10838	15.032	0.000105706	0.00365436	Tfpi	protein_coding	0.98	5.51	0.98	5.51
ENSMUSG00000037706	KOvsWT	4533	-2.37469	7.15443	94.8846	2.02e-22	1.91e-19	Cd81	protein_coding	35.775	191.435	35.775	191.435
ENSMUSG00000026566	KOvsWT	6484	-2.33998	4.27499	51.8571	5.97e-13	1.49e-10	Mpzl1	protein_coding	4.535	17.58	4.535	17.58
ENSMUSG00000071552	KOvsWT	963	-2.31018	3.00569	23.4554	1.28e-06	7.79e-05	Tigit	protein_coding	3.015	14.735	3.015	14.735
ENSMUSG00000030165	KOvsWT	2781	-2.30951	0.930601	5.74811	0.0165064	0.192299	Klrd1	protein_coding	1.16	5.62	1.16	5.62
ENSMUSG00000001986	KOvsWT	18343	-2.30622	3.83905	54.9714	1.22e-13	3.41e-11	Gria3	protein_coding	1.525	6.69	1.525	6.69
ENSMUSG00000019987	KOvsWT	2622	-2.29412	5.51395	44.095	3.13e-11	5.46e-09	Arg1	protein_coding	11.545	55.485	11.545	55.485
ENSMUSG00000049744	KOvsWT	10520	-2.2901	6.01742	67.0453	2.65e-16	1e-13	Arhgap15	protein_coding	8.56	48.795	8.56	48.795
ENSMUSG00000026872	KOvsWT	34183	-2.27337	5.19276	69.6725	7e-17	2.9e-14	Zeb2	protein_coding	3.7	18.02	3.7	18.02
ENSMUSG00000019194	KOvsWT	2890	-2.26113	2.31692	15.656	7.6e-05	0.00274937	Scn1b	protein_coding	1.265	6.015	1.265	6.015
ENSMUSG00000042249	KOvsWT	11796	-2.24679	3.98298	37.1404	1.1e-09	1.29e-07	Grk3	protein_coding	1.22	5.405	1.22	5.405
ENSMUSG00000021213	KOvsWT	1740	-2.24272	2.39321	18.3802	1.81e-05	0.000787068	Akr1c13	protein_coding	1.64	7.27	1.64	7.27
ENSMUSG00000079186	KOvsWT	894	-2.24103	5.72679	18.8565	1.41e-05	0.000635841	Gzmc	protein_coding	21.075	104.405	21.075	104.405
ENSMUSG00000036641	KOvsWT	12944	-2.24062	3.84632	41.0701	1.47e-10	2.08e-08	Ccdc148	protein_coding	2.05	7.305	2.05	7.305
ENSMUSG00000064023	KOvsWT	2071	-2.23328	1.33722	11.2867	0.000780625	0.0195247	Klk8	protein_coding	1.495	6	1.495	6
ENSMUSG00000026814	KOvsWT	7310	-2.22868	3.93354	51.7465	6.31e-13	1.53e-10	Eng	protein_coding	2.67	9.045	2.67	9.045
ENSMUSG00000039556	KOvsWT	9174	-2.22653	2.43862	22.8445	1.76e-06	0.000101968	Ppp1r3f	protein_coding	1.76	6.505	1.76	6.505
ENSMUSG00000037944	KOvsWT	1978	-2.21595	5.28225	44.1349	3.07e-11	5.43e-09	Ccr7	protein_coding	7.08	33.395	7.08	33.395
ENSMUSG00000029802	KOvsWT	10736	-2.20352	2.67812	28.0121	1.21e-07	9.44e-06	Abcg2	protein_coding	1.8	6.58	1.8	6.58
ENSMUSG00000032487	KOvsWT	4694	-2.19854	6.97632	87.1706	9.96e-21	5.84e-18	Ptgs2	protein_coding	10.055	47.175	10.055	47.175
ENSMUSG00000032554	KOvsWT	5030	-2.19346	6.47463	110.95	6.07e-26	1.03e-22	Trf	protein_coding	15.615	71.81	15.615	71.81
ENSMUSG00000008035	KOvsWT	4312	-2.17927	2.91184	31.3276	2.18e-08	1.93e-06	Mid1ip1	protein_coding	1.49	6.285	1.49	6.285
ENSMUSG00000037712	KOvsWT	5827	-2.15777	5.52056	64.094	1.19e-15	4.04e-13	Fermt2	protein_coding	8.52	46.165	8.52	46.165
ENSMUSG00000032093	KOvsWT	4486	-2.14499	2.3923	15.3238	9.06e-05	0.00317632	Cd3e	protein_coding	2.045	7.985	2.045	7.985
ENSMUSG00000047821	KOvsWT	7868	-2.14317	2.87687	27.3055	1.74e-07	1.3e-05	Trim16	protein_coding	1.52	5.485	1.52	5.485
ENSMUSG00000040289	KOvsWT	4694	-2.11695	2.88726	20.2511	6.79e-06	0.00034075	Hey1	protein_coding	1.31	5.82	1.31	5.82
ENSMUSG00000020589	KOvsWT	14156	-2.10171	4.92412	71.7502	2.44e-17	1.07e-14	Fam49a	protein_coding	3.485	13.545	3.485	13.545
ENSMUSG00000034324	KOvsWT	8288	-2.09302	3.43315	28.7237	8.35e-08	6.63e-06	Tmem132c	protein_coding	1.59	5.95	1.59	5.95
ENSMUSG00000022186	KOvsWT	4732	-2.09004	5.79177	63.6749	1.47e-15	4.89e-13	Oxct1	protein_coding	10.075	50.73	10.075	50.73
ENSMUSG00000014773	KOvsWT	6044	-2.08446	5.17767	44.0514	3.2e-11	5.46e-09	Dll1	protein_coding	6.485	23.215	6.485	23.215
ENSMUSG00000091649	KOvsWT	1184	-2.07293	2.60426	23.7227	1.11e-06	6.91e-05	Phf11b	protein_coding	2.12	8.555	2.12	8.555
ENSMUSG00000023805	KOvsWT	16823	-2.04116	4.04669	26.8512	2.2e-07	1.6e-05	Synj2	protein_coding	2.565	8.035	2.565	8.035
ENSMUSG00000029875	KOvsWT	2329	-2.04052	7.52628	48.0821	4.09e-12	8.38e-10	Ccdc184	protein_coding	30.625	130.25	30.625	130.25
ENSMUSG00000005125	KOvsWT	8458	-2.01341	5.42079	53.9355	2.07e-13	5.68e-11	Ndrg1	protein_coding	5.88	24.595	5.88	24.595
ENSMUSG00000030048	KOvsWT	856	-2.0059	3.5368	13.0538	0.000302668	0.0087108	Gkn3	protein_coding	5.625	22.69	5.625	22.69
ENSMUSG00000048191	KOvsWT	14258	-1.9823	5.21117	12.0668	0.000513269	0.0137483	Muc6	protein_coding	1.885	6.77	1.885	6.77
ENSMUSG00000004562	KOvsWT	22169	-1.96675	2.40416	17.2934	3.2e-05	0.00130644	Arhgef40	protein_coding	2.845	6.165	2.845	6.165
ENSMUSG00000040653	KOvsWT	3043	-1.96086	3.27534	17.2202	3.33e-05	0.00134172	Ppp1r14c	protein_coding	1.865	6.945	1.865	6.945
ENSMUSG00000012889	KOvsWT	4985	-1.94989	7.18702	68.7769	1.1e-16	4.47e-14	Podnl1	protein_coding	22.03	92.63	22.03	92.63
ENSMUSG00000060591	KOvsWT	655	-1.94659	4.1997	28.6524	8.66e-08	6.85e-06	Ifitm2	protein_coding	12.21	48.385	12.21	48.385
ENSMUSG00000030342	KOvsWT	2369	-1.92967	4.87994	33.6657	6.54e-09	6.67e-07	Cd9	protein_coding	10.445	40.495	10.445	40.495
ENSMUSG00000025026	KOvsWT	4938	-1.91526	4.28953	44.3735	2.71e-11	4.86e-09	Add3	protein_coding	1.97	6.945	1.97	6.945
ENSMUSG00000057176	KOvsWT	5254	-1.91424	3.69937	35.4828	2.57e-09	2.82e-07	Ccdc189	protein_coding	5.97	23.855	5.97	23.855
ENSMUSG00000029061	KOvsWT	3555	-1.91015	3.85663	36.4949	1.53e-09	1.76e-07	Mmp23	protein_coding	4.82	19.805	4.82	19.805
ENSMUSG00000026073	KOvsWT	2344	-1.88765	4.02506	25.5493	4.31e-07	2.95e-05	Il1r2	protein_coding	5.405	22.045	5.405	22.045
ENSMUSG00000056895	KOvsWT	614	-1.87951	1.0251	4.99338	0.0254445	0.255934	Hist3h2ba	protein_coding	1.575	5.625	1.575	5.625
ENSMUSG00000055675	KOvsWT	13509	-1.84926	4.47747	29.3327	6.1e-08	4.98e-06	Kbtbd11	protein_coding	1.65	6.595	1.65	6.595
ENSMUSG00000001249	KOvsWT	6376	-1.84762	3.04343	13.8534	0.000197642	0.00613448	Hpn	protein_coding	5.9	17.38	5.9	17.38
ENSMUSG00000024659	KOvsWT	3764	-1.84552	3.22661	26.0107	3.4e-07	2.35e-05	Anxa1	protein_coding	3.97	12.515	3.97	12.515
ENSMUSG00000079227	KOvsWT	10401	-1.84469	2.43992	15.4349	8.54e-05	0.00300422	Ccr5	protein_coding	1.425	5.125	1.425	5.125
ENSMUSG00000031438	KOvsWT	5122	-1.8117	5.11415	27.6647	1.44e-07	1.1e-05	Rnf128	protein_coding	7.455	25.235	7.455	25.235
ENSMUSG00000032946	KOvsWT	18613	-1.79414	2.48573	10.0768	0.00150145	0.0331664	Rasgrp2	protein_coding	2.87	11.615	2.87	11.615
ENSMUSG00000079037	KOvsWT	2405	-1.76502	2.96893	18.5175	1.68e-05	0.000741821	Prnp	protein_coding	1.755	5.805	1.755	5.805
ENSMUSG00000020866	KOvsWT	15496	-1.76265	5.08275	34.2487	4.85e-09	5.06e-07	Cacna1g	protein_coding	7.51	19.135	7.51	19.135
ENSMUSG00000071715	KOvsWT	3123	-1.74307	4.20411	33.0057	9.19e-09	9.08e-07	Ncf4	protein_coding	7.975	30.315	7.975	30.315
ENSMUSG00000027583	KOvsWT	10631	-1.74005	6.144	49.8381	1.67e-12	3.59e-10	Zbtb46	protein_coding	9.865	35.775	9.865	35.775
ENSMUSG00000019996	KOvsWT	12299	-1.7105	3.75307	28.2808	1.05e-07	8.26e-06	Map7	protein_coding	2.55	7.83	2.55	7.83
ENSMUSG00000025351	KOvsWT	5036	-1.70497	2.5886	14.8556	0.000116064	0.00393252	Cd63	protein_coding	2.77	9.685	2.77	9.685
ENSMUSG00000022837	KOvsWT	7357	-1.69535	4.12862	27.7279	1.4e-07	1.07e-05	Iqcb1	protein_coding	5.305	18.765	5.305	18.765
ENSMUSG00000049086	KOvsWT	983	-1.69492	2.93079	17.4079	3.02e-05	0.00124198	Bmyc	protein_coding	3.84	12.38	3.84	12.38
ENSMUSG00000020547	KOvsWT	6723	-1.69157	5.7955	44.0477	3.2e-11	5.46e-09	Bzw2	protein_coding	17.725	61.645	17.725	61.645
ENSMUSG00000000682	KOvsWT	1400	-1.6906	7.02855	79.6542	4.46e-19	2.3e-16	Cd52	protein_coding	130.985	421.12	130.985	421.12
ENSMUSG00000059970	KOvsWT	5050	-1.68056	5.26255	52.7343	3.82e-13	1.01e-10	Hspa2	protein_coding	7.285	23.7	7.285	23.7
ENSMUSG00000020182	KOvsWT	5355	-1.6645	3.73394	25.753	3.88e-07	2.66e-05	Ddc	protein_coding	4.24	12.955	4.24	12.955
ENSMUSG00000022237	KOvsWT	21279	-1.66241	3.02347	16.4622	4.96e-05	0.00190128	Ankrd33b	protein_coding	2.745	7.81	2.745	7.81
ENSMUSG00000022305	KOvsWT	7812	-1.65731	3.68506	25.1699	5.25e-07	3.5e-05	Lrp12	protein_coding	2.33	5.77	2.33	5.77
ENSMUSG00000035459	KOvsWT	10163	-1.64665	6.20581	32.4546	1.22e-08	1.15e-06	Stab2	protein_coding	11.29	38.04	11.29	38.04
ENSMUSG00000022257	KOvsWT	3875	-1.63707	4.97822	46.0392	1.16e-11	2.19e-09	Laptm4b	protein_coding	9.29	28.625	9.29	28.625
ENSMUSG00000033066	KOvsWT	15082	-1.63175	4.65483	19.7807	8.69e-06	0.000422089	Gas7	protein_coding	2.085	5.69	2.085	5.69
ENSMUSG00000027238	KOvsWT	14018	-1.62927	3.33802	21.0234	4.54e-06	0.000238187	Frmd5	protein_coding	2.325	5.96	2.325	5.96
ENSMUSG00000004837	KOvsWT	1838	-1.62836	3.6058	26.549	2.57e-07	1.84e-05	Grap	protein_coding	3.715	11.325	3.715	11.325
ENSMUSG00000028381	KOvsWT	5862	-1.61405	4.28042	26.4833	2.66e-07	1.88e-05	Ugcg	protein_coding	3.345	8.87	3.345	8.87
ENSMUSG00000026991	KOvsWT	11321	-1.61137	5.48895	35.2917	2.84e-09	3.08e-07	Pkp4	protein_coding	7.42	25.615	7.42	25.615
ENSMUSG00000025466	KOvsWT	6063	-1.60032	1.52403	6.4539	0.0110709	0.147343	Fuom	protein_coding	2.875	7.39	2.875	7.39
ENSMUSG00000043932	KOvsWT	3913	-1.59644	3.81749	21.6343	3.3e-06	0.000181007	Klri2	protein_coding	1.905	5.45	1.905	5.45
ENSMUSG00000031778	KOvsWT	5080	-1.59115	7.52529	26.2409	3.01e-07	2.09e-05	Cx3cl1	protein_coding	35.37	101.765	35.37	101.765
ENSMUSG00000025432	KOvsWT	4127	-1.58929	4.3946	9.58438	0.0019624	0.040905	Avil	protein_coding	3.97	10.765	3.97	10.765
ENSMUSG00000049103	KOvsWT	14410	-1.58827	4.10957	23.3521	1.35e-06	8.14e-05	Ccr2	protein_coding	2.715	7.35	2.715	7.35
ENSMUSG00000021676	KOvsWT	5771	-1.58357	4.40929	32.6123	1.12e-08	1.07e-06	Iqgap2	protein_coding	1.955	5.52	1.955	5.52
ENSMUSG00000029378	KOvsWT	1215	-1.58002	5.04707	19.8771	8.26e-06	0.000402973	Areg	protein_coding	13.865	42.705	13.865	42.705
ENSMUSG00000041515	KOvsWT	8671	-1.55152	6.02499	46.2248	1.05e-11	2.01e-09	Irf8	protein_coding	17.18	46.985	17.18	46.985
ENSMUSG00000026463	KOvsWT	19826	-1.54971	3.25261	18.7202	1.51e-05	0.000675756	Atp2b4	protein_coding	1.33	5.255	1.33	5.255
ENSMUSG00000022261	KOvsWT	3527	-1.53615	4.64952	26.2471	3e-07	2.09e-05	Sdc2	protein_coding	3.705	10.765	3.705	10.765
ENSMUSG00000074676	KOvsWT	1311	-1.53596	5.41851	43.4232	4.41e-11	7.21e-09	Foxs1	protein_coding	17.155	50.5	17.155	50.5
ENSMUSG00000015950	KOvsWT	6736	-1.50807	3.29652	15.6496	7.62e-05	0.00275285	Ncf1	protein_coding	2.095	5.565	2.095	5.565
ENSMUSG00000018819	KOvsWT	8900	-1.504	7.28223	36.5585	1.48e-09	1.73e-07	Lsp1	protein_coding	72.95	191.81	72.95	191.81
ENSMUSG00000075334	KOvsWT	1460	-1.49518	4.12461	23.833	1.05e-06	6.55e-05	Rprm	protein_coding	6.41	18.13	6.41	18.13
ENSMUSG00000021477	KOvsWT	8573	-1.48779	6.94012	42.9589	5.59e-11	8.97e-09	Ctsl	protein_coding	56.075	145.035	56.075	145.035
ENSMUSG00000025804	KOvsWT	2833	-1.48463	3.4981	18.9348	1.35e-05	0.000616789	Ccr1	protein_coding	2.215	5.915	2.215	5.915
ENSMUSG00000024778	KOvsWT	1801	-1.47711	2.2279	5.89538	0.0151807	0.183387	Fas	protein_coding	3.01	10.64	3.01	10.64
ENSMUSG00000060733	KOvsWT	10438	-1.46032	4.16977	14.2443	0.000160545	0.00518163	Ipmk	protein_coding	3.425	8.55	3.425	8.55
ENSMUSG00000036826	KOvsWT	2222	-1.45919	3.31891	16.2725	5.49e-05	0.00207339	Igflr1	protein_coding	4.59	12.57	4.59	12.57
ENSMUSG00000032470	KOvsWT	6537	-1.45614	2.70117	13.226	0.00027609	0.00812461	Mras	protein_coding	2.81	6.24	2.81	6.24
ENSMUSG00000062585	KOvsWT	3982	-1.45373	4.5011	29.6297	5.23e-08	4.36e-06	Cnr2	protein_coding	3.305	8.835	3.305	8.835
ENSMUSG00000042148	KOvsWT	3487	-1.44752	6.00023	47.5549	5.35e-12	1.08e-09	Cox10	protein_coding	18.85	33.09	18.85	33.09
ENSMUSG00000053931	KOvsWT	6754	-1.44677	5.05944	19.4095	1.05e-05	0.00049976	Cnn3	protein_coding	11.46	30.84	11.46	30.84
ENSMUSG00000030671	KOvsWT	10121	-1.43382	4.62541	20.6771	5.44e-06	0.000284509	Pde3b	protein_coding	2.7	8.135	2.7	8.135
ENSMUSG00000030747	KOvsWT	3926	-1.42678	3.17998	13.8985	0.000192952	0.00602189	Dgat2	protein_coding	3.675	7.56	3.675	7.56
ENSMUSG00000024610	KOvsWT	2003	-1.42501	9.66048	15.0222	0.000106251	0.00366578	Cd74	protein_coding	364.13	976.89	364.13	976.89
ENSMUSG00000051236	KOvsWT	4997	-1.42365	4.67756	20.6003	5.66e-06	0.000291657	Msrb3	protein_coding	3.68	10.425	3.68	10.425
ENSMUSG00000020366	KOvsWT	14851	-1.42185	4.49105	22.9668	1.65e-06	9.69e-05	Mapk9	protein_coding	4.47	13.61	4.47	13.61
ENSMUSG00000028108	KOvsWT	4802	-1.41972	6.83148	42.83	5.97e-11	9.49e-09	Ecm1	protein_coding	52.83	126.91	52.83	126.91
ENSMUSG00000022500	KOvsWT	3192	-1.41573	8.8132	23.8898	1.02e-06	6.38e-05	Litaf	protein_coding	120.305	332.24	120.305	332.24
ENSMUSG00000038059	KOvsWT	1984	-1.41414	4.61872	22.4196	2.19e-06	0.000123823	Smim3	protein_coding	6.825	18.43	6.825	18.43
ENSMUSG00000030336	KOvsWT	4222	-1.41132	2.50605	8.89653	0.00285713	0.0537576	Cd27	protein_coding	4.23	9.205	4.23	9.205
ENSMUSG00000003992	KOvsWT	9542	-1.41064	5.60023	28.005	1.21e-07	9.44e-06	Ssbp2	protein_coding	21.285	59.215	21.285	59.215
ENSMUSG00000040907	KOvsWT	7979	-1.39138	3.97516	13.0867	0.000297402	0.00861756	Atp1a3	protein_coding	2.47	6.115	2.47	6.115
ENSMUSG00000038642	KOvsWT	1797	-1.3888	7.53684	38.7668	4.78e-10	5.89e-08	Ctss	protein_coding	77.525	202.19	77.525	202.19
ENSMUSG00000020823	KOvsWT	8987	-1.38468	5.65027	33.4197	7.43e-09	7.39e-07	Sec14l1	protein_coding	6.9	18.14	6.9	18.14
ENSMUSG00000015340	KOvsWT	6289	-1.37597	4.44461	12.3265	0.000446579	0.012212	Cybb	protein_coding	3.435	8.59	3.435	8.59
ENSMUSG00000029771	KOvsWT	3550	-1.36243	5.23331	36.1708	1.81e-09	2.05e-07	Irf5	protein_coding	11.835	28.44	11.835	28.44
ENSMUSG00000039485	KOvsWT	4439	-1.3537	3.15855	14.8151	0.000118584	0.00400197	Tspyl4	protein_coding	2.47	5.14	2.47	5.14
ENSMUSG00000058755	KOvsWT	2551	-1.3529	3.85692	15.4714	8.38e-05	0.00296819	Osm	protein_coding	3.99	9.5	3.99	9.5
ENSMUSG00000036764	KOvsWT	5631	-1.34699	3.14461	14.2302	0.000161752	0.00520083	Dnajc12	protein_coding	3.005	9.11	3.005	9.11
ENSMUSG00000036206	KOvsWT	5257	-1.34694	5.01183	32.0744	1.48e-08	1.37e-06	Sh3bp4	protein_coding	3.72	9.35	3.72	9.35
ENSMUSG00000044162	KOvsWT	14238	-1.34317	3.29051	13.4708	0.000242309	0.00727905	Tnip3	protein_coding	3.085	8.825	3.085	8.825
ENSMUSG00000030688	KOvsWT	6038	-1.34172	1.965	5.85695	0.0155156	0.185822	Stard10	protein_coding	3.275	7.065	3.275	7.065
ENSMUSG00000019843	KOvsWT	8919	-1.3401	4.14449	21.1827	4.18e-06	0.000221925	Fyn	protein_coding	5.14	12.8	5.14	12.8
ENSMUSG00000074604	KOvsWT	5256	-1.33848	3.16847	13.0904	0.000296811	0.00861512	Mgst2	protein_coding	7.97	19.68	7.97	19.68
ENSMUSG00000053702	KOvsWT	22688	-1.33807	6.21912	19.422	1.05e-05	0.000497878	Nebl	protein_coding	10.925	35.325	10.925	35.325
ENSMUSG00000030341	KOvsWT	3764	-1.32823	3.20734	12.94	0.000321636	0.00916368	Tnfrsf1a	protein_coding	2.875	7.16	2.875	7.16
ENSMUSG00000052160	KOvsWT	4580	-1.32677	3.74394	11.2895	0.000779448	0.0195247	Pld4	protein_coding	4.685	11.24	4.685	11.24
ENSMUSG00000042286	KOvsWT	16034	-1.32259	5.42161	23.3183	1.37e-06	8.25e-05	Stab1	protein_coding	11.84	34.355	11.84	34.355
ENSMUSG00000004035	KOvsWT	2303	-1.3194	2.45721	9.43242	0.00213183	0.0437139	Gstm7	protein_coding	2.79	7.325	2.79	7.325
ENSMUSG00000037649	KOvsWT	2204	-1.31153	4.21612	15.6334	7.69e-05	0.00277059	H2-DMa	protein_coding	9.79	25.14	9.79	25.14
ENSMUSG00000003153	KOvsWT	10924	-1.30993	6.0118	38.7109	4.91e-10	6.01e-08	Slc2a3	protein_coding	10.505	26.84	10.505	26.84
ENSMUSG00000023951	KOvsWT	8014	-1.30858	4.13306	14.2086	0.000163619	0.00524104	Vegfa	protein_coding	3.775	9.165	3.775	9.165
ENSMUSG00000015355	KOvsWT	1805	-1.30855	4.98357	26.7875	2.27e-07	1.65e-05	Cd48	protein_coding	15.735	40.015	15.735	40.015
ENSMUSG00000003363	KOvsWT	4595	-1.29355	5.3675	32.5813	1.14e-08	1.09e-06	Pld3	protein_coding	12.72	33.025	12.72	33.025
ENSMUSG00000039942	KOvsWT	7588	-1.28901	5.0405	25.5397	4.33e-07	2.95e-05	Ptger4	protein_coding	5.81	14.285	5.81	14.285
ENSMUSG00000018821	KOvsWT	1603	-1.2729	5.24348	16.3165	5.36e-05	0.0020348	Avpi1	protein_coding	22.195	55.465	22.195	55.465
ENSMUSG00000036661	KOvsWT	8654	-1.26783	5.36244	27.2286	1.81e-07	1.34e-05	Dennd3	protein_coding	6.04	13.07	6.04	13.07
ENSMUSG00000021423	KOvsWT	3818	-1.25405	4.41138	19.2566	1.14e-05	0.000536929	Ly86	protein_coding	9.41	22.88	9.41	22.88
ENSMUSG00000045392	KOvsWT	10210	-1.2466	2.32431	7.07928	0.00779804	0.116246	Olfr1033	protein_coding	3.68	9.845	3.68	9.845
ENSMUSG00000000409	KOvsWT	4700	-1.24473	6.08591	32.9828	9.3e-09	9.09e-07	Lck	protein_coding	22.8	52.52	22.8	52.52
ENSMUSG00000018796	KOvsWT	14149	-1.22907	5.90978	29.6771	5.1e-08	4.3e-06	Acsl1	protein_coding	18.625	42.605	18.625	42.605
ENSMUSG00000015217	KOvsWT	3172	-1.22557	2.88629	7.68193	0.00557766	0.0893318	Hmgb3	protein_coding	2.93	6.82	2.93	6.82
ENSMUSG00000030167	KOvsWT	2636	-1.22218	3.68882	9.26668	0.0023336	0.0465325	Klrc1	protein_coding	5.1	10.715	5.1	10.715
ENSMUSG00000027487	KOvsWT	4554	-1.21702	4.2621	12.5949	0.000386797	0.0107501	Cdk5rap1	protein_coding	6.91	16.995	6.91	16.995
ENSMUSG00000044468	KOvsWT	6521	-1.2147	5.40675	28.735	8.3e-08	6.63e-06	Fam46c	protein_coding	4.83	10.805	4.83	10.805
ENSMUSG00000090523	KOvsWT	4813	-1.21339	4.377	19.9395	7.99e-06	0.000394085	Gypc	protein_coding	6	14.135	6	14.135
ENSMUSG00000037960	KOvsWT	2386	-1.20845	3.3624	13.2093	0.00027856	0.00818313	Card19	protein_coding	8.515	19.535	8.515	19.535
ENSMUSG00000048376	KOvsWT	3336	-1.2074	8.91052	24.0607	9.33e-07	5.88e-05	F2r	protein_coding	87.065	201.095	87.065	201.095
ENSMUSG00000025094	KOvsWT	3803	-1.20652	4.40958	14.2111	0.000163402	0.00524104	Slc18a2	protein_coding	3.475	7.935	3.475	7.935
ENSMUSG00000032965	KOvsWT	3735	-1.19719	2.25183	5.79732	0.0160507	0.189324	Ift57	protein_coding	2.43	7.31	2.43	7.31
ENSMUSG00000061411	KOvsWT	14075	-1.19704	4.04868	17.685	2.61e-05	0.00109475	Nol4l	protein_coding	3.35	6.425	3.35	6.425
ENSMUSG00000047446	KOvsWT	9783	-1.18716	6.3709	24.7668	6.47e-07	4.25e-05	Arl4a	protein_coding	31.5	73.575	31.5	73.575
ENSMUSG00000029426	KOvsWT	6731	-1.18429	4.46246	19.5773	9.66e-06	0.000465517	Scarb2	protein_coding	3.015	6.66	3.015	6.66
ENSMUSG00000040699	KOvsWT	4987	-1.1827	6.20506	26.4981	2.64e-07	1.87e-05	Limd2	protein_coding	33.34	76.09	33.34	76.09
ENSMUSG00000029772	KOvsWT	32942	-1.17395	6.60437	31.4617	2.03e-08	1.83e-06	Ahcyl2	protein_coding	21.93	47.465	21.93	47.465
ENSMUSG00000032776	KOvsWT	13582	-1.17165	4.69721	20.5168	5.91e-06	0.000302832	Mctp2	protein_coding	3.31	7.245	3.31	7.245
ENSMUSG00000032021	KOvsWT	6326	-1.16609	4.51775	8.99611	0.00270555	0.0515327	Crtam	protein_coding	7.22	15.99	7.22	15.99
ENSMUSG00000026315	KOvsWT	7730	-1.16576	3.14679	6.43844	0.0111677	0.148075	Serpinb8	protein_coding	3.18	8.27	3.18	8.27
ENSMUSG00000028413	KOvsWT	4234	-1.16081	6.54963	23.054	1.58e-06	9.3e-05	B4galt1	protein_coding	14.685	33.085	14.685	33.085
ENSMUSG00000062232	KOvsWT	18600	-1.14891	5.08829	16.9613	3.81e-05	0.00151253	Rapgef2	protein_coding	3.96	8.275	3.96	8.275
ENSMUSG00000012126	KOvsWT	7033	-1.13863	3.41448	10.5325	0.00117293	0.0272918	Ubxn11	protein_coding	5.67	11.3	5.67	11.3
ENSMUSG00000036594	KOvsWT	2562	-1.12815	7.47862	14.2383	0.000161056	0.00518825	H2-Aa	protein_coding	103.405	225.74	103.405	225.74
ENSMUSG00000030203	KOvsWT	12979	-1.12645	4.91596	14.0372	0.000179227	0.00567684	Dusp16	protein_coding	5.51	11.825	5.51	11.825
ENSMUSG00000011179	KOvsWT	6901	-1.12592	8.23398	15.7504	7.23e-05	0.00262973	Odc1	protein_coding	154.395	344.92	154.395	344.92
ENSMUSG00000015437	KOvsWT	1436	-1.11927	6.64968	6.23256	0.0125422	0.159678	Gzmb	protein_coding	43.845	100.235	43.845	100.235
ENSMUSG00000066363	KOvsWT	3205	-1.10344	4.41708	17.6042	2.72e-05	0.00113109	Serpina3f	protein_coding	6.18	13.255	6.18	13.255
ENSMUSG00000023927	KOvsWT	33133	-1.10141	5.56971	14.0147	0.000181391	0.00572407	Satb1	protein_coding	8.71	18.41	8.71	18.41
ENSMUSG00000037788	KOvsWT	10862	-1.10099	4.07157	15.291	9.22e-05	0.00321867	Vopp1	protein_coding	3.79	7.675	3.79	7.675
ENSMUSG00000046718	KOvsWT	1128	-1.09773	7.13585	33.93	5.71e-09	5.85e-07	Bst2	protein_coding	119.135	255.285	119.135	255.285
ENSMUSG00000035095	KOvsWT	4599	-1.09747	4.9103	11.1076	0.000859742	0.02124	Fam167a	protein_coding	4.58	9.9	4.58	9.9
ENSMUSG00000030653	KOvsWT	4139	-1.09744	4.97155	9.6079	0.00193742	0.0404339	Gm45837	protein_coding	4.875	10.35	4.875	10.35
ENSMUSG00000031925	KOvsWT	10134	-1.09645	5.18979	18.8809	1.39e-05	0.000629415	Maml2	protein_coding	3.725	7.965	3.725	7.965
ENSMUSG00000049225	KOvsWT	9020	-1.09118	5.29233	21.3776	3.77e-06	0.000203006	Pdp1	protein_coding	9.385	19.465	9.385	19.465
ENSMUSG00000027533	KOvsWT	4225	-1.09099	2.19501	3.90959	0.0480114	0.377893	Fabp5	protein_coding	2.445	5.14	2.445	5.14
ENSMUSG00000024084	KOvsWT	1924	-1.09063	5.2927	11.8709	0.000570167	0.0149891	Qpct	protein_coding	13.275	28.65	13.275	28.65
ENSMUSG00000036432	KOvsWT	3267	-1.09051	3.53212	9.73991	0.00180309	0.0382404	Siah2	protein_coding	4.595	8.525	4.595	8.525
ENSMUSG00000030847	KOvsWT	2562	-1.08856	7.30833	29.3193	6.14e-08	5e-06	Bag3	protein_coding	39.355	85.655	39.355	85.655
ENSMUSG00000001348	KOvsWT	3321	-1.0845	2.90247	6.67609	0.00977146	0.134891	Acp5	protein_coding	3.665	7.72	3.665	7.72
ENSMUSG00000004730	KOvsWT	3610	-1.08378	3.80681	9.16367	0.00246867	0.0482639	Adgre1	protein_coding	2.88	5.88	2.88	5.88
ENSMUSG00000074305	KOvsWT	15252	-1.08067	6.34979	18.0771	2.12e-05	0.00090888	Peak1	protein_coding	10.47	18.81	10.47	18.81
ENSMUSG00000041235	KOvsWT	21792	-1.08027	5.93999	16.031	6.23e-05	0.00229917	Chd7	protein_coding	8.885	13.74	8.885	13.74
ENSMUSG00000056069	KOvsWT	5662	-1.0749	5.23432	19.0859	1.25e-05	0.000576031	Fam105a	protein_coding	13.38	28.685	13.38	28.685
ENSMUSG00000026011	KOvsWT	2890	-1.07258	5.37414	11.9048	0.000559892	0.0148336	Ctla4	protein_coding	14.58	32.115	14.58	32.115
ENSMUSG00000021876	KOvsWT	2978	-1.06549	4.2368	14.7156	0.000125008	0.00416914	Rnase4	protein_coding	8.26	17.475	8.26	17.475
ENSMUSG00000022346	KOvsWT	8315	-1.06403	3.81919	12.5588	0.000394349	0.0109014	Myc	protein_coding	4.935	9.73	4.935	9.73
ENSMUSG00000043421	KOvsWT	1640	-1.05843	8.67375	13.4389	0.00024646	0.00735445	Hilpda	protein_coding	280.83	585.31	280.83	585.31
ENSMUSG00000029759	KOvsWT	4126	-1.05311	3.99415	12.9981	0.000311805	0.0089435	Pon3	protein_coding	7.865	17.065	7.865	17.065
ENSMUSG00000025196	KOvsWT	3900	-1.0504	2.91689	7.7165	0.00547184	0.0879684	Cpn1	protein_coding	2.75	5.415	2.75	5.415
ENSMUSG00000047945	KOvsWT	1605	-1.04733	4.77355	8.65579	0.00326024	0.0597558	Marcksl1	protein_coding	11.19	23.88	11.19	23.88
ENSMUSG00000020453	KOvsWT	11765	-1.04618	4.10551	13.8695	0.000195956	0.00610444	Patz1	protein_coding	5.335	10.125	5.335	10.125
ENSMUSG00000024041	KOvsWT	5298	-1.04535	6.52227	14.1174	0.000171744	0.00546017	Cryaa	protein_coding	61.07	126.455	61.07	126.455
ENSMUSG00000027508	KOvsWT	13874	-1.04523	5.29454	16.7519	4.26e-05	0.00166187	Pag1	protein_coding	9.135	17.25	9.135	17.25
ENSMUSG00000020009	KOvsWT	4164	-1.04174	8.78098	13.919	0.00019086	0.00596754	Ifngr1	protein_coding	153.825	315.755	153.825	315.755
ENSMUSG00000024677	KOvsWT	8215	-1.03683	4.71462	10.0253	0.00154403	0.0339307	Ms4a6b	protein_coding	10.855	26.185	10.855	26.185
ENSMUSG00000032058	KOvsWT	9587	-1.03535	6.53343	23.2192	1.45e-06	8.66e-05	Ppp2r1b	protein_coding	21.28	44.84	21.28	44.84
ENSMUSG00000053477	KOvsWT	51342	-1.03521	6.40382	25.2893	4.93e-07	3.3e-05	Tcf4	protein_coding	22.545	39.965	22.545	39.965
ENSMUSG00000022102	KOvsWT	3852	-1.02923	4.60552	13.4272	0.000247997	0.00738737	Dok2	protein_coding	10.2	21.5	10.2	21.5
ENSMUSG00000064326	KOvsWT	3386	-1.02689	3.83323	11.6799	0.000631798	0.0163545	Siva1	protein_coding	11.435	26.055	11.435	26.055
ENSMUSG00000024589	KOvsWT	21163	-1.02446	4.44941	15.8222	6.96e-05	0.00253971	Nedd4l	protein_coding	3.63	5.18	3.63	5.18
ENSMUSG00000031093	KOvsWT	10485	-1.01824	5.10431	19.2363	1.15e-05	0.00054113	Dock11	protein_coding	4.875	8.65	4.875	8.65
ENSMUSG00000021886	KOvsWT	2069	-1.01762	6.27387	19.9306	8.03e-06	0.000394774	Gpr65	protein_coding	24.685	51.52	24.685	51.52
ENSMUSG00000037536	KOvsWT	17709	-1.01433	4.86816	15.2375	9.48e-05	0.00329745	Fbxo34	protein_coding	7.075	14.1	7.075	14.1
ENSMUSG00000002105	KOvsWT	6823	-1.01079	2.37281	5.38913	0.0202626	0.219241	Slc39a13	protein_coding	3.45	5.64	3.45	5.64
ENSMUSG00000055692	KOvsWT	7822	-1.00039	3.71755	10.822	0.00100303	0.0240628	Tmem191c	protein_coding	11.265	21.09	11.265	21.09
ENSMUSG00000051674	KOvsWT	10344	-0.997853	3.89526	11.1353	0.000846999	0.0209703	Dcun1d4	protein_coding	3.275	5.25	3.275	5.25
ENSMUSG00000042759	KOvsWT	5289	-0.992666	3.59982	8.46814	0.0036142	0.0645057	Apobr	protein_coding	3.09	5.15	3.09	5.15
ENSMUSG00000042106	KOvsWT	1588	-0.990935	3.1692	5.68892	0.0170723	0.196205	Fam212a	protein_coding	6.54	12.72	6.54	12.72
ENSMUSG00000050335	KOvsWT	3273	-0.990465	4.44207	6.2876	0.0121586	0.157266	Lgals3	protein_coding	13.705	28.365	13.705	28.365
ENSMUSG00000026558	KOvsWT	7002	-0.989814	4.27255	13.184	0.000282353	0.00823764	Uck2	protein_coding	7.665	16.075	7.665	16.075
ENSMUSG00000040850	KOvsWT	9159	-0.987739	4.63589	12.6979	0.000366063	0.0102576	Psme4	protein_coding	6.425	15.045	6.425	15.045
ENSMUSG00000020178	KOvsWT	4169	-0.978682	3.41527	6.26745	0.0122976	0.158223	Adora2a	protein_coding	2.975	6.045	2.975	6.045
ENSMUSG00000040899	KOvsWT	2028	-0.973108	7.80622	23.4417	1.29e-06	7.8e-05	Ccr6	protein_coding	99.32	194.57	99.32	194.57
ENSMUSG00000020577	KOvsWT	2816	-0.971023	8.0888	15.6916	7.46e-05	0.0027039	Tspan13	protein_coding	96.67	191.02	96.67	191.02
ENSMUSG00000022439	KOvsWT	5532	-0.969748	6.69149	16.2174	5.65e-05	0.00212041	Parvg	protein_coding	26.865	53.955	26.865	53.955
ENSMUSG00000032640	KOvsWT	4176	-0.961035	5.59533	12.5882	0.000388182	0.010771	Chsy1	protein_coding	7.87	15.48	7.87	15.48
ENSMUSG00000060586	KOvsWT	1184	-0.960761	7.23309	11.0169	0.000902849	0.0220924	H2-Eb1	protein_coding	89.005	172.695	89.005	172.695
ENSMUSG00000001948	KOvsWT	1346	-0.958123	2.11366	3.93181	0.0473809	0.375012	Spa17	protein_coding	4.41	8.535	4.41	8.535
ENSMUSG00000034312	KOvsWT	17529	-0.957438	4.6678	13.801	0.000203229	0.00627003	Iqsec1	protein_coding	3.98	7.455	3.98	7.455
ENSMUSG00000067613	KOvsWT	2006	-0.95725	3.28644	6.12631	0.0133185	0.166692	Krt83	protein_coding	6.44	12.825	6.44	12.825
ENSMUSG00000019478	KOvsWT	2337	-0.955763	4.06666	4.69931	0.0301747	0.285451	Rab4a	protein_coding	9.365	17.94	9.365	17.94
ENSMUSG00000022508	KOvsWT	7458	-0.955199	3.93889	8.84275	0.00294255	0.0550604	Bcl6	protein_coding	3.06	5.65	3.06	5.65
ENSMUSG00000053469	KOvsWT	9501	-0.95445	5.49209	16.5627	4.71e-05	0.00181533	Tg	protein_coding	23.33	46.61	23.33	46.61
ENSMUSG00000045031	KOvsWT	5315	-0.951991	2.39773	4.64901	0.0310714	0.29054	Cetn4	protein_coding	2.85	5.54	2.85	5.54
ENSMUSG00000029009	KOvsWT	13111	-0.948086	5.78015	18.6616	1.56e-05	0.000693219	Mthfr	protein_coding	15.345	25.725	15.345	25.725
ENSMUSG00000016758	KOvsWT	943	-0.946899	3.7342	9.33892	0.00224337	0.0452103	Bik	protein_coding	9.95	19.36	9.95	19.36
ENSMUSG00000001020	KOvsWT	834	-0.936183	6.37644	22.5554	2.04e-06	0.00011693	S100a4	protein_coding	124.98	239.48	124.98	239.48
ENSMUSG00000020250	KOvsWT	11215	-0.932913	5.9939	20.4895	6e-06	0.000305344	Txnrd1	protein_coding	13.735	29.53	13.735	29.53
ENSMUSG00000062794	KOvsWT	3574	-0.931707	5.03038	12.8101	0.000344758	0.00970859	Zfp599	protein_coding	6.32	12.04	6.32	12.04
ENSMUSG00000036528	KOvsWT	11807	-0.924462	3.7429	7.97529	0.00474201	0.079594	Ppfibp2	protein_coding	2.965	6.005	2.965	6.005
ENSMUSG00000028639	KOvsWT	4925	-0.923026	6.52116	15.4803	8.34e-05	0.00296037	Ybx1	protein_coding	75.735	152.705	75.735	152.705
ENSMUSG00000069917	KOvsWT	1048	-0.922879	5.50904	9.25946	0.00234283	0.0466098	Hba-a2	protein_coding	61.52	117.755	61.52	117.755
ENSMUSG00000032648	KOvsWT	4567	-0.921719	2.78386	4.03088	0.0446748	0.360351	Pygm	protein_coding	5.405	10.93	5.405	10.93
ENSMUSG00000037966	KOvsWT	2136	-0.917801	5.39394	10.1775	0.00142161	0.0319001	Ninj1	protein_coding	26.4	50.81	26.4	50.81
ENSMUSG00000024789	KOvsWT	5030	-0.917152	5.59323	8.26148	0.0040495	0.0709351	Jak2	protein_coding	6.77	12.865	6.77	12.865
ENSMUSG00000074564	KOvsWT	669	-0.915576	5.26737	11.2841	0.000781723	0.0195247	Gm10720	protein_coding	42.335	81.255	42.335	81.255
ENSMUSG00000029530	KOvsWT	22669	-0.903623	3.91748	7.87951	0.00499981	0.0827341	Ccr9	protein_coding	3.37	6.38	3.37	6.38
ENSMUSG00000024986	KOvsWT	3007	-0.901188	4.6303	9.80402	0.0017413	0.0371617	Hhex	protein_coding	11.905	22.095	11.905	22.095
ENSMUSG00000021591	KOvsWT	7270	-0.896616	4.50689	11.331	0.000762223	0.0191502	Glrx	protein_coding	11.79	22.12	11.79	22.12
ENSMUSG00000025492	KOvsWT	678	-0.892995	2.86634	4.35693	0.0368586	0.3271	Ifitm3	protein_coding	7.89	14.755	7.89	14.755
ENSMUSG00000053641	KOvsWT	22372	-0.892906	7.29261	12.0818	0.000509167	0.01366	Dennd4a	protein_coding	43.77	77.365	43.77	77.365
ENSMUSG00000036381	KOvsWT	16957	-0.887092	3.27735	6.02817	0.0140793	0.174534	P2ry14	protein_coding	2.935	6.125	2.935	6.125
ENSMUSG00000025810	KOvsWT	11452	-0.885078	7.81625	18.6653	1.56e-05	0.000693219	Nrp1	protein_coding	44.245	84.165	44.245	84.165
ENSMUSG00000029380	KOvsWT	2824	-0.884493	4.34289	9.65335	0.00189007	0.0397615	Cxcl1	protein_coding	14.76	28.105	14.76	28.105
ENSMUSG00000054277	KOvsWT	6412	-0.883671	4.92732	14.443	0.000144465	0.00471634	Arfgap3	protein_coding	9.24	17.135	9.24	17.135
ENSMUSG00000030717	KOvsWT	5098	-0.878558	5.47477	13.3465	0.000258901	0.00767186	Nupr1	protein_coding	43.895	86.555	43.895	86.555
ENSMUSG00000074607	KOvsWT	4696	-0.875044	6.22345	15.5762	7.92e-05	0.00283769	Tox2	protein_coding	18.57	34.915	18.57	34.915
ENSMUSG00000045382	KOvsWT	2707	-0.874025	3.82554	7.35639	0.00668247	0.102769	Cxcr4	protein_coding	5.62	10.28	5.62	10.28
ENSMUSG00000047281	KOvsWT	1613	-0.867719	2.856	4.63988	0.0312371	0.29129	Sfn	protein_coding	3.295	5.95	3.295	5.95
ENSMUSG00000001473	KOvsWT	1757	-0.865772	6.68675	9.82879	0.00171801	0.0368495	Tubb6	protein_coding	41.715	77.745	41.715	77.745
ENSMUSG00000032265	KOvsWT	5785	-0.861838	6.25597	17.4157	3e-05	0.00123993	Fam46a	protein_coding	9.845	18.08	9.845	18.08
ENSMUSG00000034586	KOvsWT	6032	-0.860427	3.94722	8.57117	0.00341528	0.0616673	Hid1	protein_coding	5.27	7.23	5.27	7.23
ENSMUSG00000052305	KOvsWT	1379	-0.856223	5.20988	7.02319	0.00804606	0.117928	Hbb-bs	protein_coding	45.065	83.11	45.065	83.11
ENSMUSG00000025790	KOvsWT	10582	-0.849962	4.47164	8.3201	0.00392088	0.0689662	Slco3a1	protein_coding	4.24	8.36	4.24	8.36
ENSMUSG00000031880	KOvsWT	2012	-0.845842	7.74396	17.9154	2.31e-05	0.000984474	Rrad	protein_coding	99.415	178.975	99.415	178.975
ENSMUSG00000046352	KOvsWT	2406	-0.845757	7.48627	17.4898	2.89e-05	0.0011983	Gjb2	protein_coding	52.975	97.92	52.975	97.92
ENSMUSG00000032285	KOvsWT	4315	-0.840636	6.24702	12.1948	0.000479236	0.0129798	Dnaja4	protein_coding	18.32	33.405	18.32	33.405
ENSMUSG00000028525	KOvsWT	16675	-0.840202	8.46375	10.9367	0.000942758	0.0228099	Pde4b	protein_coding	91.43	157.105	91.43	157.105
ENSMUSG00000025006	KOvsWT	17441	-0.838159	3.62529	6.35381	0.0117129	0.153015	Sorbs1	protein_coding	3.875	7.76	3.875	7.76
ENSMUSG00000030695	KOvsWT	5841	-0.835059	8.03463	16.0851	6.06e-05	0.00225366	Aldoa	protein_coding	135.87	242.46	135.87	242.46
ENSMUSG00000025574	KOvsWT	7385	-0.834949	3.04445	4.24485	0.0393695	0.337205	Tk1	protein_coding	4.295	8.135	4.295	8.135
ENSMUSG00000015027	KOvsWT	3924	-0.833428	4.09899	7.86086	0.00505163	0.0831567	Galns	protein_coding	5.025	9.05	5.025	9.05
ENSMUSG00000018168	KOvsWT	9510	-0.830934	6.9882	19.6024	9.54e-06	0.000460742	Ikzf3	protein_coding	36.01	65.45	36.01	65.45
ENSMUSG00000036918	KOvsWT	8750	-0.829794	4.54266	9.34734	0.0022331	0.0451302	Ttc7	protein_coding	4.36	8.625	4.36	8.625
ENSMUSG00000021701	KOvsWT	7371	-0.825871	5.45821	11.7379	0.000612406	0.0159761	Plk2	protein_coding	11.8	21.63	11.8	21.63
ENSMUSG00000015396	KOvsWT	4332	-0.824527	8.8123	4.21091	0.0401648	0.340504	Cd83	protein_coding	148.645	268.525	148.645	268.525
ENSMUSG00000038648	KOvsWT	7503	-0.82393	5.37631	11.5597	0.000673965	0.0172383	Creb3l2	protein_coding	4.585	8.535	4.585	8.535
ENSMUSG00000023800	KOvsWT	16595	-0.822405	6.69674	16.6308	4.54e-05	0.00175927	Tiam2	protein_coding	16.62	30.765	16.62	30.765
ENSMUSG00000050373	KOvsWT	11861	-0.821255	3.20098	5.24074	0.0220639	0.232907	Snx21	protein_coding	3.95	9.135	3.95	9.135
ENSMUSG00000030089	KOvsWT	2911	-0.819677	6.46353	14.8349	0.000117342	0.00396794	Slc41a3	protein_coding	26.85	49.065	26.85	49.065
ENSMUSG00000032202	KOvsWT	7659	-0.816212	6.27996	15.841	6.89e-05	0.00252002	Rab27a	protein_coding	20.84	36.27	20.84	36.27
ENSMUSG00000027339	KOvsWT	16180	-0.816045	5.36687	9.41619	0.00215078	0.0439168	Rassf2	protein_coding	6.48	11.765	6.48	11.765
ENSMUSG00000028383	KOvsWT	4199	-0.813414	5.3444	11.9234	0.000554328	0.0147091	Hsdl2	protein_coding	12.635	20.15	12.635	20.15
ENSMUSG00000002233	KOvsWT	2992	-0.81337	5.04959	10.6889	0.00107783	0.0254269	Rhoc	protein_coding	23.64	44.845	23.64	44.845
ENSMUSG00000001156	KOvsWT	7934	-0.81026	8.39937	12.975	0.000315677	0.00903932	Mxd1	protein_coding	65.585	107.235	65.585	107.235
ENSMUSG00000034158	KOvsWT	8604	-0.809827	6.96569	13.9406	0.000188682	0.00591786	Lrrc58	protein_coding	10.43	18.59	10.43	18.59
ENSMUSG00000060791	KOvsWT	3504	-0.809437	5.27912	13.3797	0.000254357	0.00755037	Gmfg	protein_coding	45.12	79.54	45.12	79.54
ENSMUSG00000041920	KOvsWT	5969	-0.807263	5.56131	12.948	0.000320267	0.00913996	Slc16a6	protein_coding	18.34	30.26	18.34	30.26
ENSMUSG00000068227	KOvsWT	3644	-0.806793	9.85096	6.72073	0.00952986	0.132326	Il2rb	protein_coding	261.645	461.515	261.645	461.515
ENSMUSG00000021109	KOvsWT	6951	-0.804857	6.91357	15.4329	8.55e-05	0.00300422	Hif1a	protein_coding	26.81	44.17	26.81	44.17
ENSMUSG00000024943	KOvsWT	7975	-0.803517	6.1435	13.0539	0.000302651	0.0087108	Smc5	protein_coding	15.535	25.67	15.535	25.67
ENSMUSG00000079049	KOvsWT	2352	-0.803213	4.02403	6.83229	0.00895245	0.12796	Serpinb1c	protein_coding	9.785	17.375	9.785	17.375
ENSMUSG00000032300	KOvsWT	10596	-0.802708	5.87152	12.8145	0.000343948	0.00970185	1700017B05Rik	protein_coding	13.83	23.045	13.83	23.045
ENSMUSG00000035778	KOvsWT	8629	-0.802519	4.65171	5.45598	0.0195014	0.21326	Ggta1	protein_coding	5.6	10.275	5.6	10.275
ENSMUSG00000032281	KOvsWT	4256	-0.801955	3.9653	6.13543	0.0132499	0.166323	Acsbg1	protein_coding	4.105	6.88	4.105	6.88
ENSMUSG00000023274	KOvsWT	4959	-0.801458	6.47704	12.8197	0.000342997	0.00969109	Cd4	protein_coding	22.49	38.15	22.49	38.15
ENSMUSG00000001128	KOvsWT	2037	-0.800126	3.11637	4.98817	0.0255212	0.256555	Cfp	protein_coding	4.385	7.16	4.385	7.16
ENSMUSG00000026627	KOvsWT	2246	-0.798304	3.87685	6.64607	0.00993745	0.136532	Tmem206	protein_coding	4.84	8.365	4.84	8.365
ENSMUSG00000064105	KOvsWT	3558	-0.798186	6.46826	10.9595	0.000931246	0.0226861	Cnnm2	protein_coding	18.515	32.735	18.515	32.735
ENSMUSG00000029254	KOvsWT	8921	-0.798065	6.17245	13.7986	0.000203484	0.00627003	Stap1	protein_coding	33.19	57.27	33.19	57.27
ENSMUSG00000021190	KOvsWT	3210	-0.794361	4.89035	6.31766	0.0119541	0.155212	Lgmn	protein_coding	11.955	20.6	11.955	20.6
ENSMUSG00000035310	KOvsWT	17380	-0.791819	4.09033	7.9885	0.00470754	0.0793564	Lin54	protein_coding	3.125	5.46	3.125	5.46
ENSMUSG00000073421	KOvsWT	2354	-0.788991	7.94736	9.01041	0.00268446	0.0512457	H2-Ab1	protein_coding	161.965	272.035	161.965	272.035
ENSMUSG00000028076	KOvsWT	4055	-0.787601	3.87923	6.72297	0.0095179	0.132326	Cd1d1	protein_coding	9.135	12.485	9.135	12.485
ENSMUSG00000021215	KOvsWT	7811	-0.782904	3.91867	5.92155	0.0149568	0.181753	Net1	protein_coding	4.695	8.17	4.695	8.17
ENSMUSG00000032187	KOvsWT	9075	-0.778995	6.22007	14.8571	0.000115969	0.00393252	Smarca4	protein_coding	9.505	16.9	9.505	16.9
ENSMUSG00000026473	KOvsWT	3706	-0.777788	5.84715	9.42735	0.00213773	0.0437553	Glul	protein_coding	47.74	87.62	47.74	87.62
ENSMUSG00000003531	KOvsWT	6832	-0.775473	2.88386	4.35089	0.0369897	0.327748	Dgcr6	protein_coding	5.66	10.48	5.66	10.48
ENSMUSG00000034135	KOvsWT	13135	-0.773703	5.259	10.6603	0.00109458	0.0257864	Sik3	protein_coding	8.71	15.3	8.71	15.3
ENSMUSG00000090877	KOvsWT	2803	-0.773181	7.97871	10.4043	0.00125724	0.0288199	Hspa1b	protein_coding	66.985	116.05	66.985	116.05
ENSMUSG00000041773	KOvsWT	4737	-0.773165	4.75967	9.81094	0.00173477	0.0371462	Enc1	protein_coding	4.26	7.205	4.26	7.205
ENSMUSG00000025880	KOvsWT	7727	-0.773089	4.22123	6.26027	0.0123475	0.158385	Smad7	protein_coding	3.735	7.2	3.735	7.2
ENSMUSG00000037458	KOvsWT	12938	-0.77282	8.35839	7.13744	0.00754909	0.112931	Azin1	protein_coding	118.43	200.29	118.43	200.29
ENSMUSG00000024063	KOvsWT	3297	-0.7707	5.01716	10.7483	0.00104376	0.0248646	Lbh	protein_coding	8.39	14.315	8.39	14.315
ENSMUSG00000034401	KOvsWT	10232	-0.770502	4.16716	8.04137	0.0045721	0.0779227	Spata6	protein_coding	7.045	12.865	7.045	12.865
ENSMUSG00000020114	KOvsWT	9372	-0.769004	6.49512	14.8023	0.000119387	0.00401316	Cand1	protein_coding	18.26	34.24	18.26	34.24
ENSMUSG00000039910	KOvsWT	4766	-0.768717	4.6029	8.16049	0.00428128	0.0743822	Cited2	protein_coding	9.845	16	9.845	16
ENSMUSG00000075706	KOvsWT	2805	-0.767839	7.01876	14.9413	0.00011091	0.00378809	Gpx4	protein_coding	129.48	221.145	129.48	221.145
ENSMUSG00000028634	KOvsWT	24717	-0.767324	3.56925	5.53659	0.0186228	0.206873	Hivep3	protein_coding	5.36	8.35	5.36	8.35
ENSMUSG00000015619	KOvsWT	5342	-0.766084	8.5358	6.75685	0.00933887	0.131162	Gata3	protein_coding	89.86	146.615	89.86	146.615
ENSMUSG00000021365	KOvsWT	9542	-0.764868	6.70862	14.3254	0.000153777	0.00498209	Nedd9	protein_coding	30.555	46.245	30.555	46.245
ENSMUSG00000052949	KOvsWT	11951	-0.761311	4.55369	7.05315	0.0079126	0.117031	Rnf157	protein_coding	8.58	16.34	8.58	16.34
ENSMUSG00000048490	KOvsWT	18958	-0.760978	8.53243	7.50781	0.00614319	0.096929	Nrip1	protein_coding	63.87	111.54	63.87	111.54
ENSMUSG00000036442	KOvsWT	1819	-0.760806	3.78725	5.80792	0.0159542	0.188841	Thap11	protein_coding	5.725	9.75	5.725	9.75
ENSMUSG00000019838	KOvsWT	9063	-0.760061	3.20935	4.80086	0.0284455	0.275686	Slc16a10	protein_coding	4.75	6.88	4.75	6.88
ENSMUSG00000033436	KOvsWT	9112	-0.756637	3.92501	5.70507	0.016916	0.195138	Armcx2	protein_coding	5.215	8.495	5.215	8.495
ENSMUSG00000045216	KOvsWT	7010	-0.756285	4.28696	6.4836	0.0108874	0.1457	Hs6st1	protein_coding	4.045	6.745	4.045	6.745
ENSMUSG00000029672	KOvsWT	4804	-0.751563	5.2845	10.4996	0.00119401	0.0275936	Fam3c	protein_coding	14.285	23.655	14.285	23.655
ENSMUSG00000005533	KOvsWT	18938	-0.750679	6.38155	14.619	0.000131579	0.00436262	Igf1r	protein_coding	9.335	21.255	9.335	21.255
ENSMUSG00000027878	KOvsWT	11205	-0.750279	7.25452	13.8587	0.000197081	0.00612824	Notch2	protein_coding	11.12	19.12	11.12	19.12
ENSMUSG00000029455	KOvsWT	6761	-0.749822	4.27425	6.79193	0.00915709	0.12947	Aldh2	protein_coding	11.62	20.05	11.62	20.05
ENSMUSG00000022540	KOvsWT	4401	-0.747798	3.35654	4.48363	0.034221	0.311098	Rogdi	protein_coding	6.635	10.86	6.635	10.86
ENSMUSG00000024232	KOvsWT	5040	-0.746443	5.03146	10.3835	0.00127146	0.0290675	Bambi	protein_coding	4.87	8.15	4.87	8.15
ENSMUSG00000028633	KOvsWT	3931	-0.744367	4.19492	7.04447	0.00795104	0.117395	Ctps	protein_coding	5.4	9.595	5.4	9.595
ENSMUSG00000024042	KOvsWT	4511	-0.743707	7.46354	13.8021	0.000203113	0.00627003	Sik1	protein_coding	28.86	49.91	28.86	49.91
ENSMUSG00000022094	KOvsWT	14637	-0.742782	5.34097	10.1929	0.00140984	0.0317615	Slc39a14	protein_coding	13.135	25.425	13.135	25.425
ENSMUSG00000017386	KOvsWT	5083	-0.741014	5.25563	7.72002	0.00546119	0.0878802	Traf4	protein_coding	12.895	22.25	12.895	22.25
ENSMUSG00000096736	KOvsWT	672	-0.740774	5.62474	8.51521	0.0035219	0.0632603	Gm17535	protein_coding	58.235	99.72	58.235	99.72
ENSMUSG00000031143	KOvsWT	4088	-0.739694	4.26819	7.36455	0.00665223	0.102489	Ccdc22	protein_coding	6.18	10.335	6.18	10.335
ENSMUSG00000037697	KOvsWT	33296	-0.739602	4.34641	5.6719	0.0172387	0.197185	Ddhd1	protein_coding	5.345	7.195	5.345	7.195
ENSMUSG00000044345	KOvsWT	6821	-0.739021	3.90479	6.04381	0.0139552	0.173385	Marveld1	protein_coding	3.675	5.865	3.675	5.865
ENSMUSG00000024399	KOvsWT	3482	-0.738516	8.7128	9.39736	0.00217298	0.0442594	Ltb	protein_coding	280.145	481.725	280.145	481.725
ENSMUSG00000041135	KOvsWT	4387	-0.732257	3.85979	5.87051	0.0153966	0.184944	Ripk2	protein_coding	4.13	6.75	4.13	6.75
ENSMUSG00000024613	KOvsWT	7040	-0.730221	6.0882	9.98237	0.00158046	0.0344201	Tcof1	protein_coding	15.7	38.24	15.7	38.24
ENSMUSG00000028521	KOvsWT	12276	-0.729163	4.72859	4.68248	0.0304717	0.287462	Slc35d1	protein_coding	9.68	16.545	9.68	16.545
ENSMUSG00000028943	KOvsWT	14262	-0.727574	5.4069	9.29791	0.00229415	0.0459614	Espn	protein_coding	12.825	23	12.825	23
ENSMUSG00000065947	KOvsWT	297	-0.726912	7.12257	13.6963	0.000214878	0.00656168	mt-Nd4l	protein_coding	416.42	681.28	416.42	681.28
ENSMUSG00000036273	KOvsWT	13472	-0.723453	5.60399	9.85722	0.00169166	0.0363302	Lrrk2	protein_coding	4.745	7.805	4.745	7.805
ENSMUSG00000095687	KOvsWT	1259	-0.722272	5.29359	8.00667	0.00466053	0.0790338	Rnaset2a	protein_coding	23.885	40.355	23.885	40.355
ENSMUSG00000043015	KOvsWT	12352	-0.721873	4.7939	8.61907	0.00332662	0.0605807	Nemp2	protein_coding	6.845	11.875	6.845	11.875
ENSMUSG00000090639	KOvsWT	3028	-0.721211	4.8521	8.94815	0.00277751	0.0526688	Gm20425	protein_coding	7.225	12.06	7.225	12.06
ENSMUSG00000005371	KOvsWT	5295	-0.721017	4.67362	7.05438	0.00790717	0.117031	Fbxo11	protein_coding	5.865	9.695	5.865	9.695
ENSMUSG00000022434	KOvsWT	2543	-0.713569	3.86189	5.73817	0.0166001	0.192731	Fam118a	protein_coding	4.4	7.165	4.4	7.165
ENSMUSG00000011171	KOvsWT	5167	-0.711805	5.39611	7.19013	0.00733055	0.110341	Vipr2	protein_coding	10.445	17.05	10.445	17.05
ENSMUSG00000024737	KOvsWT	7279	-0.707581	6.02139	6.79452	0.00914382	0.12947	Slc15a3	protein_coding	17.03	29.18	17.03	29.18
ENSMUSG00000021792	KOvsWT	4350	-0.706744	4.12419	5.09194	0.0240373	0.245114	Fam213a	protein_coding	9.51	14.995	9.51	14.995
ENSMUSG00000021959	KOvsWT	9897	-0.70641	5.36749	9.44595	0.00211615	0.0435179	Lats2	protein_coding	6.635	11.665	6.635	11.665
ENSMUSG00000037280	KOvsWT	6196	-0.702207	4.27561	6.94351	0.00841241	0.121776	Galnt6	protein_coding	3.935	6.35	3.935	6.35
ENSMUSG00000007613	KOvsWT	9129	-0.700706	5.08318	8.7772	0.00305018	0.0567001	Tgfbr1	protein_coding	5.485	8.615	5.485	8.615
ENSMUSG00000032456	KOvsWT	7616	-0.700646	3.82912	5.29028	0.0214448	0.227403	Nmnat3	protein_coding	5.825	9.175	5.825	9.175
ENSMUSG00000109511	KOvsWT	8893	-0.699785	6.55086	11.6773	0.00063268	0.0163545	Nup62	protein_coding	30.35	49.165	30.35	49.165
ENSMUSG00000019818	KOvsWT	5113	-0.698818	9.23748	6.7334	0.00946242	0.13214	Cd164	protein_coding	159.06	258.32	159.06	258.32
ENSMUSG00000004951	KOvsWT	1833	-0.698558	5.34318	5.92426	0.0149338	0.181725	Hspb1	protein_coding	35.32	58.79	35.32	58.79
ENSMUSG00000039191	KOvsWT	20512	-0.698447	7.02371	12.5233	0.0004019	0.0110614	Rbpj	protein_coding	19.52	32.3	19.52	32.3
ENSMUSG00000030094	KOvsWT	6142	-0.698137	5.02397	6.75545	0.0093462	0.131162	Xpc	protein_coding	6.79	11.06	6.79	11.06
ENSMUSG00000031644	KOvsWT	14477	-0.695941	4.45668	7.48206	0.00623166	0.097871	Nek1	protein_coding	3.52	6.025	3.52	6.025
ENSMUSG00000024805	KOvsWT	14845	-0.693657	6.83271	7.66769	0.00562185	0.0898704	Pcgf5	protein_coding	46.05	74.71	46.05	74.71
ENSMUSG00000027087	KOvsWT	13801	-0.692958	7.46749	10.005	0.00156113	0.0341559	Itgav	protein_coding	64.82	113.7	64.82	113.7
ENSMUSG00000096201	KOvsWT	1356	-0.692566	4.55733	5.32829	0.020982	0.224737	Gm10715	protein_coding	28.23	46.3	28.23	46.3
ENSMUSG00000030231	KOvsWT	12439	-0.691138	4.7398	7.77781	0.00528918	0.0857613	Plekha5	protein_coding	9.475	14.51	9.475	14.51
ENSMUSG00000020029	KOvsWT	3210	-0.690196	5.91298	10.8051	0.00101222	0.0242491	Nudt4	protein_coding	14.415	23.4	14.415	23.4
ENSMUSG00000033467	KOvsWT	2613	-0.688281	3.38448	4.28848	0.0383715	0.332651	Crlf2	protein_coding	6.465	9.79	6.465	9.79
ENSMUSG00000039210	KOvsWT	15318	-0.687796	5.37571	9.08454	0.0025778	0.0497682	Gpatch2	protein_coding	11.945	19.755	11.945	19.755
ENSMUSG00000044768	KOvsWT	44332	-0.685609	4.55812	6.76143	0.00931489	0.131072	D1Ertd622e	protein_coding	7.515	11.3	7.515	11.3
ENSMUSG00000020189	KOvsWT	10599	-0.684959	5.44095	8.72315	0.00314195	0.0580519	Osbpl8	protein_coding	5.41	8.495	5.41	8.495
ENSMUSG00000055053	KOvsWT	9686	-0.683531	5.34424	9.57393	0.0019736	0.0410378	Nfic	protein_coding	10.03	16.265	10.03	16.265
ENSMUSG00000009210	KOvsWT	3568	-0.68224	6.40336	8.4248	0.00370137	0.0659922	Prr29	protein_coding	83.925	138.45	83.925	138.45
ENSMUSG00000054079	KOvsWT	4053	-0.681944	3.80295	4.57557	0.032431	0.299337	Utp18	protein_coding	5.05	8.485	5.05	8.485
ENSMUSG00000030315	KOvsWT	7387	-0.681924	7.03187	13.2524	0.000272234	0.00803892	Vgll4	protein_coding	59.265	97.085	59.265	97.085
ENSMUSG00000028494	KOvsWT	5239	-0.681134	6.71575	11.604	0.000658094	0.0169086	Plin2	protein_coding	55.48	93.665	55.48	93.665
ENSMUSG00000093661	KOvsWT	2515	-0.680284	5.77511	10.1648	0.00143147	0.0320368	Eif4e3	protein_coding	16.8	27.41	16.8	27.41
ENSMUSG00000050628	KOvsWT	1825	-0.680181	5.43855	5.72387	0.0167358	0.193778	Ubald2	protein_coding	23.225	39.05	23.225	39.05
ENSMUSG00000019952	KOvsWT	7339	-0.67889	3.37148	4.02934	0.0447153	0.360351	Poc1b	protein_coding	3.24	5.115	3.24	5.115
ENSMUSG00000024661	KOvsWT	866	-0.67642	10.457	4.03077	0.0446775	0.360351	Fth1	protein_coding	1280.31	2160.64	1280.31	2160.64
ENSMUSG00000031628	KOvsWT	4872	-0.672182	4.96627	8.00759	0.00465818	0.0790338	Casp3	protein_coding	10.34	18.09	10.34	18.09
ENSMUSG00000037408	KOvsWT	5919	-0.67203	4.61541	4.54107	0.0330909	0.303911	Cnnm4	protein_coding	4.295	6.82	4.295	6.82
ENSMUSG00000062997	KOvsWT	1701	-0.671841	6.50243	8.56379	0.00342915	0.0618519	Rpl35	protein_coding	157.95	242.445	157.95	242.445
ENSMUSG00000033444	KOvsWT	18190	-0.671682	6.57684	9.28186	0.00231434	0.0462026	Specc1l	protein_coding	14.245	23.58	14.245	23.58
ENSMUSG00000037316	KOvsWT	7568	-0.66962	3.90784	5.23674	0.0221147	0.233054	Bag4	protein_coding	3.505	5.91	3.505	5.91
ENSMUSG00000090394	KOvsWT	11811	-0.668321	8.81526	6.43469	0.0111913	0.14825	4930523C07Rik	protein_coding	114.74	189.09	114.74	189.09
ENSMUSG00000035392	KOvsWT	17153	-0.668271	4.9717	7.67429	0.0056013	0.0896261	Dennd1a	protein_coding	6.15	12.555	6.15	12.555
ENSMUSG00000061119	KOvsWT	7390	-0.667815	5.42425	7.79138	0.0052496	0.0852008	Prcp	protein_coding	15.33	23.82	15.33	23.82
ENSMUSG00000095280	KOvsWT	681	-0.66768	8.82853	5.17194	0.0229546	0.23836	Gm21738	protein_coding	565.865	891.365	565.865	891.365
ENSMUSG00000020572	KOvsWT	5309	-0.66677	5.65468	7.70228	0.00551512	0.0884134	Nampt	protein_coding	9.61	15.68	9.61	15.68
ENSMUSG00000061436	KOvsWT	13056	-0.666022	4.51277	6.82253	0.00900149	0.128445	Hipk2	protein_coding	4.545	7.8	4.545	7.8
ENSMUSG00000044337	KOvsWT	3469	-0.663867	5.75047	7.86324	0.00504499	0.0831567	Ackr3	protein_coding	14.515	25.73	14.515	25.73
ENSMUSG00000072872	KOvsWT	5595	-0.663467	3.79423	4.34104	0.0372041	0.328831	Rybp	protein_coding	3.41	5.21	3.41	5.21
ENSMUSG00000037112	KOvsWT	13867	-0.663026	6.07006	10.3396	0.00130206	0.0296476	Sik2	protein_coding	17.34	28.565	17.34	28.565
ENSMUSG00000096385	KOvsWT	2376	-0.661213	8.18494	5.55656	0.0184116	0.205622	Gm11168	protein_coding	358.045	558.105	358.045	558.105
ENSMUSG00000028995	KOvsWT	12815	-0.658976	4.56181	6.48027	0.0109078	0.145858	Fam126a	protein_coding	3.965	5.905	3.965	5.905
ENSMUSG00000031538	KOvsWT	6799	-0.658564	3.8071	4.58865	0.0321844	0.297543	Plat	protein_coding	4.465	7.505	4.465	7.505
ENSMUSG00000031555	KOvsWT	6510	-0.65823	4.14683	5.32068	0.0210738	0.225295	Adam9	protein_coding	4.545	5.6	4.545	5.6
ENSMUSG00000029364	KOvsWT	7515	-0.657502	3.57596	4.5198	0.0335048	0.306547	Wsb2	protein_coding	5.055	7.795	5.055	7.795
ENSMUSG00000027712	KOvsWT	2281	-0.652104	8.21831	9.00106	0.00269823	0.0514509	Anxa5	protein_coding	153.385	246.275	153.385	246.275
ENSMUSG00000026739	KOvsWT	6450	-0.651871	4.17104	5.2377	0.0221025	0.233054	Bmi1	protein_coding	4.775	7.47	4.775	7.47
ENSMUSG00000026285	KOvsWT	1930	-0.651586	8.88166	5.03784	0.0247995	0.250781	Pdcd1	protein_coding	192.68	302.65	192.68	302.65
ENSMUSG00000052384	KOvsWT	10704	-0.650794	6.52342	5.45532	0.0195088	0.21326	Nrros	protein_coding	30.07	48.115	30.07	48.115
ENSMUSG00000041164	KOvsWT	7306	-0.650667	4.8404	7.4721	0.00626625	0.0983234	Zmiz2	protein_coding	6.03	9.43	6.03	9.43
ENSMUSG00000028970	KOvsWT	9899	-0.644934	4.62987	4.13278	0.0420602	0.348466	Abcb1b	protein_coding	7.36	15.65	7.36	15.65
ENSMUSG00000033545	KOvsWT	19567	-0.644238	5.78685	6.62225	0.0100712	0.137924	Znrf1	protein_coding	15.825	28.435	15.825	28.435
ENSMUSG00000022760	KOvsWT	5077	-0.643724	3.62679	4.47055	0.0344839	0.313153	Thap7	protein_coding	11.065	16.005	11.065	16.005
ENSMUSG00000039197	KOvsWT	10118	-0.643031	4.90401	6.79596	0.00913642	0.12947	Adk	protein_coding	16.355	24.25	16.355	24.25
ENSMUSG00000028645	KOvsWT	5494	-0.642573	5.73781	6.44558	0.0111229	0.147915	Slc2a1	protein_coding	18.345	31.68	18.345	31.68
ENSMUSG00000089774	KOvsWT	11434	-0.640335	7.9833	5.76696	0.0163302	0.19094	Slc5a3	protein_coding	17.915	28.46	17.915	28.46
ENSMUSG00000074794	KOvsWT	11303	-0.636139	5.88183	6.61168	0.0101312	0.138189	Arrdc3	protein_coding	14.355	20.83	14.355	20.83
ENSMUSG00000022048	KOvsWT	4520	-0.635751	8.21875	8.87459	0.00289167	0.0542875	Dpysl2	protein_coding	51.145	81.12	51.145	81.12
ENSMUSG00000091028	KOvsWT	651	-0.634693	5.85436	5.5171	0.0188315	0.208804	Gm10722	protein_coding	74.59	116.67	74.59	116.67
ENSMUSG00000040479	KOvsWT	10450	-0.634548	4.46335	5.25436	0.0218918	0.23171	Dgkz	protein_coding	7.855	10.905	7.855	10.905
ENSMUSG00000027808	KOvsWT	4611	-0.633964	9.39063	5.13455	0.0234542	0.241924	Serp1	protein_coding	113.035	177.54	113.035	177.54
ENSMUSG00000028459	KOvsWT	6425	-0.632034	7.31985	9.77314	0.00177079	0.0377437	Cd72	protein_coding	100.555	157.57	100.555	157.57
ENSMUSG00000022974	KOvsWT	7661	-0.631241	5.58792	4.2134	0.040106	0.3404	Paxbp1	protein_coding	27.81	46.125	27.81	46.125
ENSMUSG00000039934	KOvsWT	14501	-0.631049	4.66537	6.40761	0.0113632	0.149827	Gsap	protein_coding	7.195	11.59	7.195	11.59
ENSMUSG00000031402	KOvsWT	7489	-0.630881	4.81123	7.03862	0.00797706	0.117585	Mpp1	protein_coding	14.58	19.18	14.58	19.18
ENSMUSG00000034412	KOvsWT	4733	-0.630494	4.64687	6.3726	0.0115896	0.151622	Tbc1d10a	protein_coding	11.415	18.035	11.415	18.035
ENSMUSG00000037110	KOvsWT	23951	-0.628066	5.0937	6.56076	0.0104252	0.141518	Ralgapa2	protein_coding	5	8.905	5	8.905
ENSMUSG00000029050	KOvsWT	6390	-0.627298	5.1165	6.97029	0.00828742	0.120343	Ski	protein_coding	5.925	9.35	5.925	9.35
ENSMUSG00000009681	KOvsWT	9140	-0.627144	4.30201	5.67736	0.0171852	0.19697	Bcr	protein_coding	4.8	10.305	4.8	10.305
ENSMUSG00000032280	KOvsWT	28150	-0.626582	6.19821	9.12393	0.00252287	0.0490417	Tle3	protein_coding	14.805	22.265	14.805	22.265
ENSMUSG00000030232	KOvsWT	16220	-0.626097	6.46825	8.01223	0.00464626	0.0789493	Aebp2	protein_coding	22.085	33.65	22.085	33.65
ENSMUSG00000017781	KOvsWT	8825	-0.625964	4.57785	5.77124	0.0162906	0.190831	Pitpna	protein_coding	10.92	13.515	10.92	13.515
ENSMUSG00000020741	KOvsWT	8764	-0.624692	4.76577	4.25278	0.0391861	0.336926	Cluh	protein_coding	4.355	6.22	4.355	6.22
ENSMUSG00000066026	KOvsWT	6136	-0.622195	8.12558	8.58903	0.00338195	0.0612604	Dhrs3	protein_coding	147.82	230.4	147.82	230.4
ENSMUSG00000062949	KOvsWT	10370	-0.621527	4.56988	4.21859	0.0399834	0.340039	Atp11c	protein_coding	3.325	5.02	3.325	5.02
ENSMUSG00000032051	KOvsWT	3975	-0.621516	5.40699	7.76628	0.00532306	0.0861465	Fdx1	protein_coding	32.205	50.68	32.205	50.68
ENSMUSG00000078922	KOvsWT	3811	-0.619042	6.31885	6.45784	0.0110464	0.147132	Tgtp1	protein_coding	31.84	52.425	31.84	52.425
ENSMUSG00000055302	KOvsWT	1648	-0.618105	8.74272	6.50765	0.0107411	0.144538	Mrfap1	protein_coding	212.395	323.69	212.395	323.69
ENSMUSG00000038178	KOvsWT	18130	-0.61471	3.95929	4.5367	0.0331755	0.304196	Slc43a2	protein_coding	4.94	7.455	4.94	7.455
ENSMUSG00000022964	KOvsWT	2930	-0.613544	5.00833	6.02571	0.014099	0.174534	Tmem50b	protein_coding	11.635	19.785	11.635	19.785
ENSMUSG00000014453	KOvsWT	2948	-0.61237	6.85369	7.85434	0.00506988	0.0831567	Blk	protein_coding	40.11	62.835	40.11	62.835
ENSMUSG00000040247	KOvsWT	1758	-0.610856	6.95013	10.2093	0.00139734	0.0315217	Tbc1d10c	protein_coding	56.3	87.59	56.3	87.59
ENSMUSG00000020170	KOvsWT	9245	-0.609869	5.49367	6.71549	0.00955792	0.132494	Frs2	protein_coding	7.055	11.425	7.055	11.425
ENSMUSG00000029478	KOvsWT	17940	-0.607991	4.40806	5.05127	0.0246078	0.249437	Ncor2	protein_coding	3.46	7.19	3.46	7.19
ENSMUSG00000006782	KOvsWT	5539	-0.60561	6.66958	5.43299	0.0197598	0.214894	Cnp	protein_coding	35.36	55.82	35.36	55.82
ENSMUSG00000040274	KOvsWT	17124	-0.604985	5.65477	5.58886	0.0180751	0.203872	Cdk6	protein_coding	5.245	5.87	5.245	5.87
ENSMUSG00000025190	KOvsWT	3836	-0.60275	4.67182	5.74447	0.0165407	0.192567	Got1	protein_coding	11.52	18.945	11.52	18.945
ENSMUSG00000050965	KOvsWT	10862	-0.602733	3.89085	4.28849	0.0383711	0.332651	Prkca	protein_coding	4.125	5.74	4.125	5.74
ENSMUSG00000031066	KOvsWT	7383	-0.597421	4.35607	4.54566	0.0330023	0.303261	Usp11	protein_coding	4.57	6.785	4.57	6.785
ENSMUSG00000070934	KOvsWT	1618	-0.597162	5.63254	6.4177	0.0112988	0.149094	Rraga	protein_coding	24.5	38.13	24.5	38.13
ENSMUSG00000036067	KOvsWT	4984	-0.593207	6.09579	4.94837	0.0261153	0.260372	Slc2a6	protein_coding	24.55	37.935	24.55	37.935
ENSMUSG00000061207	KOvsWT	5489	-0.592529	6.12268	7.44345	0.00636677	0.0993509	Stk19	protein_coding	71.05	107.8	71.05	107.8
ENSMUSG00000040663	KOvsWT	6170	-0.591076	3.86913	3.98881	0.0458035	0.365076	Clcf1	protein_coding	4.575	6.685	4.575	6.685
ENSMUSG00000029416	KOvsWT	9184	-0.590876	5.03544	6.15109	0.0131331	0.165223	Slc15a4	protein_coding	12.02	22.005	12.02	22.005
ENSMUSG00000005609	KOvsWT	11694	-0.590812	6.61203	9.25149	0.00235304	0.0467012	Ctr9	protein_coding	32.58	53.575	32.58	53.575
ENSMUSG00000002413	KOvsWT	15374	-0.590309	6.51792	5.68074	0.0171522	0.196856	Braf	protein_coding	8.67	14.105	8.67	14.105
ENSMUSG00000095186	KOvsWT	681	-0.585939	6.77434	6.43816	0.0111694	0.148075	Gm10718	protein_coding	138.725	204.375	138.725	204.375
ENSMUSG00000039270	KOvsWT	8927	-0.585648	5.00635	5.09397	0.0240092	0.245114	Megf9	protein_coding	3.36	5.2	3.36	5.2
ENSMUSG00000025001	KOvsWT	8392	-0.584474	5.79545	7.84562	0.0050944	0.0834785	Hells	protein_coding	14.695	27.545	14.695	27.545
ENSMUSG00000040618	KOvsWT	17048	-0.583205	4.27613	4.31703	0.0377326	0.330381	Pck2	protein_coding	7.76	11.475	7.76	11.475
ENSMUSG00000030423	KOvsWT	4465	-0.583079	5.23775	4.17256	0.0410837	0.34236	Pop4	protein_coding	22.91	33.47	22.91	33.47
ENSMUSG00000030168	KOvsWT	9379	-0.582368	4.98117	5.99486	0.0143477	0.176968	Adipor2	protein_coding	6.94	11.62	6.94	11.62
ENSMUSG00000027806	KOvsWT	18019	-0.580714	6.29006	7.84117	0.00510696	0.0835233	Tsc22d2	protein_coding	17.15	26.61	17.15	26.61
ENSMUSG00000094724	KOvsWT	2983	-0.578898	8.22773	7.04765	0.00793693	0.117289	Rnaset2b	protein_coding	249.035	367.185	249.035	367.185
ENSMUSG00000095547	KOvsWT	2031	-0.576746	7.94213	4.69272	0.0302906	0.286389	Gm10719	protein_coding	314.665	467.05	314.665	467.05
ENSMUSG00000050619	KOvsWT	10807	-0.576578	5.61832	7.12542	0.00759985	0.11359	Zscan29	protein_coding	10.23	14.975	10.23	14.975
ENSMUSG00000002107	KOvsWT	60757	-0.576104	9.14249	4.82951	0.0279767	0.271917	Celf2	protein_coding	136.865	192.28	136.865	192.28
ENSMUSG00000074746	KOvsWT	7076	-0.575837	5.35767	5.21764	0.0223589	0.23442	Pdzd8	protein_coding	4.665	6.975	4.665	6.975
ENSMUSG00000035198	KOvsWT	2501	-0.574804	5.053	6.18413	0.0128901	0.163252	Tubg1	protein_coding	15.53	23.16	15.53	23.16
ENSMUSG00000026617	KOvsWT	3099	-0.572033	6.14092	5.54493	0.0185343	0.206451	Bpnt1	protein_coding	29.045	41.6	29.045	41.6
ENSMUSG00000112148	KOvsWT	19999	-0.57184	8.68281	4.45405	0.0348186	0.315352	Lilrb4a	protein_coding	143.585	213.275	143.585	213.275
ENSMUSG00000040998	KOvsWT	9115	-0.571068	5.47378	6.2115	0.0126923	0.161347	Npnt	protein_coding	9.6	15.6	9.6	15.6
ENSMUSG00000022436	KOvsWT	6202	-0.570075	6.11776	5.96567	0.014587	0.178497	Sh3bp1	protein_coding	23.36	35.13	23.36	35.13
ENSMUSG00000039879	KOvsWT	9470	-0.569706	4.85388	5.19345	0.0226721	0.236438	Heca	protein_coding	6.255	10.1	6.255	10.1
ENSMUSG00000005583	KOvsWT	42007	-0.569064	5.68992	5.53638	0.018625	0.206873	Mef2c	protein_coding	17.09	25.605	17.09	25.605
ENSMUSG00000068798	KOvsWT	3702	-0.568738	5.30951	6.24914	0.0124254	0.158905	Rap1a	protein_coding	24.895	37.195	24.895	37.195
ENSMUSG00000041481	KOvsWT	3330	-0.568648	8.47739	6.55259	0.0104732	0.141942	Serpina3g	protein_coding	184.6	274.295	184.6	274.295
ENSMUSG00000024431	KOvsWT	16741	-0.567109	7.32789	5.22973	0.022204	0.233561	Nr3c1	protein_coding	25.33	38.31	25.33	38.31
ENSMUSG00000045827	KOvsWT	6136	-0.566986	8.12475	5.31743	0.0211131	0.225547	Serpinb9	protein_coding	65.625	100.415	65.625	100.415
ENSMUSG00000028496	KOvsWT	15303	-0.565678	5.07395	5.98852	0.0143993	0.177219	Mllt3	protein_coding	14.7	21.945	14.7	21.945
ENSMUSG00000036120	KOvsWT	7388	-0.565142	5.46821	6.27606	0.012238	0.158053	Rfxank	protein_coding	19.675	30.94	19.675	30.94
ENSMUSG00000045193	KOvsWT	4192	-0.563984	6.54004	7.75548	0.00535499	0.0865808	Cirbp	protein_coding	64.75	93.09	64.75	93.09
ENSMUSG00000027422	KOvsWT	9451	-0.563699	5.42495	5.44278	0.0196494	0.214241	Rrbp1	protein_coding	14.195	23.795	14.195	23.795
ENSMUSG00000036402	KOvsWT	10844	-0.560731	5.98016	6.72099	0.00952846	0.132326	Gng12	protein_coding	40.62	59.025	40.62	59.025
ENSMUSG00000033577	KOvsWT	19765	-0.560461	4.79777	5.37159	0.0204673	0.220754	Myo6	protein_coding	5.3	7.215	5.3	7.215
ENSMUSG00000021428	KOvsWT	15531	-0.558956	7.06647	6.27093	0.0122735	0.158101	Riok1	protein_coding	66.55	99.515	66.55	99.515
ENSMUSG00000037331	KOvsWT	11012	-0.553929	4.87177	4.39389	0.036068	0.322742	Larp1	protein_coding	3.86	5.42	3.86	5.42
ENSMUSG00000020132	KOvsWT	5445	-0.553432	4.72672	4.72823	0.0296713	0.283411	Rab21	protein_coding	6.845	7.835	6.845	7.835
ENSMUSG00000031352	KOvsWT	5437	-0.553031	6.51445	6.71664	0.00955173	0.132494	Hccs	protein_coding	31.47	47.06	31.47	47.06
ENSMUSG00000075232	KOvsWT	4574	-0.549383	7.38593	5.67608	0.0171978	0.196981	Amd1	protein_coding	74.54	115.355	74.54	115.355
ENSMUSG00000033819	KOvsWT	9368	-0.548305	4.75077	4.40451	0.0358439	0.321556	Ppp1r16a	protein_coding	11.46	16.99	11.46	16.99
ENSMUSG00000071076	KOvsWT	1668	-0.547353	6.02042	4.60094	0.0319545	0.296354	Jund	protein_coding	31.83	47.74	31.83	47.74
ENSMUSG00000046432	KOvsWT	3309	-0.545809	5.07735	5.20862	0.0224752	0.235249	Bex3	protein_coding	35.955	54.78	35.955	54.78
ENSMUSG00000010045	KOvsWT	2194	-0.545181	4.33204	4.33708	0.0372908	0.329221	Tmem115	protein_coding	7.51	11.085	7.51	11.085
ENSMUSG00000029084	KOvsWT	4151	-0.544137	7.1031	6.61489	0.010113	0.138162	Cd38	protein_coding	34.775	52.5	34.775	52.5
ENSMUSG00000018169	KOvsWT	3149	-0.543287	4.90196	4.55822	0.0327611	0.301533	Mfng	protein_coding	14.575	20.105	14.575	20.105
ENSMUSG00000052155	KOvsWT	6394	-0.541764	4.81203	5.09271	0.0240267	0.245114	Acvr2a	protein_coding	8.44	11.29	8.44	11.29
ENSMUSG00000030104	KOvsWT	11671	-0.541013	6.48512	6.07852	0.0136835	0.170523	Edem1	protein_coding	19.48	31.755	19.48	31.755
ENSMUSG00000047368	KOvsWT	2475	-0.540922	5.09886	5.48917	0.0191346	0.210927	Abhd17b	protein_coding	11.315	16.62	11.315	16.62
ENSMUSG00000014601	KOvsWT	8159	-0.540648	5.06021	5.01445	0.0251366	0.253287	Strip1	protein_coding	9.065	13.765	9.065	13.765
ENSMUSG00000062078	KOvsWT	9954	-0.5404	6.60115	6.27015	0.0122789	0.158101	Qk	protein_coding	14.315	20.595	14.315	20.595
ENSMUSG00000036707	KOvsWT	8823	-0.540016	5.48221	4.89835	0.0268823	0.265229	Cab39	protein_coding	10.16	15.31	10.16	15.31
ENSMUSG00000025731	KOvsWT	2606	-0.53844	4.78591	4.9676	0.0258264	0.258508	Mettl26	protein_coding	25.77	38.47	25.77	38.47
ENSMUSG00000026003	KOvsWT	2039	-0.534208	6.08509	4.77086	0.0289453	0.278941	Acadl	protein_coding	29.02	44.01	29.02	44.01
ENSMUSG00000078193	KOvsWT	445	-0.533478	7.58641	5.47033	0.019342	0.212524	Gm2000	protein_coding	391.295	563.11	391.295	563.11
ENSMUSG00000024948	KOvsWT	17800	-0.532095	5.22459	4.78645	0.0286845	0.276924	Map4k2	protein_coding	15.18	22.515	15.18	22.515
ENSMUSG00000028669	KOvsWT	3783	-0.527479	4.67372	4.29697	0.0381804	0.33184	Pithd1	protein_coding	15.22	22.665	15.22	22.665
ENSMUSG00000019189	KOvsWT	9123	-0.524551	5.152	5.09684	0.0239695	0.245114	Rnf145	protein_coding	10.6	17.16	10.6	17.16
ENSMUSG00000037242	KOvsWT	6805	-0.522921	6.89416	5.2967	0.0213659	0.226948	Clic4	protein_coding	23.405	34.82	23.405	34.82
ENSMUSG00000006519	KOvsWT	1296	-0.52065	7.65872	6.75673	0.00933947	0.131162	Cyba	protein_coding	238.905	344.05	238.905	344.05
ENSMUSG00000024014	KOvsWT	2638	-0.518161	8.1279	4.05199	0.0441192	0.357914	Pim1	protein_coding	87.36	125.965	87.36	125.965
ENSMUSG00000064289	KOvsWT	9584	-0.518032	6.38064	5.81368	0.015902	0.188486	Tank	protein_coding	33.14	49.885	33.14	49.885
ENSMUSG00000024588	KOvsWT	2901	-0.517241	5.31749	5.32903	0.0209731	0.224737	Fech	protein_coding	11.3	16.435	11.3	16.435
ENSMUSG00000039046	KOvsWT	11588	-0.515498	4.83375	3.93217	0.0473709	0.375012	Usp6nl	protein_coding	4.925	6.4	4.925	6.4
ENSMUSG00000046982	KOvsWT	10192	-0.514235	5.31766	4.8963	0.0269143	0.265229	Tshz1	protein_coding	6.52	9.745	6.52	9.745
ENSMUSG00000071757	KOvsWT	4513	-0.513504	5.81242	5.46041	0.019452	0.21326	Zhx2	protein_coding	15.715	23.19	15.715	23.19
ENSMUSG00000090137	KOvsWT	3425	-0.513307	6.91316	7.01096	0.00810123	0.118177	Uba52	protein_coding	241.105	351.215	241.105	351.215
ENSMUSG00000073702	KOvsWT	2464	-0.512015	5.27877	5.17662	0.0228927	0.238009	Rpl31	protein_coding	62.93	92.43	62.93	92.43
ENSMUSG00000025959	KOvsWT	8824	-0.511673	6.73017	4.31667	0.0377406	0.330381	Klf7	protein_coding	32.92	37.67	32.92	37.67
ENSMUSG00000029249	KOvsWT	7222	-0.510514	5.98405	6.25297	0.0123985	0.158857	Rest	protein_coding	7.44	10.695	7.44	10.695
ENSMUSG00000034908	KOvsWT	9362	-0.510116	5.68541	4.18136	0.0408708	0.341379	Sidt2	protein_coding	16.61	23.94	16.61	23.94
ENSMUSG00000035227	KOvsWT	8170	-0.5097	8.6667	4.77867	0.0288143	0.277836	Spcs2	protein_coding	274.265	390.805	274.265	390.805
ENSMUSG00000005069	KOvsWT	7899	-0.509585	4.89149	4.01892	0.0449925	0.36098	Pex5	protein_coding	9.455	12.51	9.455	12.51
ENSMUSG00000016664	KOvsWT	5387	-0.509305	5.73901	4.61658	0.0316644	0.294467	Pacsin2	protein_coding	13.485	19.35	13.485	19.35
ENSMUSG00000004952	KOvsWT	10663	-0.508587	5.29205	5.29789	0.0213513	0.226948	Rasa4	protein_coding	13.47	19.025	13.47	19.025
ENSMUSG00000034867	KOvsWT	7655	-0.508052	6.2508	6.47372	0.0109481	0.146052	Ankrd27	protein_coding	23.01	32.165	23.01	32.165
ENSMUSG00000020283	KOvsWT	5324	-0.504695	6.01037	5.03099	0.0248977	0.251326	Pex13	protein_coding	26.91	44.24	26.91	44.24
ENSMUSG00000075327	KOvsWT	10144	-0.502595	5.05216	4.37801	0.0364056	0.325222	Zbtb2	protein_coding	7.57	11.05	7.57	11.05
ENSMUSG00000054733	KOvsWT	5854	-0.501653	4.87981	4.3588	0.0368182	0.3271	Msra	protein_coding	18.635	26.97	18.635	26.97
ENSMUSG00000033629	KOvsWT	2709	-0.500354	6.61691	6.16615	0.0130217	0.164064	Hacd3	protein_coding	29.775	43.505	29.775	43.505
