# Supplementary material for: Brg1 restrains the pro-inflammatory properties of ILC3s and modulates intestinal immunity
Source: Mucosal Immunol. 2020 Jul 1;14(1):38–52. doi: 10.1038/s41385-020-0317-3 (PMC7790751; doi:10.1038/s41385-020-0317-3)
Supplement: Supplementary file 3 — Supplementary Data 2 [file 41385_2020_317_MOESM3_ESM.xlsx]

## Sheet: WT-ILC3-OCRs
Chr	Start	End	baseMean	log2FoldChange	pvalue	RRB_KO1_lg	RRB_KO2_lg	RRB_KO3_lg	RRB_WT1_lg	RRB_WT2_lg	RRB_WT3_lg	Strand	Annotation	Gene.Name
chr1	184793144	184793644	108.461	-0.917019	0.000182865	1.85945	1.90888	1.85489	2.05588	2.19477	2.19152	+	intron (NM_001290273, intron 6 of 6)	43891
chr18	56832590	56833137	158.822	-0.649011	0.0013622	2.07554	2.14545	2.04769	2.29116	2.3265	2.24294	+	intron (NM_177115, intron 1 of 4)	43893
chr18	56857648	56858155	171.828	-0.69105	0.00567804	2.18815	2.21978	1.86748	2.33293	2.30845	2.33941	+	intron (NM_177115, intron 1 of 4)	43893
chr18	56883715	56884215	179.134	-0.936862	2.28e-06	2.14889	2.09969	2.00916	2.3864	2.3265	2.39873	+	intron (NM_177115, intron 1 of 4)	43893
chr18	56871791	56872291	216.715	-1.18793	5.96e-09	2.14889	2.19208	1.99551	2.41401	2.54581	2.46831	+	intron (NM_177115, intron 1 of 4)	43893
chr2	60217231	60217731	122.494	-0.798717	0.000604609	1.84786	1.99466	1.99551	2.14919	2.22451	2.1989	+	intron (NM_020575, intron 1 of 9)	43897
chr2	60172455	60173038	128.242	-0.819323	0.000223358	1.99147	1.91875	1.99087	2.23555	2.15167	2.24733	+	Intergenic	43897
chr7	127217745	127218416	556.016	-0.641683	4.61e-08	2.62208	2.6396	2.65179	2.83343	2.82256	2.83666	+	intron (NM_017461, intron 2 of 10)	44075
chr11	87578517	87579019	279.183	-0.695098	9.23e-06	2.30701	2.29977	2.37649	2.54012	2.5303	2.54287	+	intron (NM_001284398, intron 1 of 10)	44078
chrX	36974859	36975359	71.9419	-0.661343	0.0315734	1.82373	1.56042	1.80771	1.91262	1.9886	1.93075	+	exon (NM_019942, exon 2 of 10)	44080
chr11	117318776	117319344	605.917	-0.725616	1.56e-09	2.66168	2.67179	2.64563	2.91112	2.83916	2.88044	+	intron (NM_001113486, intron 3 of 11)	44083
chr11	117259399	117259955	223.542	-0.776335	0.00019543	2.28613	2.27471	2.05177	2.43848	2.40903	2.49993	+	intron (NM_001113486, intron 2 of 11)	44083
chr11	117174850	117175408	109.118	-0.935413	0.000171065	1.80471	1.86699	1.94146	2.20355	2.18439	2.06905	+	Intergenic	44083
chr11	117242584	117243142	277.391	-0.976825	3.03e-08	2.24108	2.33857	2.2265	2.63491	2.52233	2.53054	+	intron (NM_001113486, intron 2 of 11)	44083
chr11	117241346	117241846	159.048	-1.02287	1.58e-05	1.87626	1.98639	2.15592	2.27629	2.33894	2.36512	+	intron (NM_001113486, intron 2 of 11)	44083
chr11	117248572	117249072	49.701	-1.95727	1.2e-06	1.15472	1.29158	1.43736	2.02617	1.90388	1.70435	+	intron (NM_001113486, intron 2 of 11)	44083
chr5	93115548	93116891	331.125	-0.710614	2.16e-06	2.36065	2.44503	2.38974	2.58482	2.6186	2.6369	+	intron (NM_001009818, intron 1 of 9)	44085
chr5	93126144	93126649	202.806	-0.857791	2.27e-06	2.17453	2.18155	2.11929	2.44292	2.36743	2.43703	+	intron (NM_001009818, intron 1 of 9)	44085
chr5	93109448	93110058	263.437	-1.07987	4.92e-10	2.28398	2.25039	2.13633	2.5294	2.54581	2.58396	+	intron (NM_001009818, intron 1 of 9)	44085
chr8	77481876	77482376	155.812	-0.650544	0.00196785	2.01206	2.09646	2.13633	2.27629	2.2213	2.33229	+	intron (NM_030113, intron 1 of 22)	0610038B21Rik
chr8	77451512	77452152	427.48	-0.759974	1.24e-07	2.47832	2.44648	2.57139	2.74395	2.72545	2.7208	+	intron (NM_030113, intron 1 of 22)	0610038B21Rik
chr8	77483694	77484206	328.948	-0.899892	1.26e-08	2.41796	2.27686	2.37649	2.64241	2.63004	2.62242	+	intron (NM_030113, intron 1 of 22)	0610038B21Rik
chr8	77486618	77487124	385.725	-1.10576	6.77e-12	2.44401	2.35853	2.35684	2.63396	2.75467	2.76472	+	intron (NM_030113, intron 1 of 22)	0610038B21Rik
chr8	77490167	77490667	138.079	-1.44992	7.34e-11	1.82373	1.93784	1.8353	2.25413	2.32142	2.33764	+	intron (NM_030113, intron 1 of 22)	0610038B21Rik
chr8	77506482	77506982	130.413	-1.81498	1.79e-14	1.74206	1.65956	1.86123	2.29738	2.33648	2.28693	+	intron (NM_030113, intron 1 of 22)	0610038B21Rik
chr8	77507645	77508200	257.65	-2.04309	9.02e-31	1.91815	2.00679	2.0716	2.62534	2.62245	2.60458	+	intron (NM_030113, intron 1 of 22)	0610038B21Rik
chr8	77282556	77283056	72.7126	-2.38384	1.36e-12	1.27966	1.27039	1.51375	2.07001	2.18087	1.9859	+	intron (NM_030113, intron 19 of 22)	0610038B21Rik
chr8	77461281	77461781	53.2835	-3.3466	3.46e-15	0.756783	0.923602	1.16851	1.87072	2.06869	1.9977	+	intron (NM_030113, intron 1 of 22)	0610038B21Rik
chr11	88539984	88540484	67.5711	-0.66606	0.0248377	1.77797	1.63212	1.72995	1.88158	1.97178	1.89787	+	intron (NM_054043, intron 6 of 13)	0610039H22Rik
chr11	88598926	88599710	373.167	-0.977389	1.95e-08	2.40351	2.45932	2.32774	2.78601	2.65799	2.62242	+	intron (NM_054043, intron 5 of 13)	0610039H22Rik
chr11	88589478	88589978	97.3754	-1.49401	9.93e-07	1.84786	1.74021	1.43736	2.14041	2.09529	2.22723	+	intron (NM_054043, intron 6 of 13)	0610039H22Rik
chr6	108686047	108686694	1208.66	-0.677042	2.73e-09	2.97514	2.99096	2.93726	3.10439	3.20156	3.20423	+	Intergenic	0610040F04Rik
chr6	108672013	108672513	257.266	-1.12588	3e-10	2.25279	2.23653	2.12275	2.56638	2.58512	2.4863	+	Intergenic	0610040F04Rik
chr6	108680166	108680666	101.945	-1.15154	3.61e-06	1.77102	1.83268	1.80054	2.15494	2.07774	2.20133	+	Intergenic	0610040F04Rik
chr6	108572568	108573068	255.285	-1.22981	1.35e-10	2.25509	2.22943	2.03098	2.55516	2.56953	2.53731	+	Intergenic	0610040F04Rik
chr6	108702531	108703031	169.197	-1.40375	2.22e-07	2.07554	2.05572	1.65585	2.39798	2.33152	2.43562	+	Intergenic	0610040F04Rik
chr6	108630795	108631295	91.4493	-1.64843	7.2e-09	1.45575	1.75469	1.6756	2.14919	2.12035	2.1553	+	intron (NR_104577, intron 1 of 6)	0610040F04Rik
chr6	108718537	108719037	124.632	-2.20644	7.51e-16	1.71103	1.74021	1.42032	2.25413	2.27566	2.39252	+	Intergenic	0610040F04Rik
chr10	66869826	66870352	192.486	-0.661226	0.00086338	2.09921	2.14834	2.25791	2.3214	2.41319	2.37823	+	Intergenic	1110002J07Rik
chr10	66953879	66954379	106.714	-0.692801	0.00376714	1.88172	1.9236	1.92547	2.09695	2.18439	2.07233	+	Intergenic	1110002J07Rik
chr10	66911327	66911849	268.965	-0.715055	9.51e-06	2.32105	2.32154	2.28246	2.47689	2.5303	2.56126	+	TTS (NR_138560)	1110002J07Rik
chr11	87701885	87702385	61.2994	-0.857303	0.00934754	1.73451	1.54914	1.61345	1.99013	1.89715	1.78099	+	intron (NR_045139, intron 1 of 1)	1110028F11Rik
chr9	64060163	64060663	115.314	-1.52851	5.42e-06	1.60188	1.51343	2.02671	2.28696	2.18788	2.21799	+	Intergenic	1110036E04Rik
chr15	76955253	76955822	250.546	-0.648317	0.000697878	2.39693	2.19467	2.25283	2.46165	2.52713	2.46567	+	Intergenic	1110038F14Rik
chr19	21634088	21634590	288.479	-0.691096	1.19e-05	2.2946	2.34957	2.38222	2.55174	2.57952	2.52251	+	intron (NM_025423, intron 1 of 3)	1110059E24Rik
chr19	21603655	21604155	93.6342	-0.6982	0.00513326	1.84195	1.82669	1.89162	2.10343	2.03545	2.04885	+	intron (NM_025423, intron 2 of 3)	1110059E24Rik
chr19	21630628	21631128	91.0073	-0.929782	0.00055323	1.78481	1.89878	1.6756	2.08031	2.09529	2.05569	+	intron (NM_025423, intron 1 of 3)	1110059E24Rik
chr19	21646172	21646672	88.061	-1.11052	2.89e-05	1.64139	1.7889	1.79324	2.08369	2.06869	2.08836	+	intron (NM_025423, intron 1 of 3)	1110059E24Rik
chr19	21647141	21647744	173.422	-1.27952	1.02e-09	1.94711	1.94708	2.10517	2.4187	2.34382	2.40332	+	intron (NM_025423, intron 1 of 3)	1110059E24Rik
chr19	21615196	21615696	110.743	-1.4009	3.08e-08	1.70291	1.90386	1.71258	2.21365	2.20824	2.19645	+	intron (NM_025423, intron 2 of 3)	1110059E24Rik
chr19	21636891	21637391	78.5202	-1.5115	8.87e-07	1.64139	1.40072	1.72995	2.02231	2.09097	2.07881	+	intron (NM_025423, intron 1 of 3)	1110059E24Rik
chr9	94441316	94441816	72.6114	-2.73828	5.1e-16	1.18275	1.31178	1.32341	2.17449	2.12839	1.97786	+	Intergenic	1190002N15Rik
chr9	103286304	103286804	72.2385	-1.10061	0.000225384	1.74948	1.67693	1.52753	1.96873	2.04036	1.96967	+	intron (NM_027918, intron 1 of 16)	1300017J02Rik
chr10	83722533	83723033	86.8757	-1.41952	1.32e-06	1.76396	1.60283	1.63517	2.03755	2.21807	2.02402	+	promoter-TSS (NM_001145198)	1500009L16Rik
chr10	83718831	83719331	139.025	-1.50237	5.45e-11	1.82989	1.9236	1.82172	2.28907	2.24933	2.38781	+	Intergenic	1500009L16Rik
chr19	20409668	20410293	152.606	-0.97088	8.06e-06	2.06499	2.05572	1.89745	2.25865	2.32142	2.33408	+	intron (NR_045817, intron 1 of 2)	1500015L24Rik
chr16	95827265	95827846	301.527	-1.72537	2.65e-25	2.18546	2.15688	2.09057	2.63396	2.63997	2.71785	+	Intergenic	1600002D24Rik
chr16	95815950	95816450	70.0096	-1.98432	5.86e-11	1.44103	1.47451	1.43736	2.09037	2.00478	2.04539	+	Intergenic	1600002D24Rik
chr16	95860837	95861337	154.406	-2.02671	6.77e-22	1.75678	1.80187	1.79324	2.36755	2.39416	2.41977	+	intron (NR_040484, intron 1 of 3)	1600002D24Rik
chr7	38189336	38189850	173.488	-0.715128	0.000330899	2.11217	2.11858	2.12619	2.28696	2.29237	2.40937	+	intron (NM_001085385, intron 2 of 3)	1600014C10Rik
chr17	47454640	47455140	60.581	-1.5563	1.46e-06	1.37657	1.50084	1.56645	1.90759	1.98306	1.97378	+	intron (NM_145489, intron 2 of 4)	1700001C19Rik
chr19	53252083	53252583	72.5614	-1.78846	9.43e-10	1.54683	1.47451	1.51375	2.04864	2.07324	2.03126	+	intron (NR_036590, intron 1 of 2)	1700001K23Rik
chr16	12903097	12903597	57.3714	-0.957077	0.00522296	1.49715	1.61281	1.64563	1.81195	2.01005	1.78099	+	Intergenic	1700003L19Rik
chr16	12913344	12913844	120.69	-1.04934	0.000106236	1.75678	1.80187	2.06378	2.20609	2.25234	2.17119	+	Intergenic	1700003L19Rik
chr16	12873392	12873892	98.8488	-1.68548	1.07e-06	1.44103	1.51343	1.90887	2.05228	2.19818	2.25811	+	Intergenic	1700003L19Rik
chr13	107619334	107619873	564.165	-0.812298	2.02e-05	2.6706	2.70256	2.4062	2.80497	2.85365	2.90608	+	Intergenic	1700006H21Rik
chr13	107645880	107646380	101.316	-0.966435	0.000143686	1.92311	1.83859	1.72135	2.12843	2.14405	2.10985	+	Intergenic	1700006H21Rik
chr13	107700140	107700640	148.695	-1.64609	3.5e-11	1.74948	1.99874	1.77826	2.31354	2.30581	2.42848	+	Intergenic	1700006H21Rik
chr16	33343555	33344055	494.654	-0.622196	1.11e-06	2.60188	2.55142	2.61678	2.76549	2.76583	2.80096	+	Intergenic	1700007L15Rik
chr16	33344127	33344627	158.835	-1.12984	1.98e-07	1.95176	2.04491	1.99087	2.36403	2.39846	2.23851	+	Intergenic	1700007L15Rik
chr17	9002363	9002863	55.495	-1.57123	2.43e-06	1.46999	1.47451	1.38411	1.86519	1.98306	1.90272	+	intron (NM_025851, intron 7 of 9)	1700010I14Rik
chr8	79162776	79163401	148.885	-1.20601	2.34e-06	2.05418	1.72523	2.01802	2.29116	2.28687	2.36843	+	intron (NM_001294279, intron 8 of 14)	1700011L22Rik
chr6	32158278	32158778	81.0741	-1.20371	0.000102474	1.83596	1.56042	1.62444	1.94158	2.11216	2.08836	+	intron (NM_175750, intron 29 of 31)	1700012A03Rik
chr11	109790169	109790669	112.752	-1.48424	5.61e-08	1.92802	1.62257	1.71258	2.2564	2.16285	2.23628	+	intron (NM_001162428, intron 5 of 5)	1700012B07Rik
chr7	111172044	111172581	358.532	-0.718973	1.38e-05	2.48649	2.41961	2.38787	2.60858	2.59476	2.73095	+	Intergenic	1700012D14Rik
chr7	111199465	111199965	39.8839	-2.46157	9.95e-08	1.34036	0.969359	0.721354	1.79917	1.89031	1.79358	+	Intergenic	1700012D14Rik
chr3	153240767	153241450	203.434	-1.34346	1.07e-12	2.08244	2.00679	2.09057	2.44439	2.42542	2.51902	+	intron (NM_011372, intron 3 of 4)	1700012D16Rik
chr15	67222502	67223002	86.1506	-0.840782	0.00373892	1.87626	1.85017	1.59059	2.04498	2.00478	2.07881	+	Intergenic	1700012I11Rik
chr15	67235090	67235590	74.2386	-1.61055	4.96e-08	1.59142	1.61281	1.46954	1.98593	2.09529	2.05907	+	intron (NR_045140, intron 1 of 8)	1700012I11Rik
chr15	67209278	67209975	205.519	-1.73499	1.07e-21	1.97427	1.99466	1.9619	2.47825	2.51585	2.50478	+	Intergenic	1700012I11Rik
chr13	5705048	5705575	409.097	-0.642599	0.000192134	2.49451	2.5895	2.40977	2.61556	2.70797	2.75871	+	Intergenic	1700016G22Rik
chr13	5778596	5779151	175.38	-0.663415	0.000454985	2.08922	2.16248	2.14296	2.30351	2.34624	2.34642	+	Intergenic	1700016G22Rik
chr13	5398148	5398732	363.177	-0.777716	5.15e-06	2.44992	2.38766	2.44069	2.55402	2.74611	2.66448	+	Intergenic	1700016G22Rik
chr13	5605669	5606169	89.1349	-0.792397	0.0035409	1.84786	1.87245	1.70363	2.12232	2.03049	1.9977	+	Intergenic	1700016G22Rik
chr13	5803147	5803746	244.208	-0.833578	1.26e-06	2.20135	2.29569	2.2319	2.5033	2.4489	2.5294	+	Intergenic	1700016G22Rik
chr13	5511755	5512255	49.2943	-0.884656	0.0113448	1.53493	1.62257	1.43736	1.83642	1.84684	1.72663	+	Intergenic	1700016G22Rik
chr13	5757222	5757722	102.085	-0.94465	9.02e-05	1.89245	1.83268	1.80054	2.10664	2.13629	2.1416	+	Intergenic	1700016G22Rik
chr13	5769647	5770165	246.805	-1.27942	3.12e-11	2.22661	2.1247	2.11581	2.48095	2.5009	2.63242	+	Intergenic	1700016G22Rik
chr13	5408306	5408806	88.1556	-1.48275	4.47e-08	1.71103	1.6506	1.63517	2.03755	2.12439	2.16859	+	Intergenic	1700016G22Rik
chr11	75992202	75992933	104.385	-0.634935	0.00948898	1.95176	1.88844	1.89162	2.09037	2.17375	2.03838	+	Intergenic	1700016K19Rik
chr11	75976738	75977287	158.048	-0.639655	0.00298783	2.12165	2.15405	1.98143	2.32528	2.22769	2.29483	+	Intergenic	1700016K19Rik
chr11	75977994	75978494	115.713	-1.48614	1.18e-08	1.78481	1.90386	1.61345	2.1932	2.23398	2.26654	+	Intergenic	1700016K19Rik
chr1	80440690	80441190	112.916	-1.15617	1.81e-06	1.93287	1.75469	1.82856	2.17722	2.18439	2.21565	+	Intergenic	1700016L21Rik
chr1	80397857	80398357	58.703	-2.39311	1.95e-08	1.30085	1.50084	0.624444	2.01842	1.93607	2.02402	+	Intergenic	1700016L21Rik
chr9	57272637	57273137	129.301	-2.35097	1.67e-21	1.64139	1.62257	1.61345	2.31552	2.41525	2.26023	+	Intergenic	1700017B05Rik
chr3	40410756	40411322	242.003	-0.788205	1.02e-05	2.31309	2.23887	2.18674	2.47141	2.44508	2.53731	+	Intergenic	1700017G19Rik
chr3	40522738	40523386	348.183	-0.791012	3.29e-07	2.39693	2.35317	2.46329	2.59531	2.66268	2.67193	+	promoter-TSS (NR_040445)	1700017G19Rik
chr5	77485062	77485562	89.0668	-1.00495	0.000687719	1.87073	1.72523	1.70363	1.96873	2.01525	2.20375	+	Intergenic	1700017L05Rik
chr5	77496533	77497033	90.492	-1.20416	8.93e-06	1.65987	1.74021	1.80771	2.11298	2.01525	2.16066	+	Intergenic	1700017L05Rik
chr5	77483107	77483607	83.4351	-1.35265	2.94e-06	1.74206	1.66833	1.59059	1.97742	2.07324	2.16596	+	Intergenic	1700017L05Rik
chr19	29032628	29033128	125.955	-1.48644	1.04e-09	1.90291	1.81446	1.72995	2.30755	2.17733	2.30831	+	intron (NM_021299, intron 2 of 4)	1700018L02Rik
chr12	95940500	95941000	92.9708	-2.02223	9.08e-13	1.51011	1.58214	1.60217	2.24261	2.05476	2.20133	+	Intergenic	1700019M22Rik
chr2	119596895	119597395	202.272	-1.01832	2.18e-07	2.04309	2.13962	2.18674	2.45166	2.36048	2.47611	+	intron (NR_015473, intron 2 of 2)	1700020I14Rik
chr9	120785482	120786006	154.066	-0.64782	0.00389145	2.13397	1.93784	2.13966	2.25413	2.2463	2.31769	+	Intergenic	1700020M21Rik
chr9	120770649	120771216	195.178	-0.713975	0.000592794	2.10574	2.25939	2.12959	2.39634	2.29509	2.44816	+	Intergenic	1700020M21Rik
chr9	120866234	120867183	176.188	-0.929029	1.99e-06	2.08922	2.1029	2.05981	2.33103	2.3265	2.4256	+	Intergenic	1700020M21Rik
chr9	120826300	120826800	84.4551	-1.20715	1.78e-05	1.6776	1.80187	1.62444	2.14041	2.01525	2.04885	+	Intergenic	1700020M21Rik
chr9	120868465	120868965	74.1652	-1.47795	5.84e-07	1.54683	1.54914	1.6756	2.03	1.97178	2.10077	+	Intergenic	1700020M21Rik
chr5	103377225	103377960	178.311	-0.598052	0.00787806	2.16048	2.26383	1.98617	2.36755	2.31108	2.31583	+	Intergenic	1700021F02Rik
chr5	103360357	103360907	236.693	-1.21304	6.05e-10	2.20652	2.17076	2.07546	2.45597	2.47657	2.60934	+	Intergenic	1700021F02Rik
chr5	103365258	103365758	238.204	-2.3801	0.00244882	1.5227	1.47451	2.22378	2.58269	2.61211	2.60934	+	Intergenic	1700021F02Rik
chr2	173409098	173409866	388.718	-1.85605	6.96e-32	2.19612	2.29774	2.1716	2.73201	2.80947	2.80882	+	Intergenic	1700021F07Rik
chr2	173534594	173535094	94.1518	-1.92727	5.74e-13	1.65987	1.58214	1.52753	2.17722	2.12839	2.21093	+	Intergenic	1700021F07Rik
chr2	173469687	173470187	124.986	-2.72366	3.93e-27	1.39361	1.59261	1.5409	2.33293	2.33401	2.34293	+	Intergenic	1700021F07Rik
chr2	173452001	173452501	145.206	-2.85885	2.29e-27	1.32105	1.63212	1.62444	2.43549	2.3265	2.44816	+	Intergenic	1700021F07Rik
chr2	173406632	173407132	135.758	-3.23444	2.9e-35	1.35884	1.40072	1.48478	2.34416	2.36513	2.45227	+	Intergenic	1700021F07Rik
chr2	173431765	173432265	78.1788	-3.72468	1.24e-23	0.881722	1.22463	0.925474	2.11298	2.11627	2.24514	+	Intergenic	1700021F07Rik
chr1	152010197	152010697	80.4293	-1.53453	6.56e-08	1.62208	1.50084	1.70363	2.063	2.0866	2.08202	+	intron (NM_197990, intron 1 of 5)	1700025G04Rik
chr1	152008538	152009038	61.4732	-2.22823	3.16e-09	1.25739	1.33109	1.4026	2.07347	2.10381	1.76802	+	intron (NM_197990, intron 1 of 5)	1700025G04Rik
chr5	73285523	73286023	234.334	-0.791813	8.59e-06	2.29878	2.2124	2.18375	2.43549	2.46388	2.5155	+	Intergenic	1700025M24Rik
chr6	39057678	39058178	66.0303	-1.55254	1.43e-06	1.44103	1.57142	1.55386	1.86519	2.03545	2.05569	+	intron (NM_011539, intron 9 of 12)	1700025N23Rik
chr6	48529179	48529679	100.469	-1.10227	9.65e-06	1.71103	1.85585	1.8353	2.13745	2.14019	2.13317	+	non-coding (NR_015597, exon 6 of 7)	1700026J14Rik
chr5	64447720	64448221	288.965	-0.586684	0.000167084	2.33466	2.3673	2.38787	2.5033	2.53813	2.57584	+	Intergenic	1700027F09Rik
chr5	64360436	64360968	247.783	-0.90109	1.26e-05	2.2339	2.35853	2.0716	2.50201	2.52072	2.50478	+	Intergenic	1700027F09Rik
chr5	64371219	64371772	215.216	-1.28854	6.4e-13	2.14595	2.08663	2.05177	2.50458	2.49409	2.45498	+	Intergenic	1700027F09Rik
chr5	64355738	64356238	151.117	-1.99739	9.09e-18	1.79155	1.80187	1.74666	2.39961	2.45832	2.27276	+	Intergenic	1700027F09Rik
chr5	64391300	64391800	85.8939	-2.02985	1.1e-10	1.64139	1.40072	1.51375	2.05228	2.06869	2.26445	+	Intergenic	1700027F09Rik
chr10	82795089	82795613	322.503	-0.731748	7.81e-05	2.42734	2.4649	2.22378	2.61059	2.58928	2.615	+	Intergenic	1700028I16Rik
chr10	82796962	82797493	265.293	-0.977872	5.73e-06	2.37483	2.26383	2.05981	2.49423	2.54733	2.59292	+	Intergenic	1700028I16Rik
chr10	82813994	82814494	95.6068	-2.24192	2.45e-14	1.27966	1.59261	1.62444	2.169	2.22451	2.1989	+	intron (NR_038042, intron 1 of 2)	1700028I16Rik
chr13	96983465	96983965	71.37	-0.617964	0.0286308	1.69464	1.79543	1.75478	1.93688	1.9602	1.91226	+	Intergenic	1700029F12Rik
chr4	135618008	135618638	246.813	-1.41139	2.23e-13	2.07205	2.12772	2.18375	2.63585	2.54581	2.46567	+	Intergenic	1700029M20Rik
chr13	44507368	44507868	122.199	-2.50302	3.9e-22	1.54683	1.47451	1.65585	2.37964	2.31108	2.25167	+	Intergenic	1700029N11Rik
chr13	44509488	44509988	66.644	-2.62894	1.61e-12	1.15472	1.01075	1.49951	2.04498	2.11627	2.00917	+	Intergenic	1700029N11Rik
chr17	28899227	28899727	121.817	-0.959926	0.000636469	2.08584	1.70175	1.87972	2.17175	2.2463	2.1989	+	intron (NM_172450, intron 11 of 11)	1700030A11Rik
chr17	28908959	28909698	325.286	-1.57904	3.83e-23	2.18815	2.18684	2.26043	2.73876	2.65917	2.66028	+	exon (NM_172450, exon 2 of 12)	1700030A11Rik
chr3	136531577	136532077	56.7698	-1.17757	0.000519347	1.59142	1.54914	1.46954	1.87619	2.00478	1.78099	+	Intergenic	1700030L20Rik
chr8	121560026	121560526	79.5012	-2.30488	4.72e-15	1.44103	1.38433	1.45375	2.12538	2.15915	2.07558	+	intron (NM_133765, intron 3 of 8)	1700030M09Rik
chr5	81787876	81788376	55.8601	-0.963356	0.00585094	1.39361	1.67693	1.61345	1.81195	1.9602	1.81771	+	intron (NM_001359830, intron 25 of 25)	1700031L13Rik
chr6	146947352	146948089	163.238	-0.78414	8.93e-05	2.00802	2.07995	2.13966	2.30956	2.3265	2.30831	+	intron (NM_001355729, intron 3 of 27)	1700034J05Rik
chr6	146939081	146939628	124.229	-0.825805	0.000540787	1.82989	1.98639	2.01802	2.14919	2.24933	2.1989	+	intron (NM_001355729, intron 3 of 27)	1700034J05Rik
chr6	146941555	146942055	75.0872	-1.23612	1.58e-05	1.55842	1.67693	1.70363	1.98593	2.05945	2.02036	+	intron (NM_001355729, intron 3 of 27)	1700034J05Rik
chr6	146940915	146941415	97.0571	-1.45685	8.86e-08	1.66883	1.66833	1.79324	2.06652	2.2463	2.12745	+	intron (NM_001355729, intron 3 of 27)	1700034J05Rik
chr3	85271971	85272496	148.814	-0.953531	0.000199155	1.97427	2.11549	1.89745	2.14041	2.31368	2.38939	+	Intergenic	1700036G14Rik
chr4	116176806	116177306	93.1121	-0.98315	0.000274485	1.69464	1.80821	1.86748	2.10343	2.15543	2.00538	+	Intergenic	1700042G07Rik
chr11	11860505	11861005	65.1558	-0.605586	0.0418952	1.77102	1.69363	1.66584	1.84816	1.94223	1.89296	+	intron (NM_016672, intron 6 of 14)	1700042O10Rik
chr11	11872680	11873201	106.441	-0.663609	0.0163499	1.84786	1.99874	1.88571	2.23791	2.09529	1.97378	+	intron (NR_045178, intron 2 of 3)	1700042O10Rik
chr5	108741640	108742215	371.912	-0.82314	6.27e-05	2.54211	2.43325	2.27036	2.64427	2.59066	2.77455	+	Intergenic	1700047L14Rik
chr16	92312448	92312948	97.3219	-2.69815	5.04e-22	1.46999	1.41652	1.3446	2.18528	2.26123	2.23178	+	promoter-TSS (NR_045300)	1700048M11Rik
chr9	121926822	121927322	173.719	-1.99318	4.58e-19	1.87073	1.70175	1.93087	2.49944	2.41935	2.40484	+	Intergenic	1700048O20Rik
chr6	147784797	147785297	109.222	-1.61337	2.73e-11	1.71103	1.79543	1.6756	2.21114	2.21154	2.22723	+	Intergenic	1700049E15Rik
chr6	147726594	147727094	180.413	-2.08503	4.99e-19	1.80471	1.96499	1.69448	2.45882	2.53345	2.39408	+	Intergenic	1700049E15Rik
chr6	147780443	147780943	134.827	-2.40701	6.33e-18	1.79818	1.63212	1.3446	2.35149	2.32142	2.39252	+	Intergenic	1700049E15Rik
chr6	100415599	100416476	310.802	-1.49903	4.53e-17	2.14298	2.15969	2.31019	2.61358	2.71422	2.65177	+	Intergenic	1700049E22Rik
chr6	100438572	100439195	287.69	-1.79838	2.61e-25	2.12476	2.01075	2.17772	2.66241	2.62245	2.66364	+	Intergenic	1700049E22Rik
chr6	100479871	100480371	61.7722	-1.83083	5.17e-07	1.35884	1.22463	1.62444	1.87619	2.01525	2.0419	+	Intergenic	1700049E22Rik
chr6	100446792	100447292	53.3139	-2.00826	9.25e-07	1.02002	1.19981	1.57869	1.90759	1.89715	1.9819	+	Intergenic	1700049E22Rik
chr6	100408990	100409490	81.8839	-2.40727	1.08e-11	1.05781	1.59261	1.43736	2.04498	2.12035	2.23178	+	Intergenic	1700049E22Rik
chr6	100502433	100502933	76.1557	-2.53534	0.000311942	0.677602	1.46072	1.52753	2.05228	2.07774	2.19645	+	Intergenic	1700049E22Rik
chr19	53079806	53080306	143.655	-1.37808	1.31e-07	1.98723	1.94249	1.72995	2.25865	2.43536	2.22951	+	intron (NR_045320, intron 2 of 2)	1700054A03Rik
chr6	134786374	134786967	326.308	-0.6047	0.00011131	2.44992	2.43771	2.34253	2.55516	2.62117	2.60744	+	intron (NM_130447, intron 1 of 6)	1700055D16Rik
chr1	184013056	184013556	112.928	-2.47311	4.93e-18	1.65073	1.56042	1.3446	2.28485	2.18087	2.36178	+	Intergenic	1700056E22Rik
chr9	92374701	92375341	419.382	-0.62399	0.000570384	2.53008	2.62641	2.35684	2.72206	2.69627	2.70129	+	Intergenic	1700057G04Rik
chr2	9362255	9362755	76.1538	-0.753886	0.0141839	1.81114	1.83859	1.55386	1.91262	2.04036	1.9819	+	Intergenic	1700061F12Rik
chr2	9519906	9520422	150.974	-1.15084	1.6e-07	1.94711	2.05572	1.89745	2.3745	2.26995	2.3045	+	Intergenic	1700061F12Rik
chr2	9367973	9368473	87.133	-1.72732	3.16e-09	1.6862	1.50084	1.61345	2.01449	2.15167	2.19399	+	Intergenic	1700061F12Rik
chr3	117165594	117166094	55.1762	-2.81208	7.53e-11	1.05781	1.04854	1.27766	1.75843	1.92348	2.17119	+	Intergenic	1700061I17Rik
chr10	119152427	119152927	83.4172	-1.28223	1.51e-05	1.84195	1.57142	1.59059	2.07347	2.05945	2.0852	+	Intergenic	1700064J06Rik
chr10	119079146	119079646	53.6947	-1.37431	0.000114439	1.27966	1.47451	1.61345	1.83642	1.90388	1.9216	+	Intergenic	1700064J06Rik
chr10	119080720	119081220	99.1039	-1.62873	3.62e-09	1.77102	1.68536	1.57869	2.169	2.07774	2.26023	+	Intergenic	1700064J06Rik
chr10	119114479	119114979	93.2504	-2.98331	2.62e-21	1.09258	1.3673	1.43736	2.13446	2.2463	2.26445	+	Intergenic	1700064J06Rik
chr12	99645158	99645909	277.543	-0.601552	0.00144909	2.35154	2.27256	2.39713	2.59944	2.54122	2.41237	+	Intergenic	1700064M15Rik
chr12	99641210	99641810	295.455	-0.82924	3.26e-07	2.29878	2.3018	2.38032	2.55059	2.54733	2.62881	+	Intergenic	1700064M15Rik
chr12	99640484	99640984	151.731	-0.876139	2.36e-05	1.9654	2.07657	2.03942	2.33103	2.2813	2.26445	+	Intergenic	1700064M15Rik
chr12	99633619	99634170	172.004	-0.893816	1.36e-05	2.01206	2.11237	2.11229	2.39305	2.26706	2.37661	+	Intergenic	1700064M15Rik
chr12	99642412	99642912	145.383	-1.53384	3.83e-12	1.79818	1.86145	1.94666	2.31749	2.38322	2.29873	+	Intergenic	1700064M15Rik
chr12	99686591	99687091	48.4086	-2.9476	3.81e-13	0.82373	1.11549	1.13633	1.93214	1.96603	1.89787	+	Intergenic	1700064M15Rik
chr6	35338462	35338962	102.307	-3.95605	4.51e-34	1.09258	1.0833	1.10157	2.24027	2.33152	2.27481	+	Intergenic	1700065J11Rik
chr6	74359649	74360149	75.5578	-1.12442	0.000151312	1.6862	1.76175	1.55386	1.93214	2.05945	2.04539	+	Intergenic	1700065L07Rik
chr1	89041240	89041791	277.605	-0.596152	0.000540623	2.36957	2.26602	2.38974	2.48897	2.4958	2.57992	+	Intergenic	1700067G17Rik
chr6	118262750	118263257	139.941	-1.02103	6.1e-06	1.90291	1.99055	2.00011	2.25865	2.19477	2.34988	+	Intergenic	1700069P05Rik
chr6	120579812	120580402	271.369	-0.590166	0.00142583	2.36424	2.22943	2.39713	2.44731	2.51257	2.57069	+	Intergenic	1700072O05Rik
chr6	120572330	120572847	212.368	-1.1549	6.23e-08	2.08922	2.07657	2.18674	2.38472	2.40484	2.58195	+	intron (NR_045733, intron 3 of 3)	1700072O05Rik
chr6	120567276	120567926	190.573	-1.19221	2.44e-09	2.10897	1.97796	2.09793	2.44292	2.35579	2.46302	+	intron (NR_045733, intron 2 of 3)	1700072O05Rik
chr6	120592120	120592620	88.0935	-1.82237	1.21e-07	1.45575	1.3673	1.81478	2.02617	2.15167	2.21329	+	Intergenic	1700072O05Rik
chr6	145353273	145353773	79.1964	-1.64711	1.76e-08	1.62208	1.46072	1.64563	2.05588	2.14019	2.03484	+	Intergenic	1700073E17Rik
chr13	119657075	119657596	265.305	-0.841863	0.000383155	2.38175	2.31961	2.07546	2.43249	2.65207	2.4825	+	Intergenic	1700074H08Rik
chr13	113120507	113121007	46.6909	-1.82676	9.79e-06	1.12476	1.22463	1.49951	1.79917	1.99406	1.75466	+	Intergenic	1700084D21Rik
chr4	138089417	138089917	71.186	-0.627524	0.0430088	1.84195	1.56042	1.79324	1.89217	1.9483	1.96551	+	intron (NM_172703, intron 5 of 34)	1700095J12Rik
chr11	109348455	109348955	112.522	-1.35746	9.11e-08	1.71103	1.76175	1.90887	2.24261	2.13629	2.23851	+	intron (NR_027883, intron 1 of 1)	1700096J18Rik
chr8	87690177	87690790	666.292	-0.616209	2.39e-06	2.69713	2.72371	2.74005	2.8953	2.97178	2.8439	+	intron (NM_001310520, intron 3 of 5)	1700096P03Rik
chr8	87660594	87661100	412.378	-0.780201	3.99e-08	2.45285	2.44648	2.5409	2.71661	2.7403	2.69277	+	TTS (NM_033327)	1700096P03Rik
chr8	87708108	87708721	182.26	-1.35108	4.95e-13	2.01606	1.99466	2.02238	2.41401	2.43927	2.40026	+	intron (NM_001310520, intron 3 of 5)	1700096P03Rik
chr13	102899333	102899884	653.882	-0.621451	1.03e-07	2.69464	2.68869	2.75074	2.9151	2.88196	2.89884	+	intron (NM_175171, intron 4 of 28)	1700099I09Rik
chr13	103015038	103015538	119.136	-0.642569	0.0174018	1.98723	2.09321	1.76275	2.169	2.09957	2.21093	+	intron (NM_175171, intron 4 of 28)	1700099I09Rik
chr13	103035582	103036082	116.338	-0.777738	0.00301704	1.99567	2.00278	1.75478	2.21613	2.19134	2.0852	+	intron (NM_175171, intron 3 of 28)	1700099I09Rik
chr13	102942537	102943037	130.29	-1.00285	0.000413418	1.92802	2.09969	1.69448	2.27845	2.15167	2.27889	+	intron (NM_175171, intron 4 of 28)	1700099I09Rik
chr14	114948547	114949047	90.8159	-1.378	0.0001474	1.5697	1.38433	1.95688	2.05946	2.17733	2.10684	+	Intergenic	1700100I10Rik
chr14	114894905	114895405	64.3461	-2.42641	8.2e-14	1.30085	1.31178	1.30114	2.01842	2.05945	2.02766	+	Intergenic	1700100I10Rik
chr6	129544229	129545590	595.336	-1.09342	3.05e-18	2.56858	2.60283	2.56521	2.89217	2.95607	2.87482	+	Intergenic	1700101I11Rik
chr6	129552401	129552901	134.168	-1.86366	1.23e-15	1.71899	1.7889	1.77826	2.30553	2.25829	2.39408	+	Intergenic	1700101I11Rik
chr12	54293164	54294001	339.142	-0.602652	0.000789991	2.46718	2.45508	2.36283	2.6234	2.49409	2.69355	+	Intergenic	1700104L18Rik
chr10	87103262	87103785	303.873	-0.781665	3.1e-06	2.37483	2.386	2.28006	2.57189	2.52872	2.64483	+	intron (NM_029685, intron 2 of 5)	1700113H08Rik
chr10	87107419	87107963	268.952	-0.895007	7.11e-07	2.22167	2.32538	2.27036	2.46725	2.53188	2.61872	+	intron (NM_029685, intron 2 of 5)	1700113H08Rik
chr10	87058248	87058748	58.7912	-0.971097	0.00354318	1.71103	1.51343	1.5409	1.86519	1.97746	1.81771	+	intron (NM_029685, intron 1 of 5)	1700113H08Rik
chr16	50879812	50880312	52.1998	-1.18646	0.000984942	1.62208	1.53756	1.27766	1.81195	1.86912	1.89787	+	Intergenic	1700116B05Rik
chr7	126236364	126236864	90.6005	-1.10701	0.000209047	1.87073	1.65956	1.72135	2.22107	1.99945	2.02036	+	intron (NR_131046, intron 2 of 4)	1700123J17Rik
chr6	83761664	83762164	53.1119	-1.57713	1.46e-05	1.32105	1.53756	1.38411	1.91262	1.99406	1.76802	+	promoter-TSS (NM_029245)	1700124L16Rik
chr8	68340405	68340944	697.362	-1.58406	1.03e-27	2.58069	2.5957	2.43232	2.97699	3.01109	3.06608	+	intron (NM_028182, intron 7 of 8)	1700125H03Rik
chr14	59122134	59122634	84.3571	-1.26673	2.77e-05	1.85945	1.59261	1.56645	2.03	2.09529	2.10077	+	Intergenic	1700129C05Rik
chr7	65766568	65767070	250.66	-1.01055	3.67e-07	2.23631	2.30381	2.09793	2.51592	2.4527	2.59488	+	Intergenic	1810008I18Rik
chr7	145222014	145222541	338.767	-1.46392	2.32e-14	2.2387	2.13371	2.36678	2.64055	2.66384	2.7726	+	intron (NR_132644, intron 24 of 24)	1810010D01Rik
chr14	32798182	32798808	302.432	-0.90194	1.18e-08	2.28826	2.386	2.28956	2.57407	2.59882	2.61312	+	intron (NM_001163616, intron 1 of 4)	1810011H11Rik
chr17	28269848	28270490	315.417	-1.00597	1.38e-09	2.41	2.29158	2.2451	2.61852	2.63004	2.62517	+	intron (NR_039557, intron 1 of 3)	1810013A23Rik
chr16	8848329	8848873	278.79	-0.606342	0.00097608	2.33847	2.34957	2.34253	2.51217	2.62626	2.41977	+	intron (NM_001081400, intron 3 of 3)	1810013L24Rik
chr16	8843586	8844086	153.973	-1.01831	7.85e-07	2.06854	1.96499	1.98143	2.34045	2.32142	2.27889	+	intron (NM_001081400, intron 3 of 3)	1810013L24Rik
chr16	8842917	8843417	152.427	-1.1103	5.14e-07	1.91313	1.97796	2.05177	2.37104	2.34139	2.23178	+	exon (NM_001081400, exon 3 of 4)	1810013L24Rik
chr7	73588419	73588948	314.006	-0.946165	3.21e-09	2.30905	2.30582	2.37841	2.61556	2.56079	2.66531	+	Intergenic	1810026B05Rik
chr7	73589059	73589559	93.7551	-1.2381	1.38e-06	1.70291	1.74021	1.79324	2.06652	2.14019	2.14713	+	Intergenic	1810026B05Rik
chr14	121840125	121840625	63.9271	-2.63556	6.06e-12	1.45575	1.17348	0.976627	2.14919	1.97178	1.9819	+	Intergenic	1810041H14Rik
chr15	84450620	84451120	78.6609	-0.835349	0.00779901	1.65987	1.66833	1.89162	1.93688	1.92348	2.11874	+	Intergenic	1810041L15Rik
chr6	35256684	35257194	351.722	-0.610427	0.000112601	2.39025	2.51218	2.42032	2.60757	2.67756	2.59684	+	intron (NR_027875, intron 1 of 2)	1810058I24Rik
chr18	75304584	75305084	70.2531	-1.09719	0.000718825	1.45575	1.78227	1.65585	1.94622	1.92982	2.05569	+	Intergenic	2010010A06Rik
chr18	75322163	75322663	173.132	-2.05931	1.45e-22	1.90805	1.82669	1.72135	2.44877	2.42743	2.46169	+	Intergenic	2010010A06Rik
chr6	41118176	41118832	140.152	-0.606456	0.00334237	2.07205	2.05214	2.00916	2.21861	2.25532	2.21093	+	Intergenic	2210010C04Rik
chr6	41112969	41113508	278.079	-1.23132	8.49e-13	2.15472	2.29774	2.19557	2.55743	2.58928	2.62426	+	Intergenic	2210010C04Rik
chr6	41163372	41163872	51.2395	-2.40376	1.06e-09	1.05781	1.33109	1.19848	1.95537	2.03049	1.78733	+	Intergenic	2210010C04Rik
chr6	31240048	31240548	87.5149	-1.01889	0.000430743	1.89245	1.70175	1.65585	2.0769	1.98306	2.13317	+	intron (NR_040260, intron 1 of 5)	2210408F21Rik
chr6	31233236	31233744	455.478	-1.27191	1.61e-11	2.53614	2.45223	2.23723	2.84584	2.76949	2.80882	+	intron (NR_040260, intron 1 of 5)	2210408F21Rik
chr5	148678474	148679668	1001.57	-0.642002	1.58e-09	2.86625	2.91137	2.90205	3.09334	3.04858	3.11491	+	Intergenic	2210417A02Rik
chr5	148739072	148739589	191.792	-1.10938	1.66e-07	2.13397	2.03754	2.07929	2.3864	2.32396	2.52019	+	Intergenic	2210417A02Rik
chr18	82767057	82767557	79.3258	-0.789533	0.00331399	1.74948	1.7889	1.75478	2.04498	1.97178	1.9859	+	Intergenic	2210420H20Rik
chr18	82782694	82783202	249.439	-0.952638	1.67e-08	2.20135	2.24582	2.24249	2.46305	2.52713	2.55593	+	Intergenic	2210420H20Rik
chr18	82791388	82791888	112.035	-1.40534	1.73e-07	1.6776	1.73279	1.92001	2.13446	2.19477	2.28892	+	Intergenic	2210420H20Rik
chr9	50324392	50324892	160.138	-2.0552	1.18e-19	1.86512	1.7889	1.71258	2.46165	2.32142	2.43984	+	Intergenic	2310003N18Rik
chr12	80160978	80161478	72.2379	-1.29073	2.21e-05	1.54683	1.57142	1.72995	2.08704	1.95429	1.97786	+	Intergenic	2310015A10Rik
chr13	99100381	99100966	223.931	-1.01554	1.5e-07	2.2387	2.06973	2.18674	2.49814	2.51421	2.41088	+	Intergenic	2310020H05Rik
chr13	99126225	99126725	76.4557	-1.8756	3.86e-10	1.45575	1.47451	1.60217	1.9984	2.12035	2.10985	+	Intergenic	2310020H05Rik
chr11	59212256	59212756	184.548	-1.45611	3.3e-13	1.88712	2.02626	2.05177	2.44439	2.43732	2.41386	+	3' UTR (NM_001130408, exon 5 of 5)	2310033P09Rik
chr5	100199379	100199889	102.124	-0.961806	8.16e-05	1.84195	1.79543	1.87972	2.09037	2.17733	2.11874	+	Intergenic	2310034O05Rik
chr5	100200443	100201204	265.749	-1.24266	4.16e-11	2.18003	2.11237	2.2872	2.5184	2.54885	2.63956	+	Intergenic	2310034O05Rik
chr5	100220297	100220797	84.1579	-1.50106	5.31e-08	1.72682	1.54914	1.63517	2.10982	2.08219	2.09149	+	Intergenic	2310034O05Rik
chr10	95367469	95367969	93.0638	-1.04837	0.00010274	1.70291	1.88844	1.72995	2.09367	2.15167	2.04539	+	Intergenic	2310039L15Rik
chr16	93778193	93778708	359.966	-1.49185	1.65e-11	2.32498	2.22463	2.27524	2.71188	2.52233	2.87172	+	intron (NM_001357118, intron 22 of 35)	2310043M15Rik
chr15	38607316	38607816	81.0424	-0.895543	0.00124565	1.82989	1.74021	1.6756	2.08031	1.9886	1.9938	+	Intergenic	2310043O21Rik
chr15	38601773	38602301	284.071	-1.04984	5.58e-11	2.26867	2.30381	2.22378	2.54713	2.61601	2.58496	+	Intergenic	2310043O21Rik
chr15	38567295	38567795	57.6201	-1.48705	2.08e-05	1.48378	1.60283	1.30114	1.83043	1.96603	1.97786	+	intron (NR_045757, intron 2 of 2)	2310043O21Rik
chr6	82883744	82884244	111.651	-1.27904	7.83e-08	1.84195	1.84442	1.74666	2.15494	2.21482	2.22494	+	Intergenic	2310069B03Rik
chr5	118250536	118251036	175.734	-0.967698	0.000457354	2.24814	2.07657	1.77826	2.39305	2.31885	2.38464	+	intron (NM_001081236, intron 1 of 4)	2410131K14Rik
chr5	118271742	118272242	145.677	-1.81465	1.16e-14	1.73451	1.80821	1.87364	2.35511	2.43339	2.26234	+	Intergenic	2410131K14Rik
chr5	118361615	118362115	192.283	-1.84301	1.8e-15	1.9609	2.01858	1.73839	2.38974	2.53813	2.49502	+	Intergenic	2410131K14Rik
chr17	36983402	36983902	139.678	-0.770422	0.000189047	2.00802	2.04491	1.98617	2.25865	2.24019	2.23851	+	Intergenic	2410137M14Rik
chr17	36971294	36971823	307.194	-1.00699	1.25e-08	2.22661	2.31766	2.37457	2.55288	2.59066	2.68408	+	Intergenic	2410137M14Rik
chr16	21644154	21644654	106.092	-0.77687	0.00199752	1.93287	1.89364	1.84846	2.02617	2.13629	2.20133	+	3' UTR (NM_001285894, exon 46 of 46)	2510009E07Rik
chr16	21641871	21642526	181.842	-0.895761	1.27e-05	1.99147	2.15969	2.14296	2.32334	2.38763	2.40636	+	intron (NM_001081366, intron 46 of 46)	2510009E07Rik
chr16	21631711	21632316	158.897	-1.14134	1.81e-08	1.98723	2.00679	1.99551	2.30351	2.31368	2.39564	+	intron (NM_001081366, intron 45 of 46)	2510009E07Rik
chr11	21166654	21167210	121.945	-0.630398	0.0044703	1.9609	2.03006	1.94666	2.14628	2.17375	2.19152	+	Intergenic	2610024D14Rik
chr11	21114280	21114976	146.493	-0.663246	0.00596675	2.16615	1.97796	1.99087	2.29532	2.30845	2.1416	+	intron (NM_023324, intron 1 of 6)	2610024D14Rik
chr11	21164476	21165030	123.856	-1.04279	2.18e-06	1.88172	1.94249	1.89745	2.20098	2.23085	2.23403	+	Intergenic	2610024D14Rik
chr11	21108132	21108632	88.5959	-1.20516	4.57e-05	1.6776	1.82062	1.66584	2.0769	2.20824	1.95708	+	intron (NM_023324, intron 1 of 6)	2610024D14Rik
chr11	113194199	113194699	79.3713	-1.06991	0.000186251	1.76396	1.65956	1.69448	2.02231	2.11627	1.9397	+	intron (NR_015556, intron 1 of 2)	2610035D17Rik
chr6	86822475	86822980	285.099	-0.608083	0.00191006	2.35884	2.43623	2.24249	2.56749	2.59747	2.42992	+	Intergenic	2610306M01Rik
chr4	118519045	118519545	206.717	-0.843982	0.00033875	2.17729	2.30381	1.9619	2.39305	2.39416	2.47996	+	Intergenic	2610528J11Rik
chr4	118532798	118533347	228.962	-1.20301	8.46e-11	2.22661	2.07657	2.10874	2.5318	2.46572	2.51196	+	Intergenic	2610528J11Rik
chr14	63076149	63076741	177.239	-0.65868	0.00132567	2.079	2.11858	2.2099	2.35691	2.25532	2.38464	+	Intergenic	2700070H01Rik
chr11	64136180	64136718	99.6224	-0.741278	0.00280938	1.84786	1.91384	1.85489	2.08704	2.03545	2.1553	+	Intergenic	2810001G20Rik
chr8	123051401	123051953	154.982	-1.10045	3.62e-07	1.9609	1.95163	2.06378	2.36049	2.24019	2.36178	+	Intergenic	2810013P06Rik
chr11	58883687	58884187	61.3505	-1.32705	0.00015334	1.39361	1.48787	1.69448	1.81819	2.03545	1.94848	+	3' UTR (NM_172403, exon 5 of 5)	2810021J22Rik
chr1	151722947	151723447	77.4769	-0.80027	0.00454067	1.75678	1.79543	1.69448	1.92249	2.06869	1.97786	+	Intergenic	2810414N06Rik
chr13	3477944	3478444	74.6114	-0.761871	0.029904	1.51011	1.65956	1.94666	1.86519	1.99406	2.03838	+	promoter-TSS (NR_015522)	2810429I04Rik
chr1	162094017	162094517	320.582	-0.683988	2.33e-05	2.45285	2.40552	2.29885	2.58588	2.61211	2.59292	+	intron (NM_001038619, intron 15 of 20)	2810442N19Rik
chr6	149260739	149261255	131.546	-0.911651	5.89e-05	1.85945	2.03382	1.97177	2.24494	2.20156	2.25597	+	Intergenic	2810474O19Rik
chr14	76216929	76217429	126.262	-0.80484	0.00225503	1.99567	1.80821	2.05177	2.07347	2.24933	2.26862	+	Intergenic	2900040C04Rik
chr2	150320306	150320806	81.2135	-1.4302	1.01e-06	1.74206	1.65956	1.48478	2.02231	2.11627	2.07881	+	intron (NM_027017, intron 3 of 3)	3300002I08Rik
chr17	5747878	5748393	165.977	-0.701899	0.000239414	2.08584	2.13073	2.08684	2.29943	2.30845	2.33049	+	intron (NM_146073, intron 8 of 8)	3300005D01Rik
chr17	5803813	5804313	358.507	-0.743647	1.44e-06	2.39193	2.43771	2.45214	2.68406	2.68646	2.57789	+	TTS (NR_045081)	3300005D01Rik
chr17	5802218	5802892	564.158	-0.822937	8.54e-12	2.58929	2.63117	2.60897	2.88319	2.84684	2.84224	+	intron (NR_045079, intron 2 of 2)	3300005D01Rik
chr17	5728966	5729557	230.809	-0.978631	1.65e-07	2.16615	2.13668	2.26293	2.4218	2.48542	2.54176	+	intron (NM_146073, intron 7 of 8)	3300005D01Rik
chr17	5730510	5731010	127.577	-0.989258	5.19e-05	1.94242	2.00278	1.8353	2.23077	2.12839	2.3102	+	intron (NM_146073, intron 7 of 8)	3300005D01Rik
chr14	32651907	32652407	97.4228	-2.19383	1.46e-13	1.58069	1.62257	1.38411	2.23317	2.2813	2.07233	+	Intergenic	3425401B19Rik
chr13	107059301	107059905	253.981	-0.69398	4.04e-05	2.27966	2.33485	2.24249	2.44877	2.5303	2.50838	+	Intergenic	3830408C21Rik
chr13	107094925	107095473	781.517	-0.866461	8.68e-13	2.69547	2.75611	2.77366	2.96873	3.05049	2.98908	+	Intergenic	3830408C21Rik
chr19	28965464	28965964	94.8566	-1.58024	2.91e-08	1.70291	1.51343	1.77826	2.23077	2.11627	2.0977	+	3' UTR (NM_028922, exon 1 of 1)	4430402I18Rik
chr2	93029216	93029716	124.957	-1.12977	4.08e-06	1.98723	1.73279	1.92547	2.23077	2.23085	2.24073	+	non-coding (NR_110333, exon 1 of 6)	4631405J19Rik
chr11	113321609	113322109	108.389	-0.957376	0.000525351	1.64139	1.96499	1.93087	2.16622	2.12439	2.17379	+	intron (NM_027216, intron 6 of 9)	4732490B19Rik
chr11	113320252	113320856	127.005	-1.06584	1.74e-05	1.98723	1.74751	1.97177	2.28485	2.21154	2.20375	+	intron (NM_027216, intron 6 of 9)	4732490B19Rik
chr7	67844578	67845083	291.209	-0.649792	0.000129633	2.32105	2.42573	2.30794	2.49423	2.59612	2.55807	+	Intergenic	4833412C05Rik
chr7	67849048	67849548	181.658	-1.49874	4.09e-13	1.93287	2.05572	1.93087	2.36755	2.42743	2.48377	+	Intergenic	4833412C05Rik
chr7	67854244	67854847	276.65	-1.74562	9.17e-18	2.14298	2.16248	1.98617	2.59841	2.53967	2.72879	+	Intergenic	4833412C05Rik
chr16	11652816	11653316	118.213	-1.05584	2.1e-05	1.95176	1.93315	1.73839	2.25413	2.18788	2.16332	+	intron (NM_028964, intron 16 of 20)	4833415N18Rik
chr16	11659155	11659655	117.767	-1.51983	4.25e-09	1.88712	1.82062	1.59059	2.22595	2.23398	2.26654	+	intron (NM_028964, intron 17 of 20)	4833415N18Rik
chr16	11727964	11728464	60.7866	-1.63411	2.2e-06	1.48378	1.31178	1.57869	1.94622	2.05945	1.86229	+	intron (NM_028964, intron 19 of 20)	4833415N18Rik
chr16	11612268	11612768	98.9147	-1.82754	2.17e-11	1.76396	1.57142	1.5409	2.18794	2.22769	2.14713	+	intron (NM_028964, intron 15 of 20)	4833415N18Rik
chr16	11728898	11729398	116.371	-2.02239	2.49e-15	1.76396	1.51343	1.6756	2.25185	2.26995	2.2909	+	intron (NM_028964, intron 19 of 20)	4833415N18Rik
chr16	11611160	11611660	99.6966	-2.06634	6.06e-15	1.66883	1.48787	1.57869	2.22595	2.21154	2.18147	+	intron (NM_028964, intron 15 of 20)	4833415N18Rik
chr16	11633227	11633727	57.574	-3.75807	2.15e-17	0.677602	0.571419	1.19848	1.9731	2.03049	2.07881	+	intron (NM_028964, intron 16 of 20)	4833415N18Rik
chr13	91768873	91769373	96.8297	-1.32686	6.4e-07	1.74206	1.68536	1.79324	2.04128	2.15167	2.21329	+	intron (NM_028790, intron 5 of 14)	4833422C13Rik
chr17	35763760	35764320	252.801	-0.733711	1.98e-05	2.32302	2.19467	2.30794	2.49423	2.4819	2.52019	+	Intergenic	4833427F10Rik
chr17	35766349	35766849	167.812	-1.14317	2.54e-09	2.03554	2.03006	1.99087	2.37104	2.36513	2.35502	+	Intergenic	4833427F10Rik
chr9	45496261	45496825	271.951	-1.64922	4.12e-23	2.14	2.1247	2.09057	2.58376	2.59612	2.66197	+	intron (NM_001081270, intron 3 of 32)	4833428L15Rik
chr2	19553977	19554477	126.332	-0.759147	0.00270214	2.079	1.89364	1.92001	2.08704	2.21807	2.27686	+	promoter-TSS (NM_027600)	4921504E06Rik
chr13	113403821	113404352	145.499	-1.10199	4.09e-07	1.98295	2.03006	1.86748	2.33103	2.29237	2.26862	+	Intergenic	4921509O07Rik
chr13	113454409	113454909	68.342	-1.29099	6.48e-05	1.65987	1.65956	1.43736	1.88158	1.98306	2.07558	+	intron (NR_045501, intron 5 of 6)	4921509O07Rik
chr13	113414672	113415323	320.089	-1.44773	1.51e-17	2.28398	2.25716	2.14949	2.60555	2.71525	2.68487	+	Intergenic	4921509O07Rik
chr13	113548976	113549476	59.0852	-2.6858	7.02e-10	1.48378	0.74751	1.06378	1.91262	1.99945	2.0977	+	Intergenic	4921509O07Rik
chr3	79248260	79248773	316.761	-0.593069	0.00169052	2.35338	2.44358	2.4026	2.5306	2.69949	2.48377	+	non-coding (NR_045502, exon 2 of 3)	4921511C10Rik
chr3	79253069	79253578	184.08	-1.14807	9.81e-10	2.07205	2.06973	2.03098	2.39961	2.44122	2.37008	+	intron (NR_045502, intron 2 of 2)	4921511C10Rik
chr3	79227187	79227832	204.585	-1.40231	4.08e-12	1.91313	2.1029	2.10874	2.49292	2.48542	2.43703	+	intron (NR_045502, intron 1 of 2)	4921511C10Rik
chr3	79211545	79212045	79.9722	-1.54277	1.79e-06	1.71899	1.53756	1.55386	1.91262	2.05945	2.20616	+	Intergenic	4921511C10Rik
chr3	79182285	79182785	239.155	-1.56557	5.18e-20	2.03933	2.10924	2.09427	2.5294	2.56518	2.56443	+	Intergenic	4921511C10Rik
chr3	79210212	79210712	57.3404	-1.63561	9.93e-06	1.27966	1.41652	1.59059	2.06652	1.89031	1.81771	+	Intergenic	4921511C10Rik
chr10	120694471	120694971	106.684	-1.28252	4.68e-06	1.84786	1.56042	1.9032	2.1932	2.19818	2.14438	+	Intergenic	4921513I03Rik
chr10	120697135	120697635	67.6978	-1.76915	1.13e-07	1.25739	1.58214	1.55386	2.03755	2.06869	1.94411	+	Intergenic	4921513I03Rik
chr13	52033710	52034210	102.113	-0.734027	0.00245659	1.87073	1.85017	1.93087	2.15207	2.07774	2.08202	+	Intergenic	4921525O09Rik
chr13	52078558	52079058	88.6516	-1.07207	0.00074466	1.75678	1.66833	1.8353	1.97742	1.93607	2.25167	+	Intergenic	4921525O09Rik
chr13	52061621	52062164	357.561	-1.11183	8.35e-09	2.42734	2.3759	2.23987	2.64241	2.60552	2.79543	+	Intergenic	4921525O09Rik
chr13	52152111	52152878	252.064	-1.20969	1.31e-11	2.17729	2.19981	2.1716	2.58162	2.4527	2.59094	+	Intergenic	4921525O09Rik
chr13	52035633	52036841	314.328	-1.36653	4.85e-18	2.27966	2.22221	2.22921	2.60149	2.6798	2.68248	+	Intergenic	4921525O09Rik
chr13	51996050	51996550	81.9759	-1.37952	1.78e-06	1.65073	1.63212	1.69448	2.10343	1.94223	2.14713	+	Intergenic	4921525O09Rik
chr13	52236120	52236620	120.481	-1.38299	2.63e-05	1.98295	1.80187	1.61345	2.29324	1.97746	2.36345	+	Intergenic	4921525O09Rik
chr13	52083799	52084299	83.0348	-1.42235	1.09e-06	1.6776	1.52566	1.73839	2.04864	2.02039	2.16332	+	Intergenic	4921525O09Rik
chr13	52003686	52004186	118.201	-1.90492	1.76e-15	1.74206	1.66833	1.6756	2.2609	2.31628	2.23178	+	Intergenic	4921525O09Rik
chr13	52047942	52048764	250.885	-2.38865	7.12e-35	1.78481	1.91384	1.99551	2.65973	2.62626	2.58396	+	Intergenic	4921525O09Rik
chr2	179987259	179987759	87.8881	-0.903259	0.00058261	1.70291	1.82062	1.82856	2.063	2.02547	2.0852	+	Intergenic	4921531C22Rik
chr13	101540271	101540862	723.859	-0.588614	5.76e-06	2.75022	2.80123	2.7325	2.91212	2.89169	3.005	+	Intergenic	4922502H24Rik
chr2	35416716	35417216	80.749	-1.49271	3.26e-05	1.37657	1.53756	1.84193	2.02231	1.96603	2.20133	+	intron (NM_010283, intron 4 of 8)	4930402F06Rik
chr2	35411903	35412403	54.3048	-3.25628	2.16e-13	1.20908	1.0833	0.323414	2.01052	2.07324	1.87276	+	intron (NM_010283, intron 7 of 8)	4930402F06Rik
chr10	81366141	81366641	71.3209	-0.847521	0.0115353	1.55842	1.57142	1.9032	1.98593	1.91704	1.97786	+	promoter-TSS (NM_001014836)	4930404N11Rik
chr11	90804300	90804859	163.049	-1.03573	4.39e-06	2.13092	2.00278	1.92547	2.37793	2.37877	2.25597	+	promoter-TSS (NR_045956)	4930405D11Rik
chr10	20199408	20199908	121.025	-1.56696	1.25e-09	1.65987	1.79543	1.87972	2.24494	2.17015	2.33941	+	intron (NR_045350, intron 2 of 2)	4930405J17Rik
chr10	20198223	20198723	152.752	-1.73791	1.41e-13	1.92311	1.84442	1.76275	2.37964	2.26415	2.44954	+	TTS (NR_045350)	4930405J17Rik
chr17	63354246	63354799	431.324	-0.636942	0.000337894	2.59773	2.58845	2.35884	2.72128	2.70481	2.73452	+	intron (NM_015794, intron 6 of 8)	4930405O22Rik
chr17	63324655	63325155	101.813	-1.10957	2.05e-05	1.91815	1.7687	1.71258	2.17722	2.15543	2.09461	+	intron (NM_015794, intron 6 of 8)	4930405O22Rik
chr3	100442500	100443078	436.013	-0.744255	7.45e-05	2.59036	2.57895	2.31905	2.71895	2.72946	2.76272	+	Intergenic	4930406D18Rik
chr3	100409046	100409546	105.043	-0.863739	0.000857858	1.84786	1.97796	1.76275	2.10343	2.09529	2.19152	+	Intergenic	4930406D18Rik
chr3	100436604	100437174	627.51	-1.33857	1.07e-13	2.61911	2.62161	2.36481	2.91112	2.92729	3.01629	+	intron (NR_040543, intron 2 of 2)	4930406D18Rik
chr4	107953248	107953815	284.664	-0.656018	5.14e-05	2.31709	2.40072	2.31019	2.56416	2.49921	2.55914	+	promoter-TSS (NR_131071)	4930407G08Rik
chr2	117944556	117945056	90.5167	-0.839444	0.00183692	1.85945	1.77554	1.79324	1.99429	2.16285	2.02036	+	intron (NR_126479, intron 8 of 9)	4930412B13Rik
chr5	118955661	118956161	118.066	-0.663688	0.00631093	2.06499	1.9284	1.86123	2.15494	2.19818	2.12745	+	intron (NR_040694, intron 2 of 4)	4930413E15Rik
chr7	122940221	122940802	398.144	-0.738305	7.47e-08	2.44103	2.48787	2.49368	2.66682	2.7111	2.71191	+	Intergenic	4930413G21Rik
chr7	122938439	122938939	83.7166	-1.74493	3.79e-10	1.53493	1.59261	1.62444	2.04864	2.12035	2.1553	+	Intergenic	4930413G21Rik
chr6	125265169	125265767	229.1	-0.587215	0.0072838	2.39361	2.23887	2.10874	2.49292	2.37653	2.44124	+	promoter-TSS (NR_015527)	4930417O13Rik
chr6	135596247	135596747	169.246	-2.36416	8.65e-27	1.64139	1.70175	1.85489	2.44731	2.46755	2.44124	+	Intergenic	4930425L21Rik
chr5	107698576	107699076	68.9127	-1.52411	1.65e-06	1.51011	1.41652	1.68514	2.01842	2.05476	1.94848	+	non-coding (NR_045871, exon 3 of 3)	4930428O21Rik
chr5	107703389	107703889	99.9188	-2.53382	9.28e-20	1.46999	1.38433	1.5409	2.15779	2.26123	2.26654	+	promoter-TSS (NR_045871)	4930428O21Rik
chr9	79810498	79810998	71.8568	-0.995008	0.000944399	1.55842	1.69363	1.77057	2.01842	1.90388	2.00917	+	Intergenic	4930429F24Rik
chr15	30610417	30610987	294.516	-0.877926	0.000132872	2.38175	2.4242	2.06378	2.56638	2.53188	2.63956	+	intron (NM_001355502, intron 3 of 21)	4930430F21Rik
chr15	31106087	31106587	147.032	-1.87035	0.00562522	1.98295	1.88844	1.19848	2.38974	2.33401	2.36512	+	Intergenic	4930430F21Rik
chr9	57402784	57403284	102.408	-2.07566	1.91e-15	1.63184	1.57142	1.57869	2.25185	2.14405	2.25167	+	intron (NM_001357914, intron 5 of 6)	4930430J02Rik
chr9	57339718	57340218	151.188	-2.15709	4.84e-22	1.78481	1.76175	1.6756	2.37964	2.34382	2.44816	+	Intergenic	4930430J02Rik
chr14	76764410	76764910	63.2236	-2.05337	2.07e-10	1.34036	1.33109	1.48478	1.9817	2.02039	2.02036	+	Intergenic	4930431P22Rik
chr14	76781359	76781859	72.2856	-2.67064	9.95e-16	1.09258	1.31178	1.42032	2.14041	2.05945	2.0852	+	Intergenic	4930431P22Rik
chr14	104027011	104027538	82.3162	-0.626841	0.0189339	1.81748	1.80821	1.80771	1.93688	1.99406	2.05907	+	promoter-TSS (NR_045953)	4930432J09Rik
chr14	103945922	103946462	212.783	-1.32667	2.54e-09	2.02002	2.22463	1.95688	2.41714	2.53345	2.49255	+	Intergenic	4930432J09Rik
chr10	121189091	121189591	90.7845	-1.72188	1.33e-10	1.64139	1.65956	1.56645	2.13146	2.19818	2.0977	+	Intergenic	4930432O09Rik
chr3	18623781	18624294	310.268	-2.13927	8.02e-33	2.12476	1.95163	2.08684	2.65794	2.69085	2.75669	+	Intergenic	4930433B08Rik
chr14	71795663	71796163	87.7786	-2.65017	8.83e-17	1.42579	1.50084	1.13633	2.14919	2.11627	2.26234	+	Intergenic	4930434J06Rik
chr1	94456411	94456911	62.4393	-1.08716	0.000703181	1.45575	1.62257	1.69448	1.87072	1.96603	1.94411	+	Intergenic	4930440C22Rik
chr1	94466160	94466660	137.563	-1.97519	1.62e-10	1.60188	1.72523	1.87364	2.11611	2.31628	2.50478	+	Intergenic	4930440C22Rik
chr18	82812597	82813400	878.154	-1.43807	8.6e-34	2.63377	2.6506	2.73503	3.08369	3.13472	3.10442	+	Intergenic	4930445N18Rik
chr18	82825645	82826203	343.064	-1.48041	1.37e-22	2.22905	2.29364	2.24769	2.66506	2.70481	2.73735	+	Intergenic	4930445N18Rik
chr18	82821742	82822245	349.794	-1.4913	9.55e-25	2.24108	2.25039	2.29885	2.7079	2.70269	2.72663	+	Intergenic	4930445N18Rik
chr15	37346997	37347497	55.2058	-1.98033	1.32e-08	1.25739	1.47451	1.27766	1.95987	1.91704	1.95708	+	intron (NM_026496, intron 13 of 15)	4930447A16Rik
chr17	10005365	10005865	56.5171	-1.18945	0.00190081	1.71899	1.50084	1.27766	1.75125	1.95429	1.9528	+	Intergenic	4930452A19Rik
chr10	96273924	96274437	368.072	-0.654892	0.00051556	2.48514	2.54914	2.29654	2.65524	2.59476	2.70359	+	Intergenic	4930459C07Rik
chr10	96325300	96325800	117.145	-0.717447	0.0138439	1.99982	2.03006	1.77057	2.28273	1.97746	2.17636	+	Intergenic	4930459C07Rik
chr10	96219035	96219535	82.1797	-0.976472	0.00567571	1.89245	1.80821	1.36481	1.94158	2.108	2.04885	+	Intergenic	4930459C07Rik
chr12	107770281	107770902	334.17	-0.863957	2.01e-08	2.38347	2.31375	2.42206	2.63301	2.60285	2.66531	+	Intergenic	4930465M20Rik
chr12	107783605	107784141	364.893	-0.986612	3.99e-10	2.39527	2.4242	2.34045	2.61556	2.74514	2.68805	+	Intergenic	4930465M20Rik
chr12	107734240	107734740	135.971	-1.12522	2.36e-06	1.81114	1.98639	1.97663	2.33103	2.28409	2.18401	+	intron (NR_045973, intron 1 of 2)	4930465M20Rik
chr12	107720669	107721411	197.634	-1.16892	4.2e-08	2.13092	2.1247	1.98617	2.50458	2.32142	2.46435	+	Intergenic	4930465M20Rik
chr12	107561103	107561603	71.9896	-1.53246	2.05e-06	1.65073	1.62257	1.38411	2.00652	1.93607	2.12457	+	Intergenic	4930465M20Rik
chr12	107749598	107750098	56.0177	-1.99079	6.67e-09	1.42579	1.24811	1.36481	1.90252	1.99945	1.94848	+	Intergenic	4930465M20Rik
chr14	64099365	64099908	1035.94	-1.41406	1.12e-22	2.76039	2.81384	2.66879	3.15949	3.25829	3.10229	+	non-coding (NR_046192, exon 4 of 4)	4930471C04Rik
chr18	36038203	36038725	105.549	-0.667182	0.0164558	1.85945	1.85585	2.00466	1.96873	2.09529	2.23178	+	intron (NM_001167891, intron 3 of 9)	4930471G03Rik
chr14	36316231	36316968	272.324	-1.09484	2.44e-06	2.14298	2.33671	2.21828	2.43399	2.5009	2.71933	+	Intergenic	4930474N05Rik
chr12	99213221	99213848	94.6346	-0.642386	0.0133274	1.84195	1.88844	1.87364	1.95537	2.09529	2.11874	+	intron (NM_183186, intron 4 of 5)	4930474N09Rik
chr12	99225141	99225641	67.7196	-0.865079	0.004627	1.64139	1.66833	1.72995	1.82435	1.96603	2.01294	+	intron (NM_183186, intron 4 of 5)	4930474N09Rik
chr12	99205965	99206465	103.421	-1.10117	5.93e-06	1.81748	1.7889	1.84846	2.17175	2.09097	2.17893	+	intron (NM_183186, intron 5 of 5)	4930474N09Rik
chr16	78557629	78558210	419.913	-0.699941	7.5e-07	2.51393	2.48124	2.51793	2.68321	2.77402	2.68487	+	intron (NM_025967, intron 2 of 4)	4930478L05Rik
chr16	78546848	78547395	233.605	-1.07469	8.55e-09	2.14595	2.23418	2.14296	2.5294	2.54733	2.41534	+	intron (NM_025967, intron 3 of 4)	4930478L05Rik
chr15	81210408	81210908	117.874	-0.998966	1.25e-05	1.86512	1.94708	1.86748	2.21114	2.21807	2.15799	+	Intergenic	4930483J18Rik
chr1	62875877	62876598	520.838	-1.76564	3.93e-26	2.37831	2.47586	2.2319	2.89426	2.94284	2.87841	+	Intergenic	4930487H11Rik
chr8	93863979	93864497	304.647	-2.12945	1.96e-36	2.05781	1.98639	2.11229	2.65524	2.69627	2.73095	+	intron (NM_001113384, intron 2 of 7)	4930488L21Rik
chr8	93862651	93863151	132.79	-2.26152	1.16e-17	1.65073	1.6506	1.68514	2.28059	2.23398	2.47222	+	intron (NM_001113384, intron 2 of 7)	4930488L21Rik
chrX	12977646	12978146	88.013	-0.666395	0.0153718	1.86512	1.71755	1.89745	2.10664	1.99945	1.9819	+	promoter-TSS (NR_153101)	4930500G05Rik
chr11	30485561	30486083	107.269	-1.44805	1.13e-09	1.77797	1.75469	1.74666	2.17992	2.19134	2.21565	+	Intergenic	4930505A04Rik
chr5	148792703	148793283	827.54	-0.665256	9.95e-08	2.86116	2.82306	2.72222	3.0137	3.00372	3.00232	+	Intergenic	4930505K14Rik
chr5	148769395	148769895	274.408	-1.85964	5.03e-16	2.21668	2.09321	1.82172	2.62146	2.60285	2.67439	+	Intergenic	4930505K14Rik
chr5	148844829	148845329	45.0506	-2.05941	2.26e-07	1.05781	1.17348	1.42032	1.84233	1.83916	1.89787	+	Intergenic	4930505K14Rik
chr5	148775110	148775610	51.6845	-2.79191	2.34e-12	1.12476	1.11549	1.10157	1.79917	2.05001	1.9819	+	Intergenic	4930505K14Rik
chr6	94186900	94187401	220.932	-0.59023	0.00101729	2.30905	2.22463	2.19848	2.44144	2.37877	2.44816	+	intron (NR_130996, intron 1 of 1)	4930511A08Rik
chr6	94184266	94184766	109.936	-0.679323	0.0138841	2.06499	1.91384	1.73839	2.0769	2.18788	2.12457	+	intron (NR_130996, intron 1 of 1)	4930511A08Rik
chr6	89258078	89258597	317.658	-1.59347	8.61e-19	2.2967	2.19467	2.07546	2.63774	2.69735	2.69899	+	Intergenic	4930512J16Rik
chr6	89286672	89287172	87.9803	-2.13519	6.24e-11	1.2339	1.60283	1.61345	2.12232	2.0641	2.25811	+	Intergenic	4930512J16Rik
chr6	89257359	89257859	131.807	-2.47031	7.98e-23	1.48378	1.71755	1.57869	2.31749	2.39846	2.32687	+	Intergenic	4930512J16Rik
chr6	89254452	89254952	110.478	-3.33405	8.78e-29	1.32105	1.24811	1.32341	2.25413	2.40484	2.22951	+	Intergenic	4930512J16Rik
chr4	140859261	140859761	111.749	-1.08484	7.3e-05	1.85945	1.90888	1.78581	2.00248	2.22769	2.2707	+	Intergenic	4930515B02Rik
chr9	100161913	100162413	62.8916	-2.11198	3.31e-08	1.6121	1.17348	1.16851	1.99429	2.07324	1.9528	+	Intergenic	4930519F24Rik
chr14	24035234	24035816	137.432	-0.983836	6.11e-06	1.94711	2.01075	1.93087	2.21114	2.31628	2.25167	+	Intergenic	4930519K11Rik
chr4	53227763	53228265	273.095	-0.715599	0.000770366	2.40838	2.33857	2.1654	2.52576	2.42341	2.62057	+	Intergenic	4930522O17Rik
chr1	160024320	160025227	234.196	-1.24736	3.3e-13	2.12785	2.13962	2.1591	2.54828	2.52872	2.47352	+	Intergenic	4930523C07Rik
chr1	160025324	160025824	170.344	-1.24836	2.79e-09	1.91815	2.06973	2.00916	2.40123	2.41935	2.31209	+	Intergenic	4930523C07Rik
chr1	160054182	160054682	206.144	-1.64145	1.62e-18	1.93767	2.02626	2.03098	2.45454	2.51421	2.51196	+	intron (NM_001162896, intron 1 of 2)	4930523C07Rik
chr11	31945422	31945922	102.904	-1.79379	3.65e-12	1.65073	1.71755	1.61345	2.13146	2.2213	2.24951	+	Intergenic	4930524B15Rik
chr9	89831845	89832385	143.253	-1.09559	5.3e-06	1.92802	2.06973	1.85489	2.21365	2.27566	2.36843	+	intron (NR_040735, intron 2 of 5)	4930524O08Rik
chr10	91546089	91546589	103.74	-2.44374	1.36e-20	1.5227	1.51343	1.48478	2.2564	2.27281	2.1989	+	Intergenic	4930534H03Rik
chr17	28910112	28910612	96.3749	-0.612487	0.0284499	1.96986	1.80821	1.84846	2.11611	2.13629	1.91696	+	intron (NM_172450, intron 1 of 11)	4930539E08Rik
chr17	28925180	28925680	115.247	-1.9405	1.83e-11	1.6121	1.82062	1.55386	2.33103	2.108	2.31397	+	Intergenic	4930539E08Rik
chr3	9034030	9034926	562.746	-1.35254	1.23e-27	2.5313	2.45791	2.50952	2.89478	2.9222	2.90608	+	Intergenic	4930539M17Rik
chr16	50589397	50589897	114.1	-0.862871	0.000419725	1.91313	1.9284	1.87972	2.05228	2.22451	2.20855	+	promoter-TSS (NR_040566)	4930542D17Rik
chr16	50588095	50588595	102.026	-1.10087	0.000886167	1.97863	1.85017	1.45375	2.16062	2.05001	2.20616	+	Intergenic	4930542D17Rik
chr17	45815659	45816159	71.0488	-1.18	0.00019652	1.64139	1.72523	1.52753	1.93214	1.91051	2.10985	+	Intergenic	4930542M03Rik
chr7	113147813	113148320	306.405	-1.26027	9.71e-13	2.32888	2.20236	2.22921	2.68659	2.54885	2.65944	+	Intergenic	4930543E12Rik
chr13	114639174	114639674	189.222	-1.68616	1.53e-10	2.04309	2.05926	1.63517	2.40926	2.49921	2.46962	+	intron (NR_045976, intron 3 of 6)	4930544M13Rik
chr9	42208505	42209005	79.3782	-1.71388	5.18e-08	1.54683	1.43176	1.69448	1.9817	2.0641	2.18401	+	intron (NR_040754, intron 1 of 6)	4930546K05Rik
chr9	42220928	42221428	73.7358	-1.78406	2.34e-07	1.42579	1.69363	1.36481	2.16622	2.05001	1.9262	+	Intergenic	4930546K05Rik
chr9	42229500	42230000	75.3865	-2.42587	3.16e-13	1.55842	1.24811	1.2265	2.04864	2.13236	2.12745	+	Intergenic	4930546K05Rik
chr16	59599297	59599797	173.064	-0.715903	0.00552842	2.12476	2.06973	2.14949	2.20355	2.51092	2.21093	+	Intergenic	4930547E14Rik
chr19	55618600	55619100	82.1952	-1.09322	0.00045087	1.77797	1.57142	1.77826	1.88158	2.14019	2.0852	+	intron (NM_001360431, intron 8 of 8)	4930552P12Rik
chr11	14202441	14202941	44.5302	-1.71174	5.82e-06	1.18275	1.41652	1.32341	1.79917	1.8763	1.82354	+	Intergenic	4930554G24Rik
chr19	21127323	21127823	67.2847	-0.690347	0.0345121	1.65987	1.78227	1.68514	1.79264	1.8544	2.06242	+	Intergenic	4930554I06Rik
chr19	21106363	21106869	519.594	-0.712741	2.26e-07	2.56858	2.5399	2.66781	2.82619	2.80362	2.79851	+	Intergenic	4930554I06Rik
chr19	21031880	21032380	137.891	-1.13355	9.27e-05	1.82989	2.11858	1.77826	2.23077	2.17733	2.39408	+	Intergenic	4930554I06Rik
chr19	21064713	21065213	82.1178	-1.18253	2.32e-05	1.72682	1.6506	1.72135	1.95987	2.0866	2.10985	+	Intergenic	4930554I06Rik
chr19	21104503	21105027	242.339	-1.34883	5.25e-15	2.12165	2.17348	2.10874	2.50585	2.5303	2.58496	+	promoter-TSS (NR_126458)	4930554I06Rik
chr19	21130347	21130847	68.6792	-1.83729	1.24e-08	1.5697	1.52566	1.27766	1.98593	2.08219	2.02036	+	Intergenic	4930554I06Rik
chr19	21170613	21171113	106.949	-1.94422	3.1e-12	1.5227	1.54914	1.80771	2.18261	2.2371	2.26445	+	Intergenic	4930554I06Rik
chr14	61518668	61519304	226.009	-1.03652	3.3e-07	2.21163	2.24811	2.01802	2.51716	2.43339	2.49378	+	Intergenic	4930556J02Rik
chr15	10714584	10715140	448.371	-1.10343	5.28e-11	2.54092	2.47721	2.31464	2.80433	2.74993	2.804	+	promoter-TSS (NM_001166408)	4930556M19Rik
chr15	10723401	10723906	239.053	-2.09374	8.09e-27	1.99147	2.01858	1.84193	2.58799	2.5303	2.63956	+	intron (NR_045063, intron 2 of 6)	4930556M19Rik
chr12	92672385	92672917	246.14	-0.657365	0.00117904	2.36957	2.25716	2.19848	2.37793	2.47478	2.56443	+	Intergenic	4930559C10Rik
chr12	92741335	92741855	209.719	-0.684244	9.03e-05	2.19612	2.24811	2.1716	2.41714	2.4006	2.41977	+	Intergenic	4930559C10Rik
chr12	92823207	92823707	116.358	-0.717361	0.00263794	1.98723	1.95613	1.87972	2.09037	2.23398	2.14713	+	Intergenic	4930559C10Rik
chr12	92740754	92741268	168.22	-1.03271	4.51e-07	2.10897	2.04854	1.95688	2.31155	2.372	2.37661	+	Intergenic	4930559C10Rik
chr12	93413981	93414481	65.8559	-2.81353	2.58e-14	1.20908	1.0833	1.32341	1.89217	2.14019	2.11283	+	Intergenic	4930559C10Rik
chr5	131961866	131962366	58.5268	-1.39402	8.74e-05	1.63184	1.38433	1.46954	1.77244	2.02039	1.95708	+	intron (NM_177047, intron 4 of 19)	4930563F08Rik
chr6	49017039	49017539	108.932	-1.74256	1.05e-10	1.51011	1.71755	1.82172	2.22107	2.19818	2.25167	+	Intergenic	4930563H07Rik
chr6	49011166	49011666	90.1702	-2.24343	2.02e-11	1.72682	1.24811	1.36481	2.14919	2.17733	2.19152	+	Intergenic	4930563H07Rik
chr10	67565844	67566521	254.928	-0.838435	2.9e-06	2.24108	2.32347	2.21551	2.51343	2.44508	2.57482	+	Intergenic	4930563J15Rik
chr10	67610440	67611010	307.87	-1.06173	8.73e-10	2.28398	2.27039	2.34253	2.52819	2.62499	2.68963	+	Intergenic	4930563J15Rik
chr10	67727465	67728012	176.03	-1.13266	4.68e-08	2.12785	2.03754	1.94146	2.36755	2.35579	2.42415	+	Intergenic	4930563J15Rik
chr10	67662977	67663477	131.863	-1.18858	2.7e-06	2.02395	1.88317	1.77057	2.18528	2.24933	2.34117	+	Intergenic	4930563J15Rik
chr10	67736586	67737086	65.0989	-1.19021	0.000128473	1.48378	1.59261	1.69448	1.92734	1.99945	1.9397	+	Intergenic	4930563J15Rik
chr10	67586131	67586631	107.688	-1.78655	2.77e-11	1.71899	1.53756	1.77057	2.20355	2.15915	2.29287	+	Intergenic	4930563J15Rik
chr10	67702885	67703385	134.687	-2.04612	2.28e-14	1.85369	1.72523	1.51375	2.27413	2.30316	2.4183	+	Intergenic	4930563J15Rik
chr10	67623274	67623774	40.5965	-2.52824	1.07e-09	1.18275	1.04854	0.976627	1.85959	1.83133	1.82929	+	Intergenic	4930563J15Rik
chr3	105133001	105133501	74.6321	-0.695151	0.0192887	1.72682	1.66833	1.85489	1.91262	1.91704	2.04885	+	Intergenic	4930564D02Rik
chr3	84355823	84356323	94.9558	-1.39848	1.89e-07	1.65073	1.69363	1.80054	2.16343	2.05001	2.18903	+	intron (NR_040752, intron 3 of 3)	4930565D16Rik
chr8	113466649	113467149	46.6324	-1.72516	5.18e-06	1.34036	1.22463	1.42032	1.89217	1.91704	1.73381	+	Intergenic	4930571O06Rik
chr3	97124146	97124646	70.9165	-0.981388	0.00137221	1.71899	1.7687	1.49951	1.9984	1.98306	1.9397	+	Intergenic	4930573H18Rik
chr3	51254720	51255287	94.8497	-0.762714	0.00302654	1.85369	1.85585	1.82856	1.99013	2.15167	2.07558	+	3' UTR (NM_001291063, exon 7 of 7)	4930577N17Rik
chr16	76110928	76111428	66.7457	-1.28057	4.04e-05	1.49715	1.60283	1.65585	1.87619	2.03049	2.00538	+	Intergenic	4930578N18Rik
chr10	27388307	27388807	200.402	-0.993907	4.67e-06	2.13092	2.22704	1.98617	2.37964	2.5009	2.38939	+	intron (NM_008481, intron 4 of 63)	4930579H20Rik
chr10	116746401	116746901	168.326	-2.79375	3.22e-29	1.78481	1.53756	1.49951	2.40926	2.46204	2.52712	+	Intergenic	4930579P08Rik
chr7	118283117	118283617	48.1874	-1.83954	1.79e-06	1.12476	1.27039	1.49951	1.90759	1.82336	1.89296	+	Intergenic	4930583K01Rik
chr7	118295761	118296261	80.4088	-1.8726	2.78e-10	1.45575	1.44648	1.6756	2.08031	2.11216	2.10985	+	Intergenic	4930583K01Rik
chr7	118294614	118295114	124.627	-3.52847	4.44e-36	1.27966	1.27039	1.3446	2.42488	2.34139	2.30641	+	Intergenic	4930583K01Rik
chr1	141884294	141884833	88.3113	-0.609274	0.0266211	1.81748	1.79543	1.91448	1.94158	1.99945	2.12166	+	Intergenic	4930590L20Rik
chr1	141897902	141898402	86.8306	-0.80078	0.00463155	1.79818	1.85017	1.74666	1.90252	2.12839	2.06905	+	Intergenic	4930590L20Rik
chr18	82942763	82943263	105.025	-1.07336	4.27e-05	1.90805	1.88317	1.65585	2.13745	2.14405	2.17893	+	intron (NM_001177464, intron 1 of 5)	4930592I03Rik
chr1	37479634	37480134	165.457	-1.26452	2.88e-09	2.01606	1.86699	2.05981	2.3914	2.37427	2.33764	+	intron (NM_173870, intron 5 of 15)	4930594C11Rik
chr3	37605397	37606226	286.406	-0.919511	3.84e-09	2.26419	2.31571	2.30794	2.55968	2.60816	2.55162	+	Intergenic	4930594O21Rik
chr12	111182056	111182601	374.437	-1.37482	1.15e-18	2.35521	2.3018	2.29885	2.77928	2.65563	2.7533	+	intron (NR_130987, intron 1 of 3)	4930595D18Rik
chr1	139009535	139010062	105.378	-1.02929	4.38e-05	1.74206	1.88844	1.87972	2.19058	2.07774	2.17379	+	intron (NM_181347, intron 1 of 20)	4930596I21Rik
chr1	139029960	139030460	69.643	-1.47275	1.45e-06	1.6776	1.52566	1.46954	2.01449	1.97178	2.0419	+	intron (NM_001166501, intron 3 of 21)	4930596I21Rik
chr14	25589068	25589568	87.8406	-1.18847	6.76e-05	1.85369	1.60283	1.69448	2.01449	2.03049	2.19152	+	non-coding (NR_033492, exon 1 of 1)	4931406H21Rik
chr11	29778020	29778520	70.0835	-0.602175	0.0494549	1.88172	1.67693	1.63517	1.92249	1.92348	1.93525	+	intron (NM_146016, intron 26 of 41)	4931440F15Rik
chr11	29808397	29808935	297.192	-0.744734	3.23e-06	2.3497	2.38433	2.30114	2.52087	2.57811	2.60934	+	intron (NM_146016, intron 17 of 41)	4931440F15Rik
chr3	65586336	65586895	442.036	-0.664813	0.00015331	2.62208	2.52687	2.43232	2.66594	2.70163	2.81947	+	Intergenic	4931440P22Rik
chr2	68731774	68732274	38.3114	-2.23963	4.03e-07	1.30085	0.872449	1.10157	1.76549	1.88336	1.74087	+	exon (NM_183113, exon 22 of 29)	4932414N04Rik
chr3	36830168	36830668	102.855	-0.716956	0.00353112	1.86512	1.96499	1.82856	2.09367	2.14405	2.08202	+	Intergenic	4932438A13Rik
chr3	36943257	36943767	210.967	-0.876013	1.19e-06	2.19348	2.20489	2.11229	2.39634	2.45458	2.45633	+	intron (NM_172679, intron 27 of 85)	4932438A13Rik
chr16	91063718	91064250	266.391	-1.40351	1.22e-13	2.14889	2.0833	2.24769	2.64796	2.59476	2.50719	+	intron (NM_028905, intron 1 of 2)	4932438H23Rik
chr16	91061514	91062014	134.578	-1.85141	3.52e-12	1.62208	1.68536	1.93087	2.26313	2.39416	2.30259	+	intron (NM_028905, intron 1 of 2)	4932438H23Rik
chr5	57714925	57715425	222.031	-0.897058	6.91e-05	2.30085	1.9822	2.22921	2.44144	2.5009	2.43703	+	intron (NR_015588, intron 1 of 4)	4932441J04Rik
chr8	13703491	13704243	120.395	-0.76164	0.00422641	2.05781	1.74021	1.99551	2.13446	2.19134	2.21093	+	Intergenic	4932443I19Rik
chr1	89646564	89647135	183.764	-0.756978	9.09e-05	2.18546	2.14834	2.06378	2.33858	2.34382	2.40484	+	intron (NM_001037136, intron 6 of 16)	4933400F21Rik
chr1	89725766	89726266	98.6395	-0.840063	0.0236746	1.69464	1.58214	2.09793	2.03	1.97746	2.24733	+	exon (NM_178119, exon 10 of 18)	4933400F21Rik
chr1	89730664	89731164	91.9704	-1.07329	0.000172131	1.83596	1.74021	1.73839	2.09037	1.9483	2.20855	+	intron (NM_001037136, intron 10 of 16)	4933400F21Rik
chr1	89723358	89723885	108.923	-1.14628	1.28e-06	1.85945	1.80187	1.82856	2.14919	2.2213	2.1553	+	intron (NM_001037136, intron 9 of 16)	4933400F21Rik
chr1	89610992	89611492	257.366	-2.80153	4.42e-36	1.65987	1.72523	1.98143	2.60352	2.69949	2.65091	+	intron (NM_001037136, intron 3 of 16)	4933400F21Rik
chr1	89602803	89603303	182.624	-2.83403	1.68e-30	1.82373	1.57142	1.48478	2.5342	2.44699	2.53054	+	intron (NM_001037136, intron 1 of 16)	4933400F21Rik
chr1	89603332	89603832	54.8227	-2.96927	1.32e-14	0.932874	1.0833	1.2265	2.03379	1.92348	1.9977	+	intron (NM_001037136, intron 1 of 16)	4933400F21Rik
chr1	89609901	89610401	94.7764	-3.06179	5.65e-25	1.32105	1.19981	1.38411	2.19581	2.26415	2.22263	+	intron (NM_001037136, intron 3 of 16)	4933400F21Rik
chr17	15652543	15653043	70.1827	-1.96626	1.58e-10	1.46999	1.46072	1.43736	1.9731	2.05476	2.10684	+	Intergenic	4933401D09Rik
chr14	74341117	74341618	96.4561	-0.669472	0.015352	1.82373	1.88844	1.9032	1.99429	1.98306	2.20375	+	Intergenic	4933402J15Rik
chr5	136933218	136933763	213.747	-0.825459	1.84e-05	2.21668	2.13962	2.20708	2.48498	2.33401	2.47352	+	intron (NR_015555, intron 3 of 3)	4933404O12Rik
chr11	54208584	54209093	345.558	-0.950273	1.06e-08	2.44103	2.39587	2.25791	2.6507	2.68314	2.64132	+	intron (NR_045506, intron 1 of 2)	4933405E24Rik
chr12	32926699	32927296	271.788	-0.976776	6.26e-09	2.29039	2.30381	2.18375	2.53658	2.54122	2.59094	+	intron (NR_044986, intron 2 of 5)	4933406C10Rik
chr12	32895048	32895548	74.063	-1.44174	1.53e-05	1.64139	1.38433	1.71258	1.90252	2.13236	2.03838	+	Intergenic	4933406C10Rik
chr2	146614224	146614724	50.2755	-0.815104	0.0236025	1.69464	1.43176	1.51375	1.71346	1.8544	1.84057	+	Intergenic	4933406D12Rik
chr11	19195381	19195881	67.7694	-0.850248	0.00539048	1.75678	1.56042	1.71258	1.87072	1.97746	1.96551	+	Intergenic	4933406G16Rik
chr7	82748822	82749455	166.372	-0.929359	5.13e-05	1.99147	2.1247	2.04769	2.20862	2.43536	2.34468	+	intron (NR_046004, intron 2 of 3)	4933406J10Rik
chr12	107200710	107201210	62.3522	-3.12495	1.77e-16	0.978632	0.969359	1.30114	1.9731	2.07774	2.0852	+	Intergenic	4933406K04Rik
chr10	75429400	75429910	214.133	-0.792191	3.02e-05	2.26643	2.2124	2.08684	2.4187	2.42743	2.45498	+	intron (NM_133995, intron 5 of 9)	4933407G14Rik
chr9	51930660	51931490	782.038	-0.940928	5.98e-15	2.68705	2.73129	2.76589	2.98971	2.98417	3.05806	+	Intergenic	4933407I05Rik
chr9	51908687	51909283	351.492	-1.12574	3.56e-12	2.40838	2.25039	2.35884	2.65343	2.71833	2.6752	+	Intergenic	4933407I05Rik
chr9	51929962	51930462	226.697	-1.14642	9.23e-11	2.079	2.15969	2.20136	2.48364	2.51421	2.48504	+	Intergenic	4933407I05Rik
chr4	42054302	42055300	262.774	-0.969403	5.17e-09	2.25509	2.25492	2.23723	2.4796	2.58093	2.55807	+	promoter-TSS (NR_152162)	4933409K07Rik
chr10	117906285	117906802	180.08	-0.593689	0.00944421	2.28183	2.13962	2.00466	2.39305	2.30581	2.30259	+	Intergenic	4933411E08Rik
chr10	117905599	117906099	62.5883	-0.719484	0.0288867	1.80471	1.62257	1.55386	1.93214	1.93607	1.79358	+	Intergenic	4933411E08Rik
chr10	117982525	117983093	146.696	-0.722613	0.000588454	2.06142	2.07657	1.98617	2.23791	2.31628	2.22723	+	Intergenic	4933411E08Rik
chr10	117976217	117976717	219.024	-1.04835	2.09e-07	2.22661	2.13073	2.09793	2.4796	2.36513	2.54617	+	Intergenic	4933411E08Rik
chr10	118006921	118007523	145.477	-1.12419	5.58e-07	1.99147	1.95163	1.9362	2.32334	2.36743	2.19152	+	Intergenic	4933411E08Rik
chr10	117938536	117939036	128.57	-1.23959	2.06e-08	1.93287	1.88844	1.82172	2.2564	2.24326	2.2707	+	intron (NR_045342, intron 3 of 3)	4933411E08Rik
chr10	117898906	117899486	189.68	-1.24435	1.25e-11	2.02395	2.06278	2.06771	2.44144	2.40272	2.43278	+	Intergenic	4933411E08Rik
chr10	117925561	117926105	637.366	-1.39209	2.03e-19	2.57302	2.61576	2.4255	2.97613	3.00847	2.90561	+	intron (NR_045342, intron 1 of 3)	4933411E08Rik
chr10	117894559	117895059	93.8226	-2.77536	1.02e-19	1.49715	1.41652	1.13633	2.21613	2.26123	2.16066	+	Intergenic	4933411E08Rik
chr10	117918582	117919082	164.058	-2.89082	5.63e-34	1.63184	1.60283	1.52753	2.51592	2.48717	2.36678	+	Intergenic	4933411E08Rik
chr10	117917852	117918352	59.3395	-2.95802	5.51e-13	1.35884	1.0833	0.721354	2.09037	2.04521	1.91226	+	Intergenic	4933411E08Rik
chr10	117969790	117970290	41.147	-3.05213	2.82e-11	1.05781	0.571419	1.06378	1.92249	1.8763	1.78733	+	Intergenic	4933411E08Rik
chr19	42052963	42053518	326.502	-0.957787	1.08e-08	2.35154	2.35853	2.32774	2.53894	2.64727	2.70206	+	exon (NM_025752, exon 1 of 1)	4933411K16Rik
chr14	26352863	26353366	165.495	-1.12682	9.53e-06	2.12476	1.98639	1.91448	2.32528	2.21154	2.4863	+	Intergenic	4933413J09Rik
chr14	26357306	26357806	111.876	-1.56039	4.93e-10	1.83596	1.76175	1.63517	2.17449	2.25532	2.23628	+	promoter-TSS (NR_038005)	4933413J09Rik
chr13	117877851	117878351	104.498	-0.745306	0.00706685	1.89245	2.02626	1.69448	2.14041	2.11627	2.09461	+	intron (NM_010408, intron 4 of 7)	4933413L06Rik
chr13	117897993	117898546	236.882	-1.02654	3.23e-05	2.22414	2.32538	1.94666	2.43848	2.46018	2.59193	+	intron (NM_010408, intron 4 of 7)	4933413L06Rik
chr13	117779121	117779621	75.7563	-1.92024	9.65e-08	1.64139	1.51343	1.25283	2.00248	2.2371	1.9397	+	intron (NM_010408, intron 2 of 7)	4933413L06Rik
chr7	143367844	143368344	69.4992	-0.975687	0.00113411	1.65987	1.75469	1.57869	2.02617	1.92982	1.93075	+	intron (NM_008434, intron 15 of 15)	4933417O13Rik
chr9	35305161	35305662	51756	-0.986538	0.0126734	4.51802	4.4092	4.65837	4.86715	4.96348	4.61064	+	Intergenic	4933422A05Rik
chr18	14938205	14938768	555.9	-1.38231	1.87e-19	2.57413	2.44793	2.42892	2.83403	2.93107	2.94235	+	Intergenic	4933424G05Rik
chr1	36722877	36723377	135.812	-2.51129	1.01e-23	1.42579	1.64146	1.71258	2.37104	2.34382	2.37499	+	intron (NR_040290, intron 2 of 8)	4933424G06Rik
chr11	57669449	57669949	79.7701	-2.35454	9.43e-16	1.41	1.40072	1.43736	2.10982	2.16285	2.10077	+	intron (NM_134189, intron 1 of 11)	4933424L21Rik
chr6	89008800	89009300	74.2266	-0.873091	0.00427167	1.84195	1.60283	1.6756	1.90759	2.05476	1.97378	+	Intergenic	4933427D06Rik
chr11	72196481	72196981	76.1844	-1.64923	2.23e-06	1.6776	1.66833	1.19848	2.12843	2.0641	1.9859	+	intron (NR_155065, intron 3 of 19)	4933427D14Rik
chr11	72204048	72204548	236.249	-1.69481	1.08e-20	2.10574	1.97368	2.05177	2.52332	2.59476	2.55162	+	promoter-TSS (NM_028963)	4933427D14Rik
chr6	72162149	72162649	65.0299	-1.004	0.000851807	1.71103	1.56042	1.62444	1.93214	1.92982	1.9528	+	Intergenic	4933431G14Rik
chr14	103033285	103033844	393.95	-1.35124	3.04e-14	2.39025	2.40233	2.22378	2.75914	2.66731	2.81888	+	intron (NR_045657, intron 1 of 2)	4933432I03Rik
chr17	84056935	84057435	68.8479	-0.913827	0.0041879	1.79818	1.60283	1.60217	1.83043	2.02039	1.98987	+	Intergenic	4933433H22Rik
chr17	84116212	84116771	444.031	-1.34409	9.32e-15	2.32105	2.42573	2.44399	2.74468	2.73835	2.90704	+	Intergenic	4933433H22Rik
chr17	84086295	84086795	69.7213	-1.53556	5.22e-05	1.53493	1.24811	1.74666	1.85391	2.01005	2.136	+	non-coding (NR_045458, exon 4 of 6)	4933433H22Rik
chr17	84119459	84119965	570.127	-1.63559	7.69e-28	2.39859	2.43918	2.48925	2.8663	2.91379	3.01368	+	Intergenic	4933433H22Rik
chr17	84043019	84043519	89.0598	-2.12088	2.9e-12	1.32105	1.60283	1.59059	2.063	2.19134	2.21329	+	Intergenic	4933433H22Rik
chr10	111562552	111563052	56.8124	-4.03731	3.41e-20	0.82373	0.74751	0.867482	1.95537	2.05945	2.06575	+	Intergenic	4933440J02Rik
chr5	23412377	23412877	131.183	-2.12962	4.21e-14	1.65987	1.86699	1.42032	2.30148	2.35814	2.32869	+	Intergenic	5031425E22Rik
chr2	166491859	166492400	622.26	-0.60195	4.5e-06	2.72759	2.67693	2.6756	2.93783	2.84836	2.83157	+	Intergenic	5031425F14Rik
chr2	166446567	166447072	776.831	-1.15458	3.59e-23	2.71103	2.6692	2.66682	3.00893	3.00478	3.07331	+	promoter-TSS (NR_015558)	5031425F14Rik
chr2	166448486	166449171	399.865	-1.75126	3.49e-33	2.22414	2.28533	2.27766	2.77313	2.76029	2.83271	+	intron (NR_015558, intron 1 of 2)	5031425F14Rik
chr2	166469300	166469823	327.851	-1.79193	8.49e-22	2.05418	2.12165	2.2919	2.69737	2.74707	2.67111	+	Intergenic	5031425F14Rik
chr2	166467086	166467586	119.943	-1.94378	4.29e-15	1.64139	1.61281	1.80771	2.30956	2.26415	2.26234	+	Intergenic	5031425F14Rik
chr2	166480854	166481354	110.177	-2.09629	1.45e-16	1.58069	1.60283	1.6756	2.1932	2.25234	2.30259	+	Intergenic	5031425F14Rik
chr2	166399136	166399839	405.002	-2.13841	1.25e-46	2.2387	2.16248	2.11581	2.83463	2.82175	2.80218	+	Intergenic	5031425F14Rik
chr12	111945931	111947164	714.671	-0.685148	1.77e-09	2.75169	2.75823	2.70453	2.92637	2.93731	2.97049	+	Intergenic	5033406O09Rik
chr8	57328133	57328904	323.553	-0.623325	3.52e-05	2.40024	2.41027	2.4062	2.60251	2.63379	2.54065	+	Intergenic	5033428I22Rik
chr8	57333950	57334498	156.074	-0.803538	0.000134907	2.11535	2.00679	2.03522	2.28059	2.36048	2.24514	+	intron (NR_131041, intron 1 of 2)	5033428I22Rik
chr8	57372970	57373470	50.2722	-1.71459	5.35e-06	1.42579	1.48787	1.10157	1.91758	1.91051	1.82929	+	Intergenic	5033428I22Rik
chr2	59339738	59340238	110.324	-1.34306	2.77e-07	1.79155	1.7687	1.82172	2.05588	2.27849	2.23403	+	intron (NM_175464, intron 15 of 20)	5330411J11Rik
chr3	108536769	108537298	127.928	-0.903357	4.32e-05	1.95636	1.90386	1.98617	2.25413	2.23398	2.17379	+	promoter-TSS (NM_029314)	5330417C22Rik
chrX	85868057	85868636	148.134	-0.761436	0.000259571	1.99982	2.00679	2.10874	2.28696	2.2813	2.24073	+	Intergenic	5430427O19Rik
chrX	85874118	85874618	133.978	-1.14272	8.9e-08	1.90291	1.89878	1.9619	2.28273	2.26415	2.24951	+	intron (NM_001163539, intron 1 of 1)	5430427O19Rik
chr15	5694927	5695452	652.859	-0.739998	3.41e-09	2.72682	2.68201	2.65686	2.90557	2.86912	2.95665	+	Intergenic	5430437J10Rik
chr15	5514105	5514622	371.321	-0.749208	2.67e-06	2.51266	2.44937	2.34872	2.63111	2.68425	2.68726	+	intron (NR_045274, intron 1 of 4)	5430437J10Rik
chr15	5561675	5562205	209.973	-0.838414	4.35e-06	2.22905	2.14545	2.15272	2.37964	2.46755	2.43984	+	intron (NR_045274, intron 2 of 4)	5430437J10Rik
chr15	5539369	5539869	67.7164	-0.971427	0.000973586	1.6776	1.65956	1.64563	1.95537	1.88336	2.00917	+	intron (NR_045274, intron 1 of 4)	5430437J10Rik
chr15	5517623	5518244	329.319	-1.27234	9.91e-15	2.33847	2.31766	2.18075	2.64704	2.69519	2.66197	+	intron (NR_045274, intron 1 of 4)	5430437J10Rik
chr15	5446524	5447079	345.609	-1.44437	2.39e-18	2.19874	2.30381	2.29654	2.62919	2.72444	2.74851	+	Intergenic	5430437J10Rik
chr15	5414307	5414807	132.899	-2.14225	9.1e-19	1.74206	1.74751	1.55386	2.31155	2.30581	2.38623	+	Intergenic	5430437J10Rik
chr15	5758425	5758925	82.8351	-2.14404	2.66e-13	1.54683	1.41652	1.48478	2.20355	2.07324	2.10381	+	Intergenic	5430437J10Rik
chr4	126603903	126604403	115.579	-0.661871	0.0168708	2.01206	2.05572	1.71258	2.20098	2.13629	2.11283	+	Intergenic	5730409E04Rik
chr4	126620033	126620533	56.6838	-2.47957	2.78e-10	1.12476	1.31178	1.25283	2.13745	1.93607	1.8118	+	Intergenic	5730409E04Rik
chr10	95447884	95448384	100.321	-1.8093	1.57e-09	1.77797	1.3673	1.70363	2.21613	2.20824	2.1526	+	Intergenic	5730420D15Rik
chr10	41595462	41595999	285.666	-1.26733	2.98e-16	2.21918	2.22221	2.2319	2.62823	2.60948	2.5789	+	intron (NM_001358562, intron 30 of 47)	5730435O14Rik
chr10	41602573	41603092	632.221	-1.70976	1.37e-28	2.58716	2.40072	2.39713	2.97526	2.98473	2.99808	+	intron (NM_001358562, intron 29 of 47)	5730435O14Rik
chr10	41619977	41620477	105.617	-1.81189	1.24e-12	1.71899	1.66833	1.61345	2.1932	2.2813	2.16596	+	intron (NM_001358562, intron 23 of 47)	5730435O14Rik
chr10	41544945	41545461	406.223	-1.85896	6.28e-33	2.33274	2.19467	2.1897	2.79395	2.79167	2.82585	+	intron (NM_001358562, intron 45 of 47)	5730435O14Rik
chr10	41552227	41552727	66.1569	-2.37852	2.31e-12	1.32105	1.14545	1.46954	2.09037	2.03049	2.00917	+	intron (NM_001358562, intron 42 of 47)	5730435O14Rik
chr10	41615404	41615904	71.7306	-2.77678	3.3e-16	1.35884	1.11549	1.27766	1.99429	2.13236	2.14987	+	intron (NM_001358562, intron 24 of 47)	5730435O14Rik
chr3	153792158	153792658	97.6938	-1.01092	0.000139224	1.75678	1.77554	1.89162	2.01842	2.12839	2.18401	+	promoter-TSS (NR_045801)	5730460C07Rik
chr3	153791596	153792096	71.956	-1.5928	5.47e-08	1.51011	1.59261	1.55386	2.00248	2.08219	2.01294	+	intron (NR_045801, intron 1 of 2)	5730460C07Rik
chr8	25122375	25122875	58.8678	-1.99758	3.57e-08	1.45575	1.11549	1.46954	1.92734	1.92348	2.05569	+	Intergenic	5830408C22Rik
chr7	140249554	140250107	174.335	-0.72262	0.0027048	2.20135	2.00278	2.13297	2.2564	2.25234	2.46435	+	intron (NM_001128145, intron 3 of 12)	5830411N06Rik
chr5	64006987	64007487	115.842	-0.672625	0.0113826	1.97427	2.05214	1.77826	2.14919	2.22769	2.07233	+	Intergenic	5830416I19Rik
chr5	64040656	64041159	445.538	-0.895567	9.51e-07	2.38517	2.59672	2.47263	2.6891	2.73244	2.85102	+	Intergenic	5830416I19Rik
chr5	64044860	64045459	264.788	-1.30026	3.35e-13	2.2753	2.16248	2.09427	2.57189	2.59476	2.56126	+	non-coding (NR_045384, exon 2 of 3)	5830416I19Rik
chr9	103432308	103432811	118.712	-0.845097	0.000765407	1.94711	1.88844	1.9518	2.12232	2.09529	2.30066	+	intron (NR_040466, intron 5 of 5)	5830418P13Rik
chr9	103424809	103425309	99.2318	-1.59777	9.48e-10	1.71103	1.69363	1.6756	2.21861	2.07324	2.21329	+	3' UTR (NM_001002896, exon 7 of 7)	5830418P13Rik
chr12	69501998	69502515	135.898	-0.637287	0.0057043	1.97427	2.13371	1.94666	2.17992	2.22451	2.24951	+	Intergenic	5830428M24Rik
chr7	135659517	135660017	55.0026	-1.08109	0.00117179	1.59142	1.47451	1.56645	1.87072	1.9483	1.78733	+	intron (NM_001316681, intron 4 of 17)	5830432E09Rik
chr9	120674836	120675336	76.8376	-0.702746	0.0117942	1.79155	1.7889	1.71258	1.91758	2.04521	1.96551	+	Intergenic	5830454E08Rik
chr9	120709171	120709671	52.3739	-1.1648	0.00121613	1.37657	1.66833	1.42032	1.90759	1.86182	1.80581	+	Intergenic	5830454E08Rik
chr9	120679909	120680472	221.549	-1.38495	7.38e-13	2.13397	2.13668	1.97663	2.52087	2.4508	2.54065	+	Intergenic	5830454E08Rik
chr9	120625222	120625722	40.976	-3.0069	2.2e-11	1.09258	0.969359	0.721354	1.77244	1.92982	1.87276	+	Intergenic	5830454E08Rik
chr5	90594859	90595391	148.793	-0.903676	0.000477251	2.10574	2.04491	1.86123	2.21613	2.19818	2.41386	+	intron (NM_001252661, intron 13 of 13)	5830473C10Rik
chr5	128569015	128569515	64.2851	-1.47606	2.46e-06	1.49715	1.48787	1.60217	1.90252	1.98306	2.03126	+	Intergenic	5930412G12Rik
chr9	58507715	58508215	60.2231	-2.09905	8.14e-09	1.15472	1.24811	1.56645	1.97742	1.99945	1.98987	+	Intergenic	6030419C18Rik
chr12	111007550	111008156	312.098	-2.422	4.21e-45	1.98295	1.94249	2.04769	2.72438	2.66616	2.76604	+	intron (NR_036598, intron 1 of 2)	6030440G07Rik
chr12	111016514	111017014	178.5	-3.72527	1.26e-51	1.32105	1.38433	1.48478	2.56193	2.46572	2.5294	+	Intergenic	6030440G07Rik
chr5	22589289	22589789	74.8674	-1.65059	5.81e-06	1.74948	1.57142	1.16851	2.01052	2.01525	2.13032	+	Intergenic	6030443J06Rik
chr15	12816038	12816551	121.243	-0.710939	0.00209126	1.99567	1.97796	1.90887	2.169	2.24326	2.11283	+	intron (NM_001357761, intron 4 of 7)	6030458C11Rik
chr15	12739705	12740250	276.934	-0.940338	3.03e-06	2.40024	2.17076	2.22921	2.4823	2.58233	2.60934	+	Intergenic	6030458C11Rik
chr15	12722087	12722673	449.312	-1.34521	5.99e-05	2.47139	2.46072	2.2451	2.67293	2.92602	2.79295	+	Intergenic	6030458C11Rik
chr8	123719564	123720327	299.808	-0.650776	3.51e-05	2.40677	2.38931	2.29885	2.54828	2.57811	2.56548	+	Intergenic	6030466F02Rik
chr8	123722183	123722706	147.935	-0.952477	7.07e-06	1.9654	1.98639	2.05581	2.2564	2.25829	2.34815	+	Intergenic	6030466F02Rik
chr8	123753912	123754477	366.781	-1.36254	3.37e-15	2.33466	2.39424	2.18075	2.75771	2.68425	2.72372	+	Intergenic	6030466F02Rik
chr8	123754715	123755221	225.007	-1.8274	1.04e-19	1.99567	2.05926	1.92001	2.52332	2.47118	2.627	+	Intergenic	6030466F02Rik
chr11	117799113	117799613	110.216	-1.77885	1.43e-12	1.64139	1.65956	1.77826	2.17175	2.25829	2.26023	+	intron (NM_029964, intron 2 of 5)	6030468B19Rik
chr4	83944426	83944945	356.626	-0.819196	6.25e-08	2.45139	2.34411	2.43232	2.62243	2.67075	2.67926	+	Intergenic	6030471H07Rik
chr4	84039963	84040559	220.61	-0.912634	1.6e-05	2.2967	2.16802	2.05581	2.40123	2.44122	2.52712	+	Intergenic	6030471H07Rik
chr4	83789348	83789848	85.0819	-1.12506	0.000642879	1.87073	1.7889	1.38411	2.05228	2.07774	2.07233	+	intron (NM_001355549, intron 22 of 24)	6030471H07Rik
chr4	83941593	83942093	129.931	-1.79668	1.25e-15	1.80471	1.7687	1.71258	2.29532	2.29779	2.32139	+	Intergenic	6030471H07Rik
chr4	84037502	84038002	103.047	-1.81451	1.21e-11	1.6862	1.69363	1.59059	2.14919	2.14787	2.30066	+	Intergenic	6030471H07Rik
chr4	84022338	84022838	52.247	-1.91823	1.31e-06	1.53493	1.33109	0.976627	1.89217	1.9602	1.89787	+	Intergenic	6030471H07Rik
chr4	84007799	84008299	46.3352	-2.12339	2.91e-08	1.25739	1.22463	1.2265	1.79917	1.97746	1.83497	+	Intergenic	6030471H07Rik
chr4	3763630	3764130	145.672	-0.754153	0.000272305	2.03171	2.01075	2.06378	2.25413	2.21807	2.30831	+	intron (NM_001111096, intron 10 of 12)	6330407A03Rik
chr4	3730280	3730793	114.957	-0.960695	3.89e-05	1.91313	1.90386	1.85489	2.12232	2.2371	2.17893	+	intron (NM_001111096, intron 1 of 12)	6330407A03Rik
chr17	23550418	23551023	922.001	-0.615404	9.09e-07	2.78684	2.85131	2.9362	3.04681	3.05664	3.03874	+	promoter-TSS (NR_126485)	6330415G19Rik
chr13	99385087	99385587	58.305	-2.3626	7.92e-12	1.27966	1.19981	1.3446	1.96873	2.04521	1.94848	+	intron (NM_173757, intron 4 of 10)	6430562O15Rik
chr2	72856958	72857633	658.63	-0.746951	0.0278719	2.77032	2.77622	2.46013	2.96032	2.92666	2.85696	+	Intergenic	6430710C18Rik
chr2	72874179	72874679	101.58	-1.56682	5.36e-10	1.74948	1.63212	1.73839	2.18261	2.21482	2.14438	+	Intergenic	6430710C18Rik
chr6	117559346	117559882	151.568	-0.608026	0.00757895	2.13092	2.12772	1.95688	2.18261	2.26706	2.32687	+	Intergenic	6820426E19Rik
chr6	117535983	117536483	75.3072	-0.656018	0.0194106	1.77102	1.7889	1.73839	1.88158	1.9886	2.01294	+	Intergenic	6820426E19Rik
chr6	117431335	117431886	213.593	-0.772487	9.83e-05	2.21163	2.23418	2.14296	2.34045	2.41319	2.51902	+	Intergenic	6820426E19Rik
chr6	117558671	117559252	157.213	-1.24799	1.07e-07	1.97427	2.02626	1.89162	2.26313	2.46204	2.28293	+	Intergenic	6820426E19Rik
chr8	20328786	20329286	115.418	-1.1526	0.000237722	1.85369	1.69363	1.97177	2.17175	2.36513	1.98987	+	Intergenic	6820431F20Rik
chr15	85523282	85523828	104.57	-0.660567	0.0159654	1.81748	1.93784	1.9619	2.09037	1.96603	2.22494	+	Intergenic	7530416G11Rik
chr2	11429549	11430083	256.114	-0.845454	2.69e-05	2.27089	2.29774	2.21828	2.52087	2.37653	2.61965	+	Intergenic	8030442B05Rik
chr18	77690138	77690667	126.793	-0.902331	0.000325727	2.02002	1.96936	1.82856	2.31155	2.11627	2.20375	+	intron (NM_178670, intron 1 of 4)	8030462N17Rik
chr15	81282818	81283338	157.369	-1.03251	6.88e-06	1.90805	2.0833	2.03522	2.27413	2.26415	2.4183	+	Intergenic	8430426J06Rik
chr15	81303194	81303694	270.293	-2.57002	1.15e-40	1.85945	1.79543	2.00011	2.65794	2.62372	2.7089	+	Intergenic	8430426J06Rik
chr17	83985242	83985770	196.654	-0.62932	0.00127391	2.17729	2.26821	2.10517	2.41085	2.33401	2.38623	+	Intergenic	8430430B14Rik
chr17	83948579	83949095	184.71	-1.05588	1.08e-05	2.00394	1.94708	2.23457	2.37104	2.33894	2.46831	+	Intergenic	8430430B14Rik
chr17	83954793	83955386	526.879	-1.08593	1.16e-15	2.50238	2.5159	2.56521	2.82129	2.82657	2.91085	+	Intergenic	8430430B14Rik
chr17	83963426	83964044	492.716	-1.20403	4.51e-20	2.44845	2.49828	2.4757	2.87455	2.82736	2.80641	+	Intergenic	8430430B14Rik
chr17	83935694	83936239	1025.71	-1.27148	3.34e-29	2.71899	2.79737	2.81478	3.14218	3.14977	3.19077	+	Intergenic	8430430B14Rik
chr17	84010476	84010976	49.3121	-1.42285	6.66e-05	1.49715	1.29158	1.46954	1.90759	1.8544	1.79974	+	intron (NR_130994, intron 1 of 1)	8430430B14Rik
chr17	83985995	83986495	90.9847	-1.61193	1.21e-08	1.6776	1.57142	1.69448	2.14041	2.22451	2.02402	+	Intergenic	8430430B14Rik
chr17	83964475	83964975	329.363	-1.82734	1.56e-27	2.2339	2.13073	2.10517	2.6507	2.73933	2.73735	+	Intergenic	8430430B14Rik
chr19	31337601	31338101	95.278	-1.68594	1.16e-09	1.49715	1.75469	1.6756	2.13446	2.14019	2.20855	+	intron (NM_001013833, intron 2 of 17)	8430431K14Rik
chr19	31210569	31211069	332.144	-2.41971	4.96e-38	1.84195	2.1029	2.0716	2.75628	2.72645	2.76005	+	intron (NM_001013833, intron 3 of 17)	8430431K14Rik
chr19	31198589	31199089	60.3335	-2.5517	3.93e-11	0.82373	1.40072	1.32341	2.03379	1.95429	2.04539	+	intron (NM_001013833, intron 3 of 17)	8430431K14Rik
chr4	7587258	7587758	84.7279	-0.764736	0.00798725	1.85369	1.84442	1.66584	2.03755	2.108	1.9216	+	Intergenic	8430436N08Rik
chr4	7527614	7528179	167.482	-0.827999	7.8e-05	2.00394	2.12165	2.11229	2.39305	2.25532	2.33229	+	Intergenic	8430436N08Rik
chr7	118781155	118781655	168.738	-1.28069	2.11e-10	2.02002	2.03006	1.92001	2.41714	2.34382	2.37172	+	intron (NM_027815, intron 14 of 30)	9030624J02Rik
chr12	35640878	35641379	138.011	-0.759079	0.000752524	2.08244	2.01468	1.92001	2.20098	2.21154	2.29873	+	Intergenic	9130015A21Rik
chr12	35676737	35677237	118.171	-0.874035	9.35e-05	1.93767	1.94249	1.87972	2.16622	2.19818	2.18903	+	intron (NR_045050, intron 3 of 4)	9130015A21Rik
chr7	49202801	49203389	193.24	-1.2376	4.13e-11	2.10574	2.04491	2.02671	2.44731	2.46018	2.39096	+	intron (NM_001111016, intron 2 of 38)	9130015G15Rik
chr7	49192328	49192828	76.4645	-1.80474	3.38e-10	1.5697	1.56042	1.45375	2.063	2.07774	2.0852	+	intron (NM_001111016, intron 2 of 38)	9130015G15Rik
chr7	49093597	49094097	140.936	-2.82766	2.6e-20	1.15472	1.70175	1.60217	2.38472	2.30316	2.47352	+	intron (NM_001111016, intron 2 of 38)	9130015G15Rik
chr6	71980233	71980749	200.439	-1.11418	2.15e-09	2.11217	2.15405	2.03098	2.45597	2.44699	2.41088	+	Intergenic	9130221F21Rik
chr6	71981346	71981847	130.476	-1.25425	2.33e-08	1.82989	1.9284	1.89745	2.21861	2.25532	2.31397	+	Intergenic	9130221F21Rik
chr15	58010995	58011495	106.882	-0.684275	0.00465071	1.90291	1.85017	1.98143	2.13745	2.06869	2.14713	+	TTS (NM_173862)	9130401M01Rik
chr13	81162386	81162897	128.742	-1.3779	2.45e-08	1.71103	1.91384	1.90887	2.1932	2.33152	2.27276	+	intron (NM_054053, intron 86 of 89)	9330111N05Rik
chr1	188111564	188112064	58.3223	-1.60105	6.15e-06	1.5227	1.57142	1.19848	1.88691	1.9483	1.98987	+	intron (NM_001357536, intron 4 of 7)	9330162B11Rik
chr1	188107993	188108493	132.747	-1.94616	7.51e-11	1.79155	1.89364	1.36481	2.28696	2.34624	2.33764	+	intron (NM_001357536, intron 4 of 7)	9330162B11Rik
chr8	94413544	94414097	542.325	-0.776627	4.35e-09	2.5796	2.65689	2.56146	2.8219	2.87056	2.81299	+	Intergenic	9330175E14Rik
chr8	94444019	94444519	122.519	-1.53537	2.46e-11	1.83596	1.81446	1.73839	2.28696	2.2213	2.2707	+	Intergenic	9330175E14Rik
chr13	19517887	19518625	284.02	-0.595598	0.000391989	2.39193	2.3759	2.28956	2.58162	2.47299	2.53954	+	Intergenic	9330199G10Rik
chr15	93879560	93880060	90.1514	-1.05808	0.000135258	1.88712	1.74751	1.62444	2.06652	2.09957	2.09149	+	Intergenic	9430014N10Rik
chr15	93913411	93913911	47.1568	-3.01907	4.22e-12	0.677602	1.24811	0.925474	1.89217	1.9483	1.93075	+	intron (NR_045737, intron 2 of 3)	9430014N10Rik
chr15	34389877	34390377	71.4042	-1.24208	1.58e-05	1.65073	1.65956	1.56645	2.02617	1.97178	2.00538	+	intron (NM_001358780, intron 6 of 18)	9430069I07Rik
chr15	34388871	34389371	136.532	-1.34791	6.31e-08	1.9609	1.93784	1.72135	2.3745	2.24933	2.24073	+	intron (NM_001358780, intron 6 of 18)	9430069I07Rik
chr12	79920282	79920782	94.4353	-0.702989	0.0390889	1.81748	2.06278	1.52753	2.03	2.12839	2.0419	+	intron (NR_131074, intron 2 of 3)	9430078K24Rik
chr12	79959870	79960393	273.457	-0.736963	1.5e-05	2.33466	2.22943	2.36283	2.54247	2.49237	2.56232	+	Intergenic	9430078K24Rik
chr12	80017398	80017911	175.859	-1.04266	3.04e-08	2.05418	2.08993	2.03522	2.3914	2.36281	2.36843	+	Intergenic	9430078K24Rik
chr12	79944460	79944960	63.5632	-1.21336	0.000293265	1.51011	1.44648	1.73839	1.89217	2.02039	1.9216	+	Intergenic	9430078K24Rik
chr12	79842247	79842747	70.2348	-1.2197	4.51e-05	1.65987	1.64146	1.56645	2.05228	2.01005	1.90272	+	Intergenic	9430078K24Rik
chr12	79993501	79994059	250.656	-1.35863	1.71e-11	2.24814	2.15405	2.00916	2.55402	2.49409	2.615	+	Intergenic	9430078K24Rik
chr12	79840401	79840901	68.218	-2.00605	5.03e-10	1.30085	1.40072	1.56645	2.08031	1.99406	2.03484	+	Intergenic	9430078K24Rik
chr11	52537650	52538150	59.0107	-2.45538	2.93e-11	1.30085	1.19981	1.27766	1.90252	1.91704	2.136	+	Intergenic	9530068E07Rik
chr11	52579202	52579775	273.234	-2.65573	1.94e-42	1.81748	1.82062	1.97177	2.7079	2.59612	2.70663	+	Intergenic	9530068E07Rik
chr11	52533275	52533775	62.4244	-2.66152	7.22e-14	1.25739	1.01075	1.36481	2.05588	1.9886	2.04885	+	Intergenic	9530068E07Rik
chr11	52574750	52575250	282.596	-3.37738	3.09e-67	1.79818	1.65956	1.60217	2.70629	2.68757	2.74157	+	Intergenic	9530068E07Rik
chr11	63969676	63970305	298.492	-0.679495	0.000613502	2.42268	2.41496	2.2099	2.5306	2.64848	2.50478	+	intron (NM_178379, intron 6 of 6)	9630013K17Rik
chr11	63975197	63975762	270.788	-1.02913	6.48e-10	2.29039	2.27471	2.17772	2.59219	2.54275	2.54507	+	intron (NM_178379, intron 6 of 6)	9630013K17Rik
chr11	63984779	63985374	261.746	-1.27324	8.54e-13	2.15761	2.22704	2.1654	2.58905	2.62117	2.48504	+	intron (NM_178379, intron 5 of 6)	9630013K17Rik
chr11	63976714	63977214	105.916	-1.3467	5.42e-06	1.89771	1.81446	1.5409	2.28273	2.13629	2.10684	+	intron (NM_178379, intron 5 of 6)	9630013K17Rik
chr11	63977719	63978248	292.403	-1.49545	4.42e-11	2.28826	2.24811	1.94146	2.57732	2.6108	2.70739	+	intron (NM_178379, intron 5 of 6)	9630013K17Rik
chr11	64020728	64021228	61.961	-1.67253	3.03e-07	1.44103	1.47451	1.49951	2.07001	1.88336	1.94848	+	intron (NM_178379, intron 4 of 6)	9630013K17Rik
chr17	27255710	27256234	180.763	-0.740583	0.000137774	2.14595	2.06973	2.17467	2.38807	2.30048	2.36843	+	Intergenic	9630028I04Rik
chr17	48118578	48119078	68.4311	-1.15006	0.000122132	1.65073	1.61281	1.62444	2.03	1.8763	2.00156	+	Intergenic	9830107B12Rik
chr3	127922111	127922616	95.2667	-1.23291	1.13e-06	1.75678	1.68536	1.81478	2.12538	2.12439	2.12745	+	intron (NR_040552, intron 1 of 4)	9830132P13Rik
chr3	127923209	127923709	61.639	-1.54862	1.32e-06	1.46999	1.43176	1.57869	1.90252	1.96603	2.01294	+	intron (NR_040552, intron 1 of 4)	9830132P13Rik
chr3	127917965	127918465	84.7497	-1.65528	1.35e-09	1.66883	1.60283	1.55386	2.10664	2.07774	2.1416	+	intron (NR_040552, intron 1 of 4)	9830132P13Rik
chr15	60677967	60678525	130.137	-0.895314	0.000271232	1.84786	2.07316	1.92547	2.17449	2.20491	2.29678	+	Intergenic	9930014A18Rik
chr15	60682305	60682805	73.9915	-1.30036	9.4e-06	1.60188	1.70175	1.57869	1.9731	1.9886	2.09461	+	Intergenic	9930014A18Rik
chr1	85778646	85779146	122.814	-1.13677	1.75e-05	1.76396	1.89364	1.97177	2.10664	2.33894	2.20616	+	intron (NR_108086, intron 2 of 3)	9930111H07Rik
chr11	49051833	49052333	193.352	-0.725862	7.99e-05	2.19612	2.15688	2.13633	2.42025	2.33648	2.38464	+	promoter-TSS (NM_173434).2	9930111J21Rik2
chr15	61154150	61154650	79.3469	-1.81465	1.83e-07	1.77102	1.43176	1.27766	2.11298	2.11216	2.04885	+	Intergenic	A1bg
chr19	31910283	31910783	77.2752	-1.32283	0.000183991	1.81748	1.67693	1.27766	2.05946	1.96603	2.09461	+	intron (NM_001081074, intron 3 of 11)	A1cf
chr16	25052827	25053327	86.6032	-0.595073	0.0384564	1.79155	1.88844	1.8353	2.05946	1.84684	2.10381	+	Intergenic	A230028O05Rik
chr16	24912911	24913420	272.232	-0.712843	4.05e-06	2.33466	2.31178	2.29654	2.5413	2.51257	2.53281	+	intron (NM_178665, intron 10 of 12)	A230028O05Rik
chr17	56241991	56242491	71.43	-0.863628	0.00524686	1.81748	1.70175	1.55386	1.89738	1.9602	2.02766	+	promoter-TSS (NR_029827)	A230051N06Rik
chr7	55968268	55968774	196.583	-0.845547	3.82e-06	2.16332	2.14834	2.13297	2.40123	2.35342	2.44679	+	intron (NR_015495, intron 1 of 5)	A230056P14Rik
chr2	6187369	6187875	163.599	-1.12211	7.75e-07	1.86512	2.09646	2.04357	2.28696	2.40272	2.35502	+	TTS (NM_024208)	A230108P19Rik
chr6	121617471	121617971	82.768	-1.02755	0.00227048	1.91313	1.74021	1.42032	2.02617	2.00478	2.10077	+	Intergenic	A2m
chr15	101243814	101244314	457.15	-1.41421	3.37e-14	2.47832	2.45508	2.20708	2.85104	2.84455	2.76868	+	Intergenic	A330009N23Rik
chr2	91242708	91243293	459.834	-0.830903	8.76e-09	2.55382	2.53165	2.46954	2.72206	2.75183	2.82872	+	Intergenic	A330069E16Rik
chr8	120276272	120276796	163.481	-0.734882	0.000818692	2.09258	1.96059	2.18674	2.34784	2.28963	2.28892	+	Intergenic	A330074K22Rik
chr8	120332517	120333102	157.754	-1.34578	1.39e-10	1.9654	1.87784	2.00011	2.33858	2.31885	2.4018	+	Intergenic	A330074K22Rik
chr8	120328563	120329088	235.765	-1.66102	1.6e-11	2.2387	2.00278	1.81478	2.54364	2.55932	2.5602	+	Intergenic	A330074K22Rik
chr13	44249035	44249628	298.877	-1.70972	1.18e-24	2.12165	2.13962	2.17467	2.69491	2.68866	2.59094	+	Intergenic	A330076C08Rik
chr13	44230521	44231039	256.17	-1.89647	7.4e-18	1.9654	1.88317	2.19848	2.59944	2.56664	2.64745	+	Intergenic	A330076C08Rik
chr18	46092400	46092900	68.7693	-1.02133	0.00200562	1.73451	1.66833	1.5409	1.79264	2.08219	1.97378	+	Intergenic	A330093E20Rik
chr18	46047405	46047905	50.7192	-1.3148	0.00030465	1.45575	1.58214	1.30114	1.84816	1.94223	1.77455	+	Intergenic	A330093E20Rik
chr18	46080126	46080626	64.1592	-1.90481	1.55e-07	1.48378	1.43176	1.36481	1.83642	2.17733	1.93075	+	Intergenic	A330093E20Rik
chr4	128770900	128771400	63.2458	-0.937438	0.0017993	1.6121	1.62257	1.6756	1.95537	1.91704	1.88298	+	Intergenic	A3galt2
chr6	8427546	8428050	326.194	-1.32326	3.35e-14	2.33466	2.31178	2.13633	2.64241	2.66961	2.69277	+	3' UTR (NM_001302353, exon 5 of 5)	A430035B10Rik
chr6	8408199	8408699	121.384	-2.27958	3.82e-19	1.72682	1.59261	1.49951	2.25413	2.31628	2.33764	+	intron (NM_001302353, intron 4 of 4)	A430035B10Rik
chr6	8406007	8406507	103.566	-2.90274	8.13e-26	1.42579	1.31178	1.42032	2.28485	2.23398	2.26445	+	intron (NM_001302353, intron 4 of 4)	A430035B10Rik
chr8	3324234	3324734	75.2676	-0.842646	0.00339978	1.70291	1.67693	1.80771	1.9731	1.91704	2.05228	+	Intergenic	A430078G23Rik
chr15	80697564	80698071	173.907	-0.768701	6.72e-05	2.05051	2.11858	2.15272	2.3214	2.36743	2.33229	+	promoter-TSS (NR_045309)	A430088P11Rik
chr13	114151100	114151635	541.615	-0.77198	3.04e-10	2.60804	2.59877	2.59873	2.80047	2.86402	2.83722	+	intron (NR_045836, intron 1 of 13)	A430090L17Rik
chr13	114260777	114261277	264.091	-3.71859	2.22e-71	1.59142	1.61281	1.49951	2.6712	2.65207	2.74436	+	Intergenic	A430090L17Rik
chr15	83221666	83222305	258.854	-1.73102	2.09e-19	2.0959	2.13668	1.99087	2.61358	2.50761	2.66364	+	Intergenic	A4galt
chr15	83223498	83223998	98.5269	-2.10899	4.52e-16	1.55842	1.58214	1.56645	2.23555	2.19818	2.17636	+	Intergenic	A4galt
chr15	83238787	83239287	210.166	-2.15154	1.96e-21	2.03933	1.75469	1.81478	2.58799	2.49751	2.5155	+	intron (NM_001004150, intron 1 of 2)	A4galt
chr15	83237629	83238129	141.999	-2.34667	8.52e-25	1.66883	1.71755	1.61345	2.38974	2.33152	2.4018	+	intron (NM_001004150, intron 1 of 2)	A4galt
chr15	83295997	83296497	233.7	-2.71233	5.49e-37	1.65987	1.84442	1.84846	2.58269	2.54122	2.68646	+	Intergenic	A4galt
chr15	83293702	83294202	123.716	-2.85874	1.87e-28	1.39361	1.50084	1.52753	2.29116	2.32901	2.38623	+	Intergenic	A4galt
chr2	167765160	167765660	101.955	-0.654763	0.0152114	1.96986	1.96499	1.71258	2.05228	2.11216	2.12166	+	Intergenic	A530013C23Rik
chr2	167805133	167805822	204.584	-0.897893	3.63e-06	2.05418	2.23887	2.15272	2.43699	2.40694	2.43135	+	Intergenic	A530013C23Rik
chr2	167712733	167713279	186.8	-1.47745	3.08e-15	2.02785	1.99055	1.9619	2.45597	2.42542	2.43562	+	Intergenic	A530013C23Rik
chr7	83266172	83266672	91.5442	-0.598678	0.0183442	1.88712	1.80821	1.88571	2.00248	2.0866	2.03484	+	Intergenic	A530021J07Rik
chr1	85087426	85087926	141.297	-0.798624	0.0116108	1.84195	1.87245	2.21828	2.20862	2.4006	2.0977	+	TTS (NM_213615)	A530032D15Rik
chr4	16170006	16170512	200.638	-0.673446	0.000213623	2.14	2.22943	2.19265	2.36403	2.42743	2.38305	+	intron (NR_045765, intron 1 of 6)	A530072M11Rik
chr1	85703419	85703970	440.841	-0.705151	3.36e-05	2.59563	2.55707	2.39896	2.69655	2.70692	2.80157	+	intron (NM_013673, intron 17 of 19)	A630001G21Rik
chr1	85742240	85742740	134.739	-2.87055	4.37e-28	1.51011	1.3673	1.62444	2.31354	2.36743	2.4342	+	Intergenic	A630001G21Rik
chr1	85739822	85740322	134.811	-3.59609	7.52e-35	1.30085	1.14545	1.45375	2.43549	2.28409	2.44954	+	Intergenic	A630001G21Rik
chr8	126797563	126798063	78.2	-0.683068	0.0163721	1.78481	1.86699	1.65585	1.95082	1.98306	2.01666	+	Intergenic	A630001O12Rik
chr8	126839238	126839749	373.759	-0.689861	0.000208009	2.46859	2.52203	2.36481	2.59114	2.60285	2.77325	+	Intergenic	A630001O12Rik
chr8	126881732	126882244	224.672	-0.7085	0.000370654	2.28183	2.20991	2.20136	2.3947	2.36743	2.54945	+	Intergenic	A630001O12Rik
chr8	126804005	126804505	113.15	-0.771568	0.00784462	1.93767	2.01075	1.79324	2.169	1.95429	2.27889	+	Intergenic	A630001O12Rik
chr8	126805784	126806325	146.568	-0.86672	9.78e-05	1.97427	1.9822	2.08684	2.26313	2.20156	2.3516	+	Intergenic	A630001O12Rik
chr8	126884276	126884783	455.084	-0.972751	4.85e-10	2.47279	2.56375	2.41155	2.72821	2.7713	2.83497	+	Intergenic	A630001O12Rik
chr8	126721546	126722175	261.098	-1.03063	2e-10	2.24345	2.25492	2.20423	2.56193	2.50761	2.56232	+	Intergenic	A630001O12Rik
chr8	126855843	126856454	476.903	-1.07178	1.61e-12	2.53734	2.51836	2.39345	2.76967	2.79683	2.86017	+	Intergenic	A630001O12Rik
chr8	126723394	126723954	334.551	-1.2909	4.42e-16	2.28183	2.35675	2.21272	2.69573	2.65445	2.67926	+	Intergenic	A630001O12Rik
chr8	126735643	126736160	416.726	-1.60648	5.43e-30	2.28613	2.29977	2.35482	2.79198	2.76858	2.82929	+	Intergenic	A630001O12Rik
chr8	126728901	126729401	163.633	-2.56446	6.06e-29	1.70291	1.56042	1.74666	2.4574	2.38322	2.49255	+	Intergenic	A630001O12Rik
chr13	93094189	93094689	73.1633	-1.8571	2.03e-08	1.46999	1.34957	1.63517	1.95987	2.17015	2.02036	+	promoter-TSS (NR_046182)	A630019I02Rik
chr5	20942390	20942890	224.123	-0.658852	0.000258773	2.25047	2.27471	2.1897	2.49161	2.43732	2.37984	+	intron (NM_001080977, intron 1 of 7)	A630072M18Rik
chr5	20930525	20931025	174.68	-0.770616	0.000166959	2.16048	2.06627	2.09793	2.31552	2.42138	2.28092	+	intron (NM_001080977, intron 1 of 7)	A630072M18Rik
chr3	107233267	107233840	457.311	-1.15247	3.13e-18	2.48649	2.45508	2.41332	2.81257	2.80781	2.77907	+	3' UTR (NM_001357885, exon 3 of 3)	A630076J17Rik
chr9	62199351	62199851	145.223	-1.96454	0.000469152	1.94242	1.84442	1.30114	2.33671	2.36972	2.38464	+	Intergenic	A730043L09Rik
chrX	144179357	144179857	65.0189	-1.38373	0.000206499	1.71899	1.22463	1.59059	1.84816	2.03545	2.01294	+	Intergenic	A730046J19Rik
chr8	125870782	125871282	77.336	-0.64487	0.0380962	1.94711	1.63212	1.69448	1.97742	1.97746	1.96967	+	intron (NM_175561, intron 8 of 33)	A730098A19Rik
chr8	125875224	125875724	73.2243	-2.00514	1.22e-08	1.5697	1.11549	1.57869	2.12232	1.98306	2.08836	+	intron (NM_175561, intron 7 of 33)	A730098A19Rik
chr8	125887457	125887957	64.7511	-2.2158	3.35e-11	1.30085	1.33109	1.43736	2.02617	2.108	1.93075	+	exon (NM_175561, exon 5 of 34)	A730098A19Rik
chr3	81782726	81783326	631.246	-0.695188	1.08e-08	2.65987	2.68703	2.70181	2.85391	2.88615	2.933	+	Intergenic	A830029E22Rik
chr3	81788675	81789310	239.602	-1.09451	1.45e-10	2.16615	2.15969	2.22378	2.47278	2.54733	2.51785	+	Intergenic	A830029E22Rik
chr3	15105896	15106470	163.139	-0.768793	0.00057166	2.11851	2.13073	1.97663	2.20609	2.36743	2.34988	+	Intergenic	A930001A20Rik
chr3	14979097	14979597	181.279	-1.78716	2.98e-12	1.96986	2.03382	1.62444	2.40123	2.46018	2.4825	+	intron (NR_040550, intron 3 of 3)	A930001A20Rik
chr5	22747034	22747534	87.4437	-0.896792	0.00076568	1.77797	1.83268	1.73839	2.03	2.12839	2.00156	+	promoter-TSS (NR_027362)	A930003O13Rik
chr3	115815499	115816131	281.155	-1.48683	1.92e-16	2.22905	2.05926	2.20423	2.57298	2.60948	2.66448	+	Intergenic	A930005H10Rik
chr16	91458248	91458762	259.533	-0.984676	9.14e-07	2.25739	2.08663	2.34253	2.51468	2.58512	2.50838	+	Intergenic	A930006K02Rik
chr19	29466970	29467470	155.605	-1.29225	4.06e-10	1.90805	2.01468	1.9362	2.37793	2.31885	2.33408	+	intron (NM_021396, intron 5 of 5)	A930007I19Rik
chr19	29475335	29475835	61.9347	-1.69279	3.53e-07	1.27966	1.58214	1.48478	1.99013	1.97178	1.96551	+	Intergenic	A930007I19Rik
chr19	29492366	29492866	115.911	-1.97214	6.25e-13	1.51011	1.60283	1.84193	2.24027	2.26123	2.29483	+	Intergenic	A930007I19Rik
chr19	29491464	29491964	87.236	-3.38142	1.03e-26	1.20908	1.17348	1.16851	2.20609	2.18087	2.21799	+	Intergenic	A930007I19Rik
chr5	99689499	99690004	343.344	-0.62818	4.08e-05	2.35703	2.47042	2.45695	2.59323	2.62879	2.6369	+	intron (NR_030692, intron 1 of 3)	A930011G23Rik
chr5	99728634	99729463	175.174	-0.689216	0.000514627	2.14	2.16248	2.0716	2.31155	2.39846	2.28892	+	promoter-TSS (NR_030692)	A930011G23Rik
chr5	99522285	99522983	165.085	-0.87468	5.25e-06	2.04682	2.07316	2.07929	2.31552	2.31885	2.35331	+	intron (NR_030692, intron 2 of 3)	A930011G23Rik
chr5	99541579	99542079	108.046	-2.12932	2.62e-12	1.5227	1.57142	1.70363	2.11611	2.15915	2.4018	+	intron (NR_030692, intron 2 of 3)	A930011G23Rik
chr18	44569203	44569737	331.415	-0.766265	0.000198274	2.48378	2.44648	2.18075	2.64519	2.57384	2.63956	+	intron (NM_001085373, intron 3 of 18)	A930012L18Rik
chr18	44607888	44608476	414.973	-0.775864	5.65e-06	2.5515	2.53403	2.34045	2.68406	2.72946	2.74297	+	intron (NM_001085373, intron 3 of 18)	A930012L18Rik
chr18	44661467	44662166	269.288	-0.81063	0.000251	2.36602	2.36556	2.08308	2.45597	2.60684	2.53168	+	non-coding (NR_026853, exon 1 of 5)	A930012L18Rik
chr18	44578032	44578532	94.3142	-1.13167	0.00108324	1.77797	1.96059	1.4026	2.03	2.19818	2.09461	+	intron (NM_001085373, intron 3 of 18)	A930012L18Rik
chr7	19420151	19420651	336.731	-0.700892	4.77e-05	2.44103	2.3759	2.40799	2.70949	2.60419	2.52712	+	intron (NM_007710, intron 7 of 7)	A930016O22Rik
chr2	104207895	104208395	110.149	-1.17208	4.01e-05	1.88172	1.93315	1.61345	2.13446	2.11627	2.28092	+	exon (NM_001033347, exon 13 of 21)	A930018P22Rik
chr4	131364688	131365188	90.4578	-1.66283	1.28e-09	1.65073	1.66833	1.59059	2.0769	2.10381	2.22032	+	Intergenic	A930031H19Rik
chr4	131359946	131360446	149.642	-1.99152	2.36e-20	1.81114	1.74751	1.77826	2.39961	2.33401	2.39873	+	Intergenic	A930031H19Rik
chr4	131333619	131334119	50.3137	-2.79106	1.34e-12	0.881722	1.22463	1.13633	1.91758	1.97746	1.93525	+	Intergenic	A930031H19Rik
chr4	131360906	131361406	51.5076	-3.13808	1.67e-14	0.932874	0.923602	1.16851	1.88158	2.04036	1.96131	+	Intergenic	A930031H19Rik
chr5	107648933	107649501	203.32	-0.827247	1.73e-05	2.21668	2.20236	2.05981	2.39961	2.4508	2.39408	+	intron (NM_001359917, intron 11 of 12)	A930041C12Rik
chr9	63608722	63609222	112.309	-0.875306	0.000325697	1.9654	1.82062	1.89745	2.09367	2.21482	2.17119	+	intron (NR_151671, intron 1 of 9)	Aagab
chr9	63610924	63611424	94.7116	-1.37551	1.83e-07	1.76396	1.77554	1.60217	2.169	2.13629	2.10077	+	intron (NR_151671, intron 1 of 9)	Aagab
chr6	86864304	86864804	131.697	-1.37029	4.31e-10	1.92311	1.83268	1.8353	2.26313	2.28963	2.28293	+	intron (NM_001040106, intron 1 of 20)	Aak1
chr17	45502208	45502708	170.776	-1.01514	3.48e-06	2.02395	1.99466	2.13297	2.35691	2.26123	2.43844	+	Intergenic	Aars2
chr11	9193847	9194423	148.781	-0.642668	0.00829115	2.12476	2.14255	1.87972	2.18794	2.27849	2.30259	+	intron (NM_178259, intron 1 of 61)	Abca13
chr17	24342670	24343170	110.299	-1.32711	2.44e-06	1.72682	1.74021	1.9032	2.11922	2.33401	2.10077	+	intron (NM_001031621, intron 2 of 29)	Abca17
chr5	8541779	8542615	202.688	-1.53689	1.73e-15	2.03933	2.04491	1.95688	2.4187	2.53501	2.47739	+	intron (NM_001359961, intron 6 of 8)	Abcb1a
chr5	8722334	8722965	216.51	-1.42042	1.09e-10	2.10248	2.09969	2.00466	2.39634	2.43732	2.62608	+	intron (NM_011076, intron 21 of 29)	Abcb1b
chr19	43771438	43771959	163.021	-1.06423	4.55e-06	2.10248	2.04124	1.9032	2.31354	2.25829	2.43844	+	Intergenic	Abcc2
chr14	118658183	118658723	233.347	-1.40504	4.98e-11	2.00802	2.03006	2.2451	2.48764	2.49751	2.59488	+	intron (NM_001033336, intron 3 of 30)	Abcc4
chr14	118682511	118683011	96.0027	-2.26191	5.56e-14	1.46999	1.41652	1.64563	2.08031	2.19818	2.29678	+	intron (NM_001163676, intron 1 of 29)	Abcc4
chr15	91168135	91168635	48.4018	-1.17101	0.00136144	1.46999	1.57142	1.3446	1.72128	1.91051	1.82929	+	intron (NM_011994, intron 6 of 9)	Abcd2
chr17	31075391	31075953	300.673	-0.646838	0.000102065	2.43042	2.35853	2.31242	2.62146	2.53813	2.52826	+	intron (NM_009593, intron 2 of 14)	Abcg1
chr17	31060585	31061085	284.163	-0.660463	0.000223724	2.40514	2.36903	2.23457	2.57298	2.56518	2.4825	+	intron (NM_009593, intron 1 of 14)	Abcg1
chr17	31077461	31077961	205.862	-1.21864	5.03e-10	2.14889	2.0833	2.03942	2.43699	2.39632	2.53281	+	intron (NM_009593, intron 2 of 14)	Abcg1
chr6	58596211	58596930	225.131	-0.680789	0.00016949	2.20908	2.29977	2.19557	2.38974	2.48542	2.44954	+	promoter-TSS (NM_011920)	Abcg2
chr6	58683269	58683769	98.3466	-1.38158	1.41e-07	1.65987	1.76175	1.77826	2.07001	2.21807	2.15799	+	intron (NM_001355477, intron 11 of 15)	Abcg2
chr5	105004413	105004913	69.2127	-1.09474	0.000430503	1.70291	1.72523	1.45375	1.97742	1.99406	1.9528	+	Intergenic	Abcg3
chr16	45786379	45786950	498.054	-0.8455	1.98e-09	2.50883	2.62354	2.51093	2.79066	2.8376	2.78921	+	intron (NM_001357078, intron 5 of 16)	Abhd10
chr16	45750460	45750960	80.6405	-2.26611	2.1e-11	1.62208	1.41652	1.16851	2.11922	2.20491	2.03838	+	intron (NM_001357078, intron 15 of 16)	Abhd10
chr5	135016155	135016655	81.5053	-1.08209	0.000195251	1.6121	1.66833	1.84193	2.05228	2.09097	1.9819	+	Intergenic	Abhd11os
chr2	150830833	150831333	91.1846	-0.90908	0.000488781	1.84195	1.77554	1.78581	2.01052	2.0641	2.1416	+	3' UTR (NM_153781, exon 20 of 20)	Abhd12
chr2	150828138	150828638	57.9926	-1.15539	0.00035122	1.5697	1.47451	1.61345	1.84233	1.89715	1.96131	+	intron (NM_153781, intron 17 of 19)	Abhd12
chr11	77532092	77532592	49.9515	-1.88466	1.95e-07	1.32105	1.24811	1.4026	1.93214	1.93607	1.80581	+	3' UTR (NM_144825, exon 20 of 20)	Abhd15
chr19	21671373	21671873	52.9354	-0.822904	0.0250333	1.39361	1.74751	1.52753	1.76549	1.90388	1.8118	+	intron (NM_146096, intron 1 of 3)	Abhd17b
chr7	84164815	84165434	338.076	-0.612172	2.11e-05	2.40514	2.41807	2.45695	2.63111	2.61211	2.58995	+	Intergenic	Abhd17c
chr7	84171125	84171673	229.906	-0.684093	0.00017452	2.15761	2.28111	2.28956	2.41558	2.44508	2.49255	+	Intergenic	Abhd17c
chr7	84163950	84164450	125.567	-0.863651	0.000132748	2.02785	1.89878	1.90887	2.19841	2.23398	2.19645	+	Intergenic	Abhd17c
chr7	84135776	84136279	165.723	-0.963109	7e-06	2.02395	2.14255	1.96687	2.3693	2.27566	2.37008	+	intron (NM_133722, intron 1 of 2)	Abhd17c
chr7	79249358	79250011	241.997	-0.774693	3.8e-06	2.27748	2.27471	2.19848	2.49292	2.45832	2.50236	+	Intergenic	Abhd2
chr2	23047925	23048473	161.744	-1.11958	3.36e-06	2.10248	2.05214	1.82172	2.40123	2.26415	2.3601	+	Intergenic	Abi1
chr2	31770949	31771454	277.393	-0.604943	0.000922848	2.35521	2.22704	2.42378	2.55174	2.53967	2.47868	+	intron (NM_001283045, intron 1 of 10)	Abl1
chr2	31722828	31723336	272.433	-1.00044	4.5e-08	2.24108	2.24811	2.28956	2.5784	2.44699	2.63332	+	intron (NM_001283047, intron 2 of 11)	Abl1
chr2	31758915	31759415	94.4652	-1.1077	5.57e-05	1.84195	1.85017	1.59059	2.11611	2.09529	2.12166	+	promoter-TSS (NM_009594)	Abl1
chr2	31700427	31700927	52.667	-1.47647	0.000385479	1.49715	1.60283	1.06378	1.70549	1.96603	1.9528	+	intron (NM_001283047, intron 2 of 11)	Abl1
chr2	31727505	31728005	145.021	-2.13831	1.73e-20	1.62208	1.80821	1.73839	2.40123	2.38763	2.32869	+	intron (NM_001283047, intron 2 of 11)	Abl1
chr19	57071723	57072223	125.715	-0.615335	0.00487141	1.97863	1.96059	2.04769	2.20098	2.18087	2.16332	+	intron (NM_001103177, intron 8 of 21)	Ablim1
chr19	57093588	57094088	91.0632	-0.849925	0.0013981	1.78481	1.89364	1.74666	2.13146	2.01005	2.05569	+	intron (NM_001103177, intron 6 of 21)	Ablim1
chr19	57082830	57083330	141.831	-0.953202	5.46e-06	1.97863	2.03754	1.93087	2.27845	2.27566	2.26234	+	intron (NM_001103177, intron 7 of 21)	Ablim1
chr18	61869533	61870037	345.061	-0.643673	0.000263484	2.49052	2.4649	2.31242	2.60555	2.68976	2.56965	+	intron (NM_198649, intron 2 of 22)	Ablim3
chr11	76456512	76457415	496.379	-0.773713	2.5e-09	2.5607	2.57681	2.55258	2.8024	2.83369	2.75125	+	intron (NM_001346670, intron 9 of 21)	Abr
chr11	76572830	76573373	351.781	-0.776793	5.48e-06	2.32888	2.3776	2.51514	2.66858	2.60285	2.66698	+	intron (NM_198894, intron 1 of 22)	Abr
chr11	76510271	76510819	499.193	-0.83723	3.87e-08	2.63184	2.54685	2.46799	2.76197	2.80024	2.85211	+	intron (NM_198894, intron 1 of 22)	Abr
chr11	76479643	76480167	226.272	-1.75213	3.42e-17	2.02785	2.08663	1.91448	2.58055	2.43141	2.59781	+	intron (NM_001346670, intron 2 of 21)	Abr
chr10	17988520	17989020	136.567	-0.827179	0.00358574	1.93287	2.15969	1.80771	2.13745	2.35104	2.21329	+	Intergenic	Abracl
chr6	88827692	88828192	107.182	-0.758891	0.00178452	1.87073	1.96936	1.85489	2.12538	2.07774	2.17893	+	3' UTR (NM_011844, exon 8 of 8)	Abtb1
chr6	88820780	88821280	93.9064	-1.3037	4.3e-07	1.69464	1.72523	1.77826	2.07347	2.12439	2.17379	+	intron (NM_001166249, intron 6 of 7)	Abtb1
chr2	103655888	103656388	69.931	-1.57463	1.49e-06	1.62208	1.57142	1.42032	1.94622	1.93607	2.14438	+	intron (NM_178890, intron 1 of 16)	Abtb2
chr2	103662044	103662544	116.667	-2.14605	1.46e-16	1.65987	1.67693	1.55386	2.2564	2.19818	2.36678	+	intron (NM_178890, intron 1 of 16)	Abtb2
chr11	84205698	84206198	65.1899	-1.76746	1.65e-08	1.44103	1.47451	1.49951	1.9731	1.95429	2.07233	+	intron (NM_133360, intron 1 of 53)	Acaca
chr1	66896083	66896672	470.009	-0.834862	2.98e-08	2.52146	2.5895	2.46329	2.78534	2.83133	2.71637	+	Intergenic	Acadl
chr3	153929414	153929914	108.895	-2.67466	1.07e-22	1.53493	1.44648	1.42032	2.30148	2.18788	2.32323	+	intron (NM_007382, intron 9 of 11)	Acadm
chr5	115126551	115127095	811.995	-1.42615	5.75e-28	2.7078	2.64146	2.57139	3.0548	3.04569	3.11579	+	intron (NM_175352, intron 4 of 4)	Acads
chr9	53603268	53603825	152.361	-0.714655	0.00163395	2.07554	2.07316	2.03942	2.24027	2.17375	2.38781	+	intron (NM_144784, intron 1 of 11)	Acat1
chr9	53634656	53635181	430.479	-1.16511	7.47e-16	2.45864	2.40711	2.4026	2.78198	2.82175	2.71489	+	intron (NM_001161618, intron 7 of 17)	Acat1
chr2	23088085	23088585	63.1947	-1.28471	2.25e-05	1.55842	1.58214	1.55386	1.92249	1.9886	1.94411	+	intron (NM_001355638, intron 7 of 13)	Acbd5
chr2	23088715	23089215	63.9296	-2.65136	4.34e-13	1.30085	1.27039	1.13633	2.04864	2.15543	1.88298	+	intron (NM_001355638, intron 7 of 13)	Acbd5
chr14	54695076	54695576	75.8466	-1.75319	1.86e-08	1.41	1.67693	1.48478	2.00248	2.12839	2.06575	+	Intergenic	Acin1
chr9	121880761	121881343	139.451	-0.983756	4.01e-06	1.96986	1.99055	1.9518	2.29943	2.29237	2.20616	+	Intergenic	Ackr2
chr9	121896708	121897285	324.245	-1.03841	4.02e-07	2.44845	2.34776	2.12275	2.64612	2.63751	2.63601	+	Intergenic	Ackr2
chr1	90234388	90234888	176.973	-0.832651	0.000106871	2.14595	2.1512	2.00011	2.27845	2.34139	2.43278	+	Intergenic	Ackr3
chr4	49245171	49245671	97.4717	-0.938139	0.000216238	1.90805	1.78227	1.77057	2.0769	2.108	2.136	+	intron (NM_178756, intron 2 of 7)	Acnat2
chr14	103048603	103049103	223.552	-2.10547	4.28e-30	1.92311	1.96936	1.87972	2.54364	2.53501	2.59781	+	intron (NM_008392, intron 1 of 4)	Acod1
chr13	91631352	91631852	56.5984	-1.45205	5.64e-05	1.62208	1.33109	1.43736	1.78601	1.99945	1.94411	+	intron (NM_001360776, intron 4 of 15)	Acot12
chr13	91702254	91702782	194.233	-1.46395	5.16e-11	2.11217	1.90386	2.00466	2.46446	2.34865	2.53168	+	non-coding (NR_015501, exon 2 of 2)	Acot12
chr13	91675805	91676305	53.5237	-1.63588	1.82e-06	1.35884	1.47451	1.4026	1.86519	1.98306	1.86756	+	intron (NM_001360776, intron 8 of 15)	Acot12
chrX	155278402	155278902	87.8082	-1.61932	2.52e-08	1.74206	1.59261	1.5409	2.01449	2.15915	2.17636	+	intron (NM_019736, intron 5 of 14)	Acot9
chr2	127916554	127917070	164.616	-0.642882	0.00265675	2.19082	2.07657	2.04357	2.34231	2.33401	2.22263	+	intron (NM_028765, intron 9 of 17)	Acoxl
chr2	127927458	127928024	172.535	-0.808689	4.5e-05	2.02785	2.1247	2.13633	2.37964	2.29779	2.34293	+	intron (NM_028765, intron 9 of 17)	Acoxl
chr2	127921922	127922439	191.446	-1.1949	1.88e-09	2.079	2.13962	1.95688	2.40446	2.4527	2.41977	+	intron (NM_028765, intron 9 of 17)	Acoxl
chr9	22131384	22131884	153.152	-0.967606	4.65e-05	1.84195	2.04491	2.11581	2.30351	2.35342	2.25811	+	intron (NM_001102405, intron 1 of 4)	Acp5
chr9	104332893	104333393	136.274	-1.54187	7.56e-11	1.95636	1.71755	1.82172	2.28485	2.32396	2.31209	+	intron (NM_207668, intron 1 of 10)	Acpp
chr9	54642365	54642949	347.139	-1.3082	6.6e-11	2.30701	2.41027	2.14296	2.74542	2.59612	2.72663	+	exon (NM_053178, exon 2 of 14)	Acsbg1
chr11	94610602	94611126	173.398	-0.634984	0.00170608	2.15182	2.16802	2.0716	2.37793	2.33648	2.24951	+	Intergenic	Acsf2
chr8	46479867	46480469	327.118	-1.00546	8.6e-08	2.2458	2.31178	2.43568	2.58799	2.59066	2.7259	+	intron (NM_007981, intron 1 of 20)	Acsl1
chr2	155554564	155555116	119.672	-0.686178	0.00294937	1.92802	1.93315	2.02238	2.22595	2.12035	2.1526	+	intron (NR_040613, intron 2 of 3)	Acss2os
chr2	155553002	155553502	101.994	-0.898036	0.0008506	1.93767	1.89364	1.68514	2.18261	2.108	2.07233	+	intron (NR_040613, intron 2 of 3)	Acss2os
chr5	142912681	142913182	285.767	-1.0706	5.81e-07	2.2731	2.26821	2.25538	2.39798	2.60684	2.70511	+	Intergenic	Actb
chr13	111257995	111258740	322.407	-0.92523	4.71e-09	2.38347	2.26162	2.386	2.62823	2.62879	2.61965	+	TTS (NM_175497)	Actbl2
chr13	111286683	111287237	209.289	-1.06563	4.18e-09	2.0959	2.13073	2.1654	2.40285	2.46018	2.48881	+	Intergenic	Actbl2
chr13	111265444	111265945	237.88	-1.15354	2.11e-08	2.24345	2.05926	2.18674	2.49554	2.42743	2.60553	+	Intergenic	Actbl2
chr4	56673880	56674380	73.9465	-1.92216	8.64e-10	1.55842	1.41652	1.48478	1.99013	2.02039	2.17119	+	Intergenic	Actl7b
chr4	56680059	56680559	70.4285	-2.03395	5.19e-11	1.5227	1.40072	1.38411	2.00652	2.108	2.0419	+	Intergenic	Actl7b
chr17	33439882	33440382	64.8278	-1.0603	0.000681316	1.6121	1.50084	1.72995	1.96873	1.9483	1.90752	+	Intergenic	Actl9
chr13	12340348	12340862	419.609	-0.924531	1.31e-10	2.41638	2.47179	2.49514	2.73352	2.69411	2.7867	+	5' UTR (NM_033268, exon 1 of 21)	Actn2
chr13	12316839	12317339	61.9474	-1.79618	2.29e-07	1.35884	1.60283	1.30114	2.05946	1.91704	1.96131	+	intron (NM_033268, intron 1 of 20)	Actn2
chr11	20035484	20036027	390.681	-1.91536	2.68e-26	2.20394	2.09321	2.31905	2.73201	2.77939	2.85157	+	Intergenic	Actr2
chr11	20042967	20043467	74.0727	-2.07084	8.29e-12	1.53493	1.44648	1.36481	2.10343	2.02547	2.10077	+	Intergenic	Actr2
chr11	20033580	20034080	137.27	-2.37263	2.62e-24	1.62208	1.59261	1.72135	2.32912	2.36281	2.39096	+	Intergenic	Actr2
chr1	125426462	125426962	225.864	-0.74329	0.000100908	2.2339	2.28323	2.15272	2.43098	2.52713	2.38623	+	intron (NM_001205386, intron 2 of 12)	Actr3
chr1	125467776	125468288	485.999	-0.820581	3.43e-10	2.56296	2.57033	2.49951	2.80752	2.80614	2.76405	+	Intergenic	Actr3
chr1	125473259	125473759	97.0195	-1.24726	5.85e-06	1.65987	1.89364	1.68514	2.10664	2.108	2.18652	+	Intergenic	Actr3
chr3	30576087	30576587	123.996	-1.32679	2.09e-09	1.85945	1.82062	1.86748	2.26313	2.2371	2.24514	+	Intergenic	Actrt3
chr2	48315223	48315751	462.99	-0.647423	0.000967461	2.61311	2.6551	2.34045	2.73352	2.77311	2.74988	+	Intergenic	Acvr2a
chr2	48328171	48328671	91.4736	-0.802734	0.0181348	1.82373	2.01468	1.46954	2.04864	2.05001	2.0977	+	Intergenic	Acvr2a
chr2	48456553	48457122	387.083	-0.882176	3.8e-05	2.54566	2.46072	2.24769	2.69737	2.58512	2.7942	+	Intergenic	Acvr2a
chr2	48474555	48475173	223.929	-0.968379	1e-06	2.26643	2.20236	2.03942	2.45597	2.49921	2.46036	+	Intergenic	Acvr2a
chr2	48349878	48350378	111.894	-1.05099	0.000422158	1.92311	1.9822	1.57869	2.169	2.25532	2.10077	+	Intergenic	Acvr2a
chr2	48753562	48754233	241.727	-1.20849	6.89e-11	2.16615	2.21733	2.09793	2.49423	2.60151	2.47996	+	Intergenic	Acvr2a
chr2	48499558	48500058	125.258	-1.36754	1.01e-06	1.98295	1.87784	1.57869	2.24956	2.21154	2.3045	+	Intergenic	Acvr2a
chr2	48381645	48382145	76.163	-1.37746	6.81e-06	1.44103	1.72523	1.66584	2.09367	2.03049	1.9938	+	Intergenic	Acvr2a
chr2	48442064	48442564	129.141	-1.57148	1e-09	1.91313	1.86699	1.59059	2.26313	2.29509	2.30066	+	Intergenic	Acvr2a
chr11	30592388	30593045	310.209	-0.847818	2.98e-07	2.38856	2.36029	2.27766	2.58799	2.65917	2.54945	+	intron (NM_029344, intron 3 of 3)	Acyp2
chr11	30656078	30656578	50.9062	-1.0083	0.0107425	1.54683	1.22463	1.69448	1.79264	1.92982	1.75466	+	Intergenic	Acyp2
chr2	163743324	163743824	223.04	-4.09221	5.94e-70	1.35884	1.43176	1.38411	2.60251	2.6108	2.65859	+	intron (NM_001272052, intron 1 of 11)	Ada
chr3	36966470	36966970	82.6832	-0.989151	0.000335837	1.82989	1.63212	1.74666	2.04128	2.04036	2.0419	+	intron (NM_172679, intron 40 of 85)	Adad1
chr9	70692079	70692579	170.436	-0.693768	0.00257602	2.16615	2.19208	1.94146	2.3214	2.381	2.26234	+	intron (NM_007399, intron 1 of 15)	Adam10
chr9	70671894	70672394	73.3803	-0.988373	0.00220591	1.71103	1.79543	1.52753	2.10664	1.8763	1.9528	+	Intergenic	Adam10
chr9	70671160	70671660	71.6733	-1.36829	7.47e-06	1.69464	1.50084	1.59059	2.09037	1.98306	1.95708	+	Intergenic	Adam10
chr7	134231205	134231705	163.69	-0.63892	0.00649062	2.10897	2.14545	2.05981	2.34231	2.38763	2.13032	+	Intergenic	Adam12
chr7	134230624	134231124	254.663	-0.73524	4.57e-06	2.26419	2.27686	2.30342	2.5033	2.47657	2.52597	+	Intergenic	Adam12
chr7	134114165	134114665	74.4207	-1.37623	3.13e-05	1.74206	1.65956	1.36481	2.02231	1.94223	2.11283	+	intron (NM_007400, intron 3 of 22)	Adam12
chr7	134164759	134165259	134.34	-2.08738	4.77e-19	1.71899	1.70175	1.70363	2.27413	2.40694	2.32139	+	intron (NM_007400, intron 2 of 22)	Adam12
chr7	134028368	134028868	74.0849	-2.26126	2.62e-13	1.51011	1.38433	1.30114	2.08369	2.05476	2.12457	+	intron (NM_007400, intron 3 of 22)	Adam12
chr7	134037746	134038246	89.632	-2.8605	2.65e-20	1.44103	1.3673	1.13633	2.17722	2.26123	2.14713	+	intron (NM_007400, intron 3 of 22)	Adam12
chr11	46056050	46056578	322.603	-0.811364	3.84e-08	2.38347	2.386	2.33625	2.62146	2.63255	2.58697	+	intron (NM_009616, intron 1 of 22)	Adam19
chr8	25009696	25010196	101.037	-0.800621	0.00169019	1.92802	1.90888	1.73839	2.09695	2.14019	2.08836	+	intron (NM_001270996, intron 1 of 21)	Adam9
chr16	85800627	85801141	130.393	-1.20505	9.54e-07	1.89245	1.76175	2.00466	2.1932	2.31108	2.26654	+	intron (NM_009621, intron 1 of 8)	Adamts1
chr16	85801219	85801719	325.784	-1.38571	4.75e-15	2.2925	2.18947	2.27766	2.60555	2.76307	2.63511	+	intron (NM_009621, intron 1 of 8)	Adamts1
chr16	85802069	85802569	153.802	-1.9506	3.96e-11	1.81748	1.50084	1.96687	2.28059	2.49409	2.36178	+	exon (NM_009621, exon 1 of 9)	Adamts1
chr10	61261156	61261757	203.242	-1.7613	4.97e-18	1.87073	1.98639	2.03098	2.51468	2.42138	2.54397	+	intron (NM_001081127, intron 2 of 21)	Adamts14
chr9	30801367	30801947	147.996	-1.30078	2.67e-08	1.98723	1.99874	1.77057	2.26756	2.33648	2.36178	+	Intergenic	Adamts15
chr9	30814882	30815382	247.037	-1.39728	3.63e-10	2.2731	2.11237	1.95688	2.61258	2.4819	2.55807	+	Intergenic	Adamts15
chr9	30834194	30834694	58.0782	-2.76367	2.91e-14	1.2339	1.17348	1.10157	1.95082	1.97178	2.08202	+	Intergenic	Adamts15
chr15	94452867	94453463	539.511	-0.627064	9.16e-06	2.57742	2.61772	2.6823	2.7933	2.7713	2.87585	+	Intergenic	Adamts20
chr4	85831809	85832309	137.983	-3.37788	2.48e-06	0.677602	1.56042	1.49951	2.39961	2.44508	2.35331	+	Intergenic	Adamtsl1
chr7	82305983	82306483	127.575	-1.64053	7.62e-10	1.83596	1.90888	1.55386	2.28485	2.24326	2.32687	+	intron (NM_001277954, intron 8 of 8)	Adamtsl3
chr5	139300453	139301007	340.342	-0.827544	3.46e-06	2.28398	2.37929	2.48478	2.60656	2.60285	2.69899	+	intron (NM_172723, intron 3 of 10)	Adap1
chr10	77366886	77367394	142.488	-1.66038	1.43e-13	1.85945	1.82062	1.82856	2.37277	2.24326	2.37661	+	intron (NM_001024838, intron 1 of 11)	Adarb1
chr13	8456827	8457343	251.407	-0.974358	2.3e-07	2.28398	2.26383	2.12275	2.47278	2.49921	2.58796	+	intron (NR_110345, intron 1 of 10)	Adarb2
chr13	8400626	8401126	55.7946	-1.17384	0.00093333	1.69464	1.47451	1.36481	1.91758	1.92348	1.81771	+	intron (NR_110345, intron 1 of 10)	Adarb2
chr12	4132982	4133537	200.625	-0.79296	2.87e-05	2.19082	2.08993	2.21272	2.42025	2.35342	2.43703	+	promoter-TSS (NM_138305)	Adcy3
chr12	4180493	4180993	158.409	-2.19626	1.18e-13	1.59142	1.54914	1.98617	2.38974	2.35342	2.48881	+	intron (NM_001159537, intron 3 of 21)	Adcy3
chr8	88309178	88309687	230.431	-0.667174	0.000293594	2.2967	2.23181	2.22104	2.42641	2.38763	2.52712	+	intron (NM_001037724, intron 5 of 27)	Adcy7
chr6	86133824	86134343	86.965	-0.823898	0.00195072	1.87626	1.74021	1.76275	2.05588	2.07774	2.00156	+	Intergenic	Add2
chr6	86045964	86046464	60.6847	-0.85586	0.0145982	1.75678	1.66833	1.4026	1.89217	1.97746	1.79358	+	intron (NM_001271858, intron 1 of 15)	Add2
chr19	53131089	53131624	262.535	-0.62807	0.000738803	2.40514	2.3018	2.21272	2.46446	2.55486	2.48755	+	Intergenic	Add3
chr19	53194253	53194956	366.019	-0.833639	7.74e-08	2.3678	2.47586	2.40799	2.64612	2.72645	2.63601	+	intron (NM_013758, intron 1 of 15)	Add3
chr19	53168391	53168891	123.752	-0.909031	0.000633292	2.03554	1.9822	1.72135	2.20098	2.26995	2.14713	+	intron (NM_013758, intron 1 of 15)	Add3
chr19	53119221	53119721	77.4279	-0.913522	0.00216325	1.6776	1.84442	1.63517	1.91262	2.05945	2.03126	+	Intergenic	Add3
chr19	53184423	53184923	116.807	-1.42395	2.37e-08	1.84786	1.71755	1.82856	2.25865	2.30048	2.11283	+	intron (NM_013758, intron 1 of 15)	Add3
chr19	53115216	53115716	115.618	-1.77791	7.75e-08	1.90805	1.71755	1.36481	2.16343	2.20156	2.36678	+	Intergenic	Add3
chr10	10224504	10225045	161.154	-1.57097	1.22e-10	1.81748	2.01858	1.86748	2.36049	2.27281	2.4863	+	Intergenic	Adgb
chr10	10211549	10212049	67.4879	-2.94702	1.07e-16	1.27966	1.27039	0.925474	2.01449	2.09957	2.11283	+	Intergenic	Adgb
chr5	50024041	50024554	277.224	-0.788527	1.67e-05	2.37657	2.29977	2.23457	2.4531	2.5934	2.57789	+	intron (NM_133911, intron 2 of 18)	Adgra3
chr8	83740101	83740652	626.69	-1.04324	2.92e-19	2.63088	2.60685	2.59757	2.93357	2.94284	2.90175	+	intron (NM_011925, intron 1 of 19)	Adgre5
chr8	83747737	83749103	631.183	-1.14472	3.16e-16	2.5313	2.58426	2.65987	2.90252	2.91183	2.99614	+	Intergenic	Adgre5
chr8	83741096	83741860	487.565	-1.18092	1.4e-16	2.40024	2.48655	2.52889	2.86519	2.82736	2.79543	+	promoter-TSS (NM_001163031)	Adgre5
chr8	83779513	83780020	293.709	-1.18475	2.28e-13	2.23148	2.26602	2.26542	2.60757	2.55486	2.66197	+	Intergenic	Adgre5
chr8	83772796	83773469	249.822	-1.30002	2.84e-12	2.16332	2.08993	2.21551	2.58694	2.58928	2.46435	+	Intergenic	Adgre5
chr8	83758243	83758743	151.824	-2.17843	1.43e-16	1.74948	1.88844	1.48478	2.44144	2.39846	2.34293	+	Intergenic	Adgre5
chr8	95018266	95018766	201.29	-1.06264	6.11e-09	2.11851	2.05572	2.1654	2.42025	2.43536	2.44816	+	intron (NM_173036, intron 1 of 11)	Adgrg3
chr8	95012448	95012948	132.383	-2.10716	4.39e-18	1.65073	1.77554	1.65585	2.30148	2.27566	2.40787	+	intron (NM_018882, intron 13 of 13)	Adgrg3
chr3	148491201	148491701	86.6569	-1.06426	0.000458301	1.82989	1.59261	1.78581	1.9984	2.19477	1.9819	+	Intergenic	Adgrl2
chr13	81351452	81352388	364.107	-1.13844	2.23e-13	2.40188	2.36206	2.29885	2.64055	2.73835	2.71489	+	intron (NM_054053, intron 83 of 89)	Adgrv1
chr16	23144214	23144921	352.841	-0.703127	3.78e-05	2.41638	2.52081	2.32774	2.6234	2.61211	2.68328	+	Intergenic	Adipoq
chr6	119408297	119409025	298.051	-0.693183	7.64e-06	2.38687	2.30381	2.37841	2.5784	2.54275	2.57584	+	intron (NM_197985, intron 1 of 7)	Adipor2
chr6	119386512	119387012	197.888	-0.754018	3.43e-05	2.15182	2.21733	2.12959	2.41401	2.40272	2.36843	+	intron (NM_197985, intron 1 of 7)	Adipor2
chr7	110670097	110670726	212.483	-0.751514	0.00014967	2.30291	2.17076	2.09793	2.40926	2.45832	2.40937	+	Intergenic	Adm
chr7	110671299	110671816	178.885	-0.997886	1.52e-05	2.01206	2.19208	2.00011	2.40607	2.25829	2.44541	+	Intergenic	Adm
chr7	110659591	110660091	101.976	-1.47502	2.42e-09	1.74206	1.72523	1.72995	2.22352	2.13629	2.16332	+	Intergenic	Adm
chr10	75282627	75283145	127.562	-0.634434	0.0110203	1.97427	2.09969	1.9032	2.14919	2.11627	2.28693	+	intron (NM_153406, intron 13 of 15)	Adora2a
chr10	75299788	75300288	96.0679	-0.793622	0.00274878	1.81748	1.83268	1.89162	2.10982	1.9602	2.16066	+	intron (NM_153406, intron 13 of 15)	Adora2a
chr10	75301872	75302372	80.1121	-0.916914	0.00142783	1.63184	1.70175	1.86748	2.04498	1.99945	2.01294	+	intron (NM_153406, intron 13 of 15)	Adora2a
chr10	75289518	75290018	104.275	-0.960761	0.000204988	1.9654	1.82062	1.72995	2.14919	2.11216	2.1553	+	intron (NM_153406, intron 13 of 15)	Adora2a
chr10	75303457	75303979	185.704	-1.3635	6.75e-13	2.05418	1.99466	2.00011	2.42488	2.392	2.46169	+	intron (NM_153406, intron 13 of 15)	Adora2a
chr4	126312201	126312701	110.535	-1.37585	8.43e-08	1.84786	1.77554	1.72995	2.13745	2.30316	2.14987	+	3' UTR (NM_199473, exon 4 of 4)	Adprhl2
chr11	43901227	43901757	143.605	-0.827535	8.82e-05	2.01206	1.99466	2.03942	2.24261	2.21807	2.32323	+	promoter-TSS (NM_001284381)	Adra1b
chr2	131538292	131538792	86.6122	-1.60129	2.27e-08	1.73451	1.63212	1.49951	2.09367	2.0641	2.17893	+	Intergenic	Adra1d
chr19	54047349	54047893	162.808	-0.687841	0.000491397	2.12165	2.03754	2.12275	2.29324	2.33152	2.28293	+	3' UTR (NM_007417, exon 1 of 1)	Adra2a
chr19	54044338	54045153	157.634	-0.80478	6.29e-05	2.05418	2.00679	2.11229	2.28696	2.32901	2.28892	+	promoter-TSS (NM_007417)	Adra2a
chr19	54059778	54060326	215.397	-1.07066	1.38e-08	2.22905	2.05572	2.12619	2.47552	2.46204	2.45768	+	Intergenic	Adra2a
chr19	54034908	54035463	264.763	-1.16326	3.4e-11	2.20652	2.15969	2.2679	2.49292	2.5879	2.60169	+	Intergenic	Adra2a
chr2	127362404	127362904	133.922	-0.684434	0.00248027	2.10897	1.97368	1.93087	2.23317	2.2213	2.1989	+	promoter-TSS (NM_009633)	Adra2b
chr2	127362982	127363482	94.6329	-1.18215	2.22e-06	1.77797	1.76175	1.74666	2.14041	2.12839	2.0852	+	promoter-TSS (NM_009633)	Adra2b
chr2	127353770	127354270	83.4818	-3.13769	5.01e-22	1.20908	1.0833	1.36481	2.22595	2.17015	2.12457	+	intron (NM_172539, intron 8 of 8)	Adra2b
chr5	35263344	35263844	86.0723	-0.691438	0.0178532	1.90291	1.86699	1.63517	1.9817	2.10381	1.9859	+	Intergenic	Adra2c
chr19	56679530	56680030	78.5944	-1.31049	3.62e-06	1.65987	1.59261	1.70363	2.03755	2.11216	1.98987	+	Intergenic	Adrb1
chr19	56756333	56756833	86.1635	-2.62397	1.24e-19	1.37657	1.41652	1.3446	2.16622	2.19134	2.1553	+	Intergenic	Adrb1
chr18	62164206	62164709	321.15	-0.752239	3.13e-07	2.40024	2.36381	2.37069	2.60352	2.63255	2.5789	+	Intergenic	Adrb2
chr18	62169195	62169695	146.985	-0.999883	6.45e-05	2.06499	2.01858	1.86748	2.24027	2.19134	2.41237	+	Intergenic	Adrb2
chr18	62172676	62173176	89.7975	-1.47249	2.52e-07	1.60188	1.6506	1.76275	2.01449	2.21482	2.10985	+	Intergenic	Adrb2
chr2	180148553	180149053	119.379	-1.72036	1.4e-08	1.89771	1.77554	1.43736	2.16062	2.33152	2.28092	+	intron (NM_144500, intron 7 of 13)	Adrm1
chr6	140678615	140679117	296.302	-0.627564	0.000240192	2.38856	2.28533	2.41858	2.54012	2.50761	2.61218	+	TTS (NM_009637)	Aebp2
chr6	140620589	140621089	413.689	-0.781552	3.77e-08	2.49846	2.50211	2.44727	2.67896	2.70375	2.76802	+	Intergenic	Aebp2
chr6	140613720	140614258	271.398	-0.925798	4.81e-06	2.22661	2.34594	2.23457	2.4574	2.49751	2.66781	+	Intergenic	Aebp2
chr6	140609709	140610209	155.039	-1.25069	1.77e-09	1.93287	1.95613	1.99551	2.35331	2.381	2.27686	+	Intergenic	Aebp2
chr6	140766304	140766804	142.287	-1.61325	2.52e-14	1.81748	1.83859	1.87972	2.31945	2.33648	2.33764	+	Intergenic	Aebp2
chr6	140542887	140543611	373.076	-1.63857	4.21e-25	2.25739	2.32538	2.17772	2.71895	2.79081	2.74366	+	intron (NM_144920, intron 10 of 30)	Aebp2
chr6	140614655	140615155	110.059	-1.79336	1.84e-12	1.69464	1.64146	1.73839	2.14628	2.24326	2.29483	+	Intergenic	Aebp2
chr6	140561089	140561589	87.3272	-2.20998	4.61e-14	1.30085	1.54914	1.57869	2.14628	2.16652	2.15799	+	intron (NM_144920, intron 15 of 30)	Aebp2
chr6	140819375	140819875	85.0623	-2.39163	3.37e-12	1.39361	1.64146	1.10157	2.09695	2.14019	2.22032	+	Intergenic	Aebp2
chr6	140816817	140817317	173.704	-2.71005	2.09e-35	1.55842	1.66833	1.74666	2.4796	2.47836	2.47868	+	Intergenic	Aebp2
chr6	140767147	140767647	118.652	-3.42743	1.71e-33	1.39361	1.22463	1.27766	2.37793	2.35104	2.27481	+	Intergenic	Aebp2
chr17	13682610	13683270	469.999	-0.678025	1.28e-06	2.62011	2.55256	2.49221	2.7745	2.7403	2.7713	+	Intergenic	Afdn
chr17	13659096	13659596	103.959	-0.752655	0.00160216	1.85945	1.9236	1.87972	2.0769	2.15167	2.11579	+	Intergenic	Afdn
chr1	38694067	38694567	84.7227	-1.89134	2.23e-11	1.63184	1.54914	1.46954	2.07347	2.13236	2.16596	+	Intergenic	Aff3
chr11	53342323	53342823	120.17	-1.6246	3.22e-09	1.81114	1.86699	1.57869	2.36049	2.18439	2.21093	+	Intergenic	Aff4
chr18	67435625	67436293	391.49	-1.2423	2.1e-11	2.42579	2.43623	2.19557	2.75052	2.78205	2.68487	+	intron (NM_027130, intron 5 of 16)	Afg3l2
chr1	89466252	89466765	126.484	-0.817082	0.000954777	2.02002	1.87784	1.97663	2.09037	2.21154	2.29678	+	intron (NM_001037136, intron 1 of 16)	Agap1
chr5	24459696	24460196	72.0764	-0.819932	0.0314608	1.94242	1.62257	1.42032	1.99429	2.05001	1.81771	+	intron (NM_001359881, intron 1 of 15)	Agap3
chr5	24465185	24465769	235.851	-0.913496	6.55e-05	2.37657	2.1512	2.04357	2.4531	2.5009	2.51077	+	intron (NM_001359881, intron 1 of 15)	Agap3
chr7	76971372	76971872	62.0032	-1.12297	0.000791265	1.53493	1.54914	1.6756	1.76549	1.99945	1.9859	+	intron (NM_001199224, intron 22 of 22)	Agbl1
chr7	76049422	76050112	450.561	-2.15743	2.05e-29	2.27748	2.30381	2.01361	2.81383	2.86035	2.92068	+	Intergenic	Agbl1
chr7	76047721	76048221	132.176	-2.72513	2.37e-22	1.58069	1.66833	1.27766	2.30351	2.3265	2.44124	+	Intergenic	Agbl1
chr1	82879117	82879625	192.984	-0.758784	6.02e-05	2.18815	2.1842	2.09057	2.37793	2.34382	2.42848	+	intron (NM_001347077, intron 5 of 12)	Agfg1
chr1	82831736	82832842	535.086	-1.76299	1.86e-40	2.37133	2.44212	2.33835	2.89995	2.92475	2.92711	+	Intergenic	Agfg1
chr5	137671756	137672299	456.683	-0.657227	0.000508603	2.62797	2.58002	2.41332	2.74542	2.63504	2.83778	+	intron (NM_001303271, intron 1 of 12)	Agfg2
chr5	137691862	137692362	75.5704	-1.2188	0.000769048	1.89245	1.51343	1.4026	2.07001	2.03545	1.96131	+	Intergenic	Agfg2
chr5	137695959	137696459	55.8368	-1.69235	3.85e-06	1.44103	1.56042	1.16851	1.96432	1.97746	1.84057	+	Intergenic	Agfg2
chr5	137706928	137707434	188.015	-2.03873	1.81e-25	1.89771	1.89364	1.80054	2.46725	2.47836	2.49625	+	Intergenic	Agfg2
chr4	126478274	126478774	46.5595	-1.61146	9.96e-06	1.27966	1.31178	1.46954	1.82435	1.8763	1.83497	+	Intergenic	Ago1
chr15	73137470	73137970	453.344	-0.630871	9.18e-06	2.59247	2.57359	2.47723	2.73951	2.77221	2.7104	+	intron (NM_153178, intron 3 of 18)	Ago2
chr15	73146719	73147219	252.524	-1.98681	2.89e-25	1.99567	2.06627	1.9518	2.52819	2.59747	2.67845	+	intron (NM_153178, intron 1 of 18)	Ago2
chr17	12174369	12174869	90.9416	-1.06896	0.00040704	1.63184	1.75469	1.88571	1.95082	2.08219	2.20133	+	intron (NM_026644, intron 2 of 8)	Agpat4
chr8	18863567	18864079	884.823	-0.625818	1.17e-06	2.81811	2.84731	2.86123	2.94715	3.03938	3.09367	+	intron (NM_026792, intron 2 of 7)	Agpat5
chr2	75788448	75788948	124.478	-1.43314	4.43e-08	1.76396	1.75469	1.94146	2.13745	2.26995	2.34468	+	Intergenic	Agps
chr13	30266437	30266937	95.1943	-0.879682	0.00339589	1.65073	1.76175	1.99551	2.00652	2.12439	2.13032	+	Intergenic	Agtr1a
chr13	30259372	30259872	95.7492	-1.10179	1.61e-05	1.70291	1.77554	1.86123	2.10982	2.13629	2.10077	+	Intergenic	Agtr1a
chr2	155079442	155079975	106.344	-1.03696	7.78e-05	1.77102	1.79543	1.94666	2.16062	2.05945	2.22723	+	Intergenic	Ahcy
chr6	29775984	29776836	193.834	-0.916009	7.51e-07	2.14889	2.1029	2.12959	2.41243	2.44315	2.3516	+	intron (NM_001171000, intron 1 of 16)	Ahcyl2
chr6	29848655	29849204	360.183	-0.999545	3.26e-11	2.38517	2.34227	2.41155	2.6234	2.70269	2.71265	+	intron (NM_001171000, intron 1 of 16)	Ahcyl2
chr6	29835904	29836415	133.232	-1.12795	3.57e-06	1.87626	2.01075	1.86123	2.31749	2.30316	2.14713	+	intron (NM_001171000, intron 1 of 16)	Ahcyl2
chr6	29838300	29838829	159.351	-1.19522	8.99e-07	1.92311	1.9284	2.09057	2.34601	2.21154	2.44679	+	intron (NM_001171000, intron 1 of 16)	Ahcyl2
chr6	29789085	29789901	258.206	-1.26263	4.1e-15	2.20908	2.15969	2.17467	2.55743	2.55784	2.56965	+	intron (NM_001171000, intron 1 of 16)	Ahcyl2
chr6	29801729	29802229	84.2745	-1.29706	9.31e-07	1.72682	1.66833	1.66584	2.0769	2.07324	2.0852	+	intron (NM_001171000, intron 1 of 16)	Ahcyl2
chr4	133050789	133051299	451.91	-0.880932	2.24e-10	2.48918	2.47856	2.53826	2.71895	2.76766	2.8112	+	intron (NM_146155, intron 2 of 6)	Ahdc1
chr4	133029718	133030218	79.1369	-1.00888	0.000320309	1.64139	1.71755	1.79324	2.04498	1.9602	2.05907	+	intron (NM_146155, intron 2 of 6)	Ahdc1
chr4	133070623	133071123	146.778	-1.36752	1.22e-09	1.94242	1.98639	1.78581	2.29532	2.31368	2.36512	+	intron (NM_146155, intron 6 of 6)	Ahdc1
chr10	20938540	20939040	67.2064	-1.13213	0.000364197	1.6862	1.57142	1.60217	1.89738	2.0866	1.88298	+	Intergenic	Ahi1
chr10	21077089	21077589	133.191	-1.60899	1.28e-08	1.9609	1.53756	1.85489	2.23555	2.3265	2.33764	+	intron (NM_001177776, intron 6 of 6)	Ahi1
chr10	20880130	20880684	181.614	-1.64571	4.74e-16	1.89771	1.99055	1.94146	2.42946	2.381	2.49993	+	Intergenic	Ahi1
chr10	20864762	20865262	158.597	-1.99544	7.35e-18	1.89245	1.84442	1.62444	2.42025	2.42138	2.37008	+	Intergenic	Ahi1
chr10	20943528	20944028	64.1278	-2.78421	8.63e-15	1.2339	1.14545	1.25283	2.01842	1.94223	2.15799	+	Intergenic	Ahi1
chr12	35573824	35574324	156.672	-1.26529	2.03e-08	2.00802	2.00278	1.86123	2.29324	2.43339	2.29483	+	Intergenic	Ahr
chr12	35562861	35563361	170.827	-1.28783	6.13e-06	2.14	2.03382	1.71258	2.43399	2.23398	2.45363	+	Intergenic	Ahr
chr12	35462591	35463091	188.649	-1.97059	4.34e-15	1.99567	1.95163	1.61345	2.47003	2.41935	2.53731	+	Intergenic	Ahr
chr12	35554092	35554592	61.9966	-2.04587	4.32e-09	1.45575	1.27039	1.4026	2.07001	2.04521	1.85157	+	Intergenic	Ahr
chr12	35558805	35559305	76.2533	-2.70207	5.78e-17	1.32105	1.19981	1.38411	2.09695	2.19818	2.05569	+	Intergenic	Ahr
chr3	152567529	152568196	318.57	-0.698129	7.74e-06	2.41	2.35138	2.3916	2.58588	2.64968	2.54617	+	intron (NM_001355635, intron 6 of 8)	AI115009
chr3	152552506	152553021	306.287	-0.829494	4.35e-08	2.37483	2.35497	2.29654	2.58269	2.59066	2.60649	+	intron (NM_001355635, intron 6 of 8)	AI115009
chr13	107551591	107552091	79.1105	-0.688059	0.0118838	1.79155	1.83859	1.70363	1.9731	2.02547	1.96967	+	Intergenic	AI197445
chr13	107562471	107562971	86.4932	-0.812749	0.00440076	1.78481	1.91875	1.64563	2.03379	2.00478	2.0852	+	Intergenic	AI197445
chr13	107548399	107548899	60.8443	-1.40834	1.25e-05	1.6121	1.53756	1.38411	1.91758	1.9602	1.96131	+	Intergenic	AI197445
chr13	107568406	107568906	56.2478	-1.7338	2.46e-07	1.48378	1.40072	1.3446	1.90759	1.99945	1.89787	+	Intergenic	AI197445
chr4	53322939	53323439	125.092	-2.09517	1.19e-16	1.78481	1.58214	1.63517	2.24027	2.30845	2.36345	+	Intergenic	AI427809
chr4	53316777	53317277	88.8643	-3.11437	1.43e-19	1.02002	1.19981	1.46954	2.15207	2.13236	2.30066	+	Intergenic	AI427809
chr8	36994053	36994553	109.155	-0.743429	0.00408932	1.94242	1.81446	1.9619	2.08031	2.24019	2.06575	+	exon (NM_001039220, exon 1 of 1)	AI429214
chr12	76552676	76553281	283.885	-0.803668	3.13e-06	2.27966	2.37076	2.2919	2.60858	2.47657	2.57584	+	intron (NM_153804, intron 1 of 18)	AI463170
chr12	76547517	76548017	77.5825	-1.4352	4.03e-07	1.62208	1.54914	1.68514	2.05946	2.0866	2.01294	+	non-coding (NR_046044, exon 1 of 3)	AI463170
chr7	127080002	127080511	192.133	-0.998262	4.87e-06	2.15761	2.13371	2.02238	2.41714	2.2813	2.49871	+	Intergenic	AI467606
chr3	107062566	107063139	233.672	-0.832024	6.1e-05	2.2753	2.26162	2.12619	2.5306	2.34139	2.5294	+	Intergenic	AI504432
chr3	154428361	154428861	154.54	-2.18242	2.18e-15	1.91815	1.66833	1.57869	2.3914	2.28963	2.50357	+	Intergenic	AI606473
chr5	31570964	31571539	152.31	-0.670063	0.00268994	2.12476	2.05214	2.03098	2.29943	2.15167	2.34117	+	non-coding (NR_102275, exon 1 of 3)	AI839979
chr2	129182460	129182974	435.596	-0.652618	6.02e-07	2.52394	2.55028	2.51375	2.74173	2.73737	2.69899	+	Intergenic	AI847159
chr2	129183564	129184144	847.311	-0.767681	8.27e-13	2.7962	2.79866	2.79617	3.01803	3.06271	3.00271	+	Intergenic	AI847159
chr2	129185641	129186141	240.424	-1.51546	4.33e-19	2.11535	2.07657	2.09427	2.58482	2.53657	2.53168	+	Intergenic	AI847159
chr1	183265983	183266483	91.5173	-1.36136	4.66e-07	1.62208	1.74751	1.74666	2.11922	2.18439	2.04539	+	Intergenic	Aida
chr17	35180064	35180574	184.028	-0.693224	0.000358619	2.20908	2.0833	2.14296	2.39634	2.35104	2.31954	+	Intergenic	Aif1
chr17	35173194	35173694	152.533	-0.890636	2.39e-05	2.08584	2.01075	1.98143	2.3272	2.3265	2.23178	+	intron (NM_019467, intron 1 of 7)	Aif1
chr16	17491940	17492440	97.2571	-1.40656	1.35e-07	1.77102	1.74021	1.65585	2.05946	2.23085	2.14438	+	intron (NM_001291070, intron 1 of 19)	Aifm3
chr1	173432280	173432910	216.923	-0.604498	0.000658027	2.20394	2.25266	2.24769	2.37104	2.47118	2.40636	+	intron (NM_001013779, intron 2 of 8)	Aim2
chr1	173418807	173419307	282.692	-0.833079	1.96e-06	2.36602	2.34227	2.19557	2.52698	2.56664	2.58195	+	Intergenic	Aim2
chr1	173422818	173423318	185.848	-0.899376	1.62e-06	2.12476	2.13371	2.07929	2.36755	2.35104	2.42848	+	intron (NM_001013779, intron 1 of 8)	Aim2
chr1	173451530	173452245	361.42	-1.54409	5.57e-18	2.34036	2.30381	2.12275	2.68152	2.73045	2.77649	+	intron (NM_001013779, intron 2 of 8)	Aim2
chr11	71995863	71996413	166.291	-1.1221	4.56e-08	2.04682	1.94249	2.06378	2.36226	2.30581	2.39873	+	Intergenic	Aipl1
chr4	129018869	129019416	82.6889	-0.973823	0.00111535	1.82989	1.67693	1.72135	1.96873	1.9483	2.16596	+	Intergenic	Ak2
chr12	105714518	105715018	110.357	-1.76688	1.42e-11	1.82989	1.65956	1.56645	2.22837	2.21807	2.24951	+	intron (NM_030187, intron 3 of 17)	Ak7
chr14	78435237	78436210	449.754	-0.602033	8.07e-06	2.51896	2.55707	2.57989	2.70549	2.77581	2.71859	+	Intergenic	Akap11
chr7	75587651	75588153	89.2887	-0.586792	0.0213177	1.83596	1.86699	1.85489	2.01842	2.08219	1.9859	+	intron (NM_029332, intron 5 of 36)	Akap13
chr7	75504319	75504833	178.848	-0.599943	0.00198629	2.16048	2.15969	2.13966	2.30148	2.28687	2.4018	+	intron (NM_029332, intron 1 of 36)	Akap13
chr7	75627644	75628144	91.1304	-0.616545	0.0378432	1.92802	1.75469	1.86748	1.87619	2.17015	2.03484	+	intron (NM_029332, intron 8 of 36)	Akap13
chr7	75586063	75586574	184.511	-0.638565	0.00181031	2.08584	2.11858	2.25538	2.29738	2.37877	2.37336	+	exon (NM_029332, exon 5 of 37)	Akap13
chr7	75649774	75650311	304.073	-0.798173	2.56e-06	2.33847	2.39749	2.29885	2.63396	2.5009	2.61312	+	intron (NM_029332, intron 8 of 36)	Akap13
chr7	75612008	75612508	376.939	-0.839905	1.27e-07	2.51139	2.41961	2.34667	2.68237	2.71422	2.65605	+	intron (NM_029332, intron 7 of 36)	Akap13
chr7	75644528	75645071	172.882	-0.893261	4.87e-06	2.13699	2.05214	2.05177	2.32528	2.392	2.33587	+	intron (NM_029332, intron 8 of 36)	Akap13
chr7	75609967	75610526	791.201	-0.895935	2.31e-15	2.76254	2.74241	2.72135	2.99096	3.05286	2.99145	+	exon (NM_029332, exon 7 of 37)	Akap13
chr7	75518635	75519188	149.399	-1.01386	1.46e-06	2.05051	1.99874	1.92547	2.29943	2.33648	2.26445	+	intron (NM_029332, intron 1 of 36)	Akap13
chr7	75499993	75500535	271.869	-1.06582	1.23e-10	2.2946	2.21487	2.22104	2.61059	2.54122	2.54176	+	intron (NM_029332, intron 1 of 36)	Akap13
chr7	75600353	75600853	109.195	-1.25187	3.39e-07	1.82989	1.7889	1.80771	2.11922	2.26415	2.16596	+	intron (NM_029332, intron 5 of 36)	Akap13
chr7	75642310	75642810	84.7942	-1.47269	6.04e-08	1.71899	1.60283	1.62444	2.09037	2.13236	2.06242	+	intron (NM_029332, intron 8 of 36)	Akap13
chr7	75517670	75518170	87.3741	-1.4983	2.38e-08	1.6862	1.60283	1.68514	2.14336	2.12839	2.05569	+	intron (NM_029332, intron 1 of 36)	Akap13
chrX	37161246	37161746	88.822	-0.646077	0.0157807	1.90291	1.82062	1.78581	2.03755	2.10381	1.9528	+	intron (NM_001033785, intron 3 of 5)	Akap14
chr4	57725518	57726135	198.891	-1.52149	1.17e-10	1.93767	1.93315	2.13633	2.37622	2.41935	2.58396	+	intron (NM_001304544, intron 5 of 8)	Akap2
chr4	57730963	57731580	476.581	-1.91001	1.99e-48	2.32302	2.28742	2.29423	2.87889	2.86329	2.8875	+	intron (NM_001304544, intron 5 of 8)	Akap2
chr4	57832239	57832739	56.2697	-1.95023	7.34e-09	1.25739	1.41652	1.4026	1.95537	1.95429	1.94411	+	intron (NM_001304544, intron 6 of 8)	Akap2
chr12	76329026	76329526	79.1857	-1.00505	0.00044729	1.6776	1.70175	1.77826	1.91262	2.08219	2.05907	+	exon (NM_001101471, exon 2 of 2)	Akap5
chr12	76307931	76308464	291.707	-1.10338	4.48e-07	2.34412	2.35497	2.03098	2.57407	2.6412	2.58295	+	intron (NM_138745, intron 22 of 27)	Akap5
chr12	52828900	52829400	57.9443	-1.39383	0.000150674	1.49715	1.64146	1.30114	1.79917	2.05001	1.888	+	intron (NM_198111, intron 2 of 13)	Akap6
chr12	52818213	52818911	212.71	-1.51004	2.44e-14	1.93767	2.03754	2.13633	2.50585	2.45458	2.5294	+	intron (NM_198111, intron 2 of 13)	Akap6
chr10	25151259	25151759	116.924	-0.622546	0.00973304	2.01206	2.01858	1.8353	2.15207	2.18087	2.12166	+	Intergenic	Akap7
chr10	25185122	25185722	303.697	-1.09583	3.41e-12	2.26867	2.27256	2.31905	2.58055	2.60017	2.66448	+	intron (NM_018747, intron 7 of 7)	Akap7
chr4	63423972	63424472	104.775	-1.48009	2e-07	1.87073	1.57142	1.73839	2.17992	2.09529	2.2707	+	intron (NM_001008792, intron 7 of 11)	Akna
chr13	4190932	4191432	70.7841	-1.21751	5.81e-05	1.6121	1.74021	1.49951	1.99429	1.97178	2.02036	+	promoter-TSS (NM_013778)	Akr1c13
chr6	37607503	37608003	55.4859	-1.25751	0.00030485	1.53493	1.59261	1.38411	1.81819	2.00478	1.83497	+	Intergenic	Akr1d1
chr13	4911912	4912448	300.285	-1.19171	5.68e-12	2.23631	2.28951	2.25791	2.52087	2.66268	2.66448	+	Intergenic	Akr1e1
chr1	177321939	177322491	198.461	-0.609905	0.00247332	2.22905	2.23181	2.11929	2.3272	2.33152	2.46567	+	Intergenic	Akt3
chr1	177338364	177339109	257.278	-0.613409	0.000259963	2.3678	2.27686	2.2728	2.45597	2.50927	2.51196	+	Intergenic	Akt3
chr1	177322663	177323176	138.521	-0.744034	0.00105881	2.02395	2.05572	1.95688	2.14336	2.31628	2.24294	+	Intergenic	Akt3
chr1	177260380	177260880	315.933	-0.954894	3.05e-09	2.35338	2.3098	2.33414	2.56305	2.60151	2.68567	+	Intergenic	Akt3
chr1	177316426	177316971	311.562	-1.26669	1.16e-15	2.26419	2.21733	2.30342	2.63585	2.60552	2.68487	+	Intergenic	Akt3
chr19	40583027	40583527	104.02	-0.964726	0.00010256	1.93287	1.80187	1.79324	2.09695	2.16652	2.14987	+	intron (NM_153554, intron 3 of 18)	Aldh18a1
chr7	66547597	66548211	225.054	-0.587677	0.00168968	2.20908	2.21733	2.32774	2.46165	2.46572	2.3601	+	Intergenic	Aldh1a3
chr4	45785464	45785964	79.0364	-3.10708	2.66e-18	1.30085	0.872449	1.3446	2.063	2.23398	2.13881	+	Intergenic	Aldh1b1
chr19	3923244	3923751	84.5697	-0.675036	0.0167105	1.89245	1.82062	1.70363	2.02617	2.0866	1.9262	+	intron (NM_026316, intron 2 of 9)	Aldh3b1
chr3	121344824	121345527	126.254	-0.618642	0.0069499	2.05051	1.96936	1.97177	2.24956	2.10381	2.18652	+	intron (NR_155539, intron 2 of 2)	Alg14
chr3	121289248	121289748	397.578	-0.976187	1.17e-09	2.50368	2.40552	2.36084	2.65973	2.7704	2.72951	+	Intergenic	Alg14
chr3	121329979	121330479	126.478	-1.71625	6.56e-11	1.77797	1.69363	1.82856	2.18528	2.41525	2.22723	+	intron (NR_155539, intron 2 of 2)	Alg14
chr6	116455716	116456391	190.267	-0.874974	3.66e-06	2.12476	2.1512	2.10874	2.40607	2.32396	2.43562	+	intron (NM_009662, intron 1 of 13)	Alox5
chr5	149234919	149235527	166.392	-1.34075	6.45e-10	2.08584	1.9284	1.87972	2.38807	2.34624	2.39718	+	Intergenic	Alox5ap
chr11	69196986	69197834	142.896	-0.64651	0.0020557	2.08922	2.06627	1.97663	2.26535	2.22451	2.23403	+	exon (NM_009661, exon 2 of 14)	Alox8
chr7	81064985	81065521	91.0257	-0.643623	0.0132817	1.91815	1.82669	1.80054	1.99013	2.04521	2.09461	+	intron (NM_054085, intron 2 of 13)	Alpk3
chr7	81075306	81075806	74.0057	-1.57885	1.77e-07	1.53493	1.47451	1.6756	1.99013	2.108	2.02766	+	intron (NM_054085, intron 3 of 13)	Alpk3
chr4	137807478	137807978	71.5015	-0.639927	0.0299552	1.79818	1.69363	1.74666	1.88691	1.88336	2.03126	+	Intergenic	Alpl
chr3	107612873	107613376	95.5173	-0.623647	0.0199095	1.88172	1.74751	1.97177	2.00248	2.09097	2.09149	+	3' UTR (NM_153563, exon 21 of 21)	Alx3
chr3	107611315	107611828	147.017	-0.988603	0.000245958	1.85945	1.87245	2.17467	2.22595	2.27281	2.36178	+	TTS (NM_153563)	Alx3
chr3	107577810	107578310	70.1999	-2.67156	3.39e-15	1.25739	1.14545	1.4026	2.1002	2.14405	1.9938	+	Intergenic	Alx3
chr15	10973866	10974422	150.874	-0.875132	0.00152292	1.96986	1.86145	2.18674	2.13446	2.35814	2.34468	+	intron (NM_030888, intron 4 of 5)	Amacr
chr14	60425481	60425981	73.2539	-1.28901	1.88e-05	1.59142	1.62257	1.66584	1.98593	2.12035	1.9216	+	Intergenic	Amer2
chr15	97373132	97373837	524.383	-0.642104	8.59e-06	2.59142	2.62064	2.62553	2.88265	2.73045	2.78921	+	intron (NM_172293, intron 4 of 5)	Amigo2
chr15	97458133	97458642	119.185	-0.681072	0.00473482	1.89771	2.06973	1.89162	2.1932	2.17015	2.136	+	Intergenic	Amigo2
chr15	97355743	97356249	430.405	-0.910544	4.39e-12	2.48378	2.49956	2.44069	2.7498	2.74611	2.7533	+	intron (NM_172293, intron 3 of 5)	Amigo2
chr15	97378098	97378604	168.721	-0.920499	1.78e-06	2.11217	2.04491	2.03942	2.3587	2.33894	2.33408	+	intron (NM_172293, intron 5 of 5)	Amigo2
chr15	97342592	97343378	144.11	-1.51441	1.24e-12	1.90291	1.85017	1.86748	2.35331	2.27849	2.3516	+	intron (NM_172293, intron 3 of 5)	Amigo2
chrX	142901908	142902426	100.233	-0.613668	0.0121466	1.91313	1.88317	1.89745	2.08369	2.14019	2.02036	+	intron (NM_019496, intron 2 of 5)	Ammecr1
chr18	31708046	31708574	275.959	-0.644203	0.000144642	2.40514	2.31375	2.2679	2.48897	2.54885	2.54176	+	intron (NM_172965, intron 16 of 20)	Ammecr1l
chr18	31701146	31701646	121.712	-1.2988	9.29e-09	1.89245	1.7889	1.85489	2.24494	2.23085	2.23851	+	intron (NM_172965, intron 16 of 20)	Ammecr1l
chr7	110796522	110797057	453.227	-0.952161	7.54e-09	2.52764	2.54339	2.38032	2.74542	2.72746	2.84665	+	intron (NM_009667, intron 6 of 14)	Ampd3
chr13	19139008	19139508	86.8353	-0.58736	0.0279365	1.82373	1.89878	1.79324	2.08031	2.02039	1.94411	+	exon (NM_001289546, exon 19 of 21)	Amph
chr13	19159454	19159954	70.0908	-1.33246	2.37e-05	1.69464	1.47451	1.60217	2.03	2.0641	1.89296	+	Intergenic	Amph
chr5	140771548	140772066	172.981	-0.750164	0.00022117	2.06142	2.18684	2.0716	2.38807	2.31368	2.30259	+	intron (NM_010302, intron 2 of 3)	Amz1
chr5	140735452	140736047	388.303	-0.791192	6.24e-08	2.48378	2.46351	2.41155	2.65614	2.67303	2.74227	+	intron (NM_173405, intron 2 of 7)	Amz1
chr5	140764807	140765435	285.461	-1.57736	7.98e-18	2.26419	2.13371	2.03942	2.63774	2.62626	2.62972	+	intron (NM_010302, intron 2 of 3)	Amz1
chr11	109417446	109417946	340.717	-1.017	9.34e-09	2.43348	2.35853	2.2451	2.58905	2.66961	2.7104	+	Intergenic	Amz2
chr11	109403849	109404349	62.7852	-1.14371	0.000396943	1.55842	1.46072	1.72135	1.9731	1.92982	1.90272	+	Intergenic	Amz2
chr11	109432301	109432810	325.995	-1.4666	3.14e-20	2.26193	2.23653	2.21551	2.73352	2.67756	2.62242	+	intron (NM_001252193, intron 5 of 7)	Amz2
chr5	52889932	52890432	87.9461	-0.906836	0.000807029	1.84786	1.76175	1.73839	2.00248	2.14405	2.02036	+	Intergenic	Anapc4
chr5	122430030	122430530	80.5431	-1.70387	3.09e-09	1.53493	1.68536	1.48478	2.10664	2.07774	2.08836	+	intron (NM_019805, intron 3 of 10)	Anapc7
chr4	148509333	148509833	85.9818	-1.17007	4.58e-05	1.84786	1.64146	1.64563	2.12232	2.09529	2.00156	+	intron (NM_020009, intron 28 of 57)	Angptl7
chr3	126831386	126831886	124.826	-0.867173	0.00262858	1.99567	2.06278	1.70363	2.15494	2.12439	2.31769	+	intron (NM_001025438, intron 14 of 18)	Ank2
chr3	126923741	126924241	73.6057	-1.3489	8.78e-05	1.77797	1.34957	1.62444	1.91262	2.08219	2.05907	+	intron (NM_001034168, intron 9 of 9)	Ank2
chr10	69571104	69571604	82.0279	-0.641963	0.0225365	1.89245	1.70175	1.80771	2.04498	1.92348	2.02036	+	intron (NM_170730, intron 1 of 17)	Ank3
chr10	69586899	69587399	88.6592	-1.24607	3.32e-06	1.77797	1.71755	1.65585	2.02617	2.13629	2.11874	+	intron (NM_170730, intron 1 of 17)	Ank3
chr13	98275571	98276071	62.7327	-1.36305	1.16e-05	1.55842	1.53756	1.5409	1.88691	1.95429	2.01666	+	Intergenic	Ankra2
chr19	36242479	36242979	141.69	-1.22293	4.15e-06	1.97427	2.03382	1.71258	2.29324	2.38322	2.1989	+	Intergenic	Ankrd1
chr8	123014996	123015496	191.092	-0.609625	0.00130709	2.21668	2.19208	2.12275	2.35331	2.41525	2.31769	+	intron (NM_001081379, intron 1 of 12)	Ankrd11
chr8	122989810	122990315	351.146	-0.648132	4.09e-06	2.41954	2.42573	2.46486	2.64519	2.63379	2.61686	+	intron (NM_001081379, intron 1 of 12)	Ankrd11
chr8	123014358	123014870	162.577	-0.836954	4.98e-05	2.06499	2.06278	2.0716	2.35511	2.36281	2.22723	+	intron (NM_001081379, intron 1 of 12)	Ankrd11
chr8	122961995	122962495	114.718	-0.96719	0.000133357	1.94242	1.93784	1.76275	2.20098	2.24019	2.09149	+	intron (NM_001081379, intron 2 of 12)	Ankrd11
chr17	66018137	66018682	215.812	-0.664146	0.00435645	2.31509	2.29158	1.99087	2.45597	2.43141	2.37823	+	intron (NM_001025572, intron 8 of 12)	Ankrd12
chr17	66065064	66065756	261.584	-0.674644	0.00183607	2.43651	2.29977	2.11929	2.49161	2.47299	2.55378	+	intron (NM_001025572, intron 1 of 12)	Ankrd12
chr17	66073964	66074464	262.828	-1.07365	4.1e-06	2.39361	2.19467	2.01361	2.51092	2.56372	2.5789	+	intron (NM_001025572, intron 1 of 12)	Ankrd12
chr17	66016433	66017688	405.158	-1.23718	3.7e-16	2.41638	2.41807	2.30114	2.76126	2.79081	2.7104	+	intron (NM_001025572, intron 8 of 12)	Ankrd12
chr3	157938615	157939115	259.275	-1.20249	3.37e-13	2.17453	2.16248	2.24769	2.58055	2.55036	2.54176	+	Intergenic	Ankrd13c
chr2	11841477	11842476	226.115	-1.29226	1.47e-09	2.01206	2.03382	2.26293	2.46725	2.52554	2.52366	+	Intergenic	Ankrd16
chr2	11894726	11895226	65.7211	-1.37301	5.64e-06	1.55842	1.62257	1.49951	2.01052	1.96603	1.9528	+	Intergenic	Ankrd16
chr2	11798051	11798620	383.247	-1.40826	3.44e-22	2.3678	2.28111	2.31242	2.73201	2.72645	2.77649	+	Intergenic	Ankrd16
chr5	90329854	90330354	92.5004	-0.792727	0.00280472	1.88712	1.80821	1.78581	2.04498	2.15543	1.9938	+	intron (NM_198010, intron 1 of 32)	Ankrd17
chr5	90324247	90324747	69.0147	-0.84694	0.00486317	1.80471	1.62257	1.62444	1.9731	1.9483	1.9216	+	intron (NM_198010, intron 1 of 32)	Ankrd17
chr5	90323335	90323932	151.384	-0.889375	0.00035951	1.95636	2.1512	1.93087	2.21365	2.4006	2.24514	+	intron (NM_198010, intron 1 of 32)	Ankrd17
chr5	90330958	90331458	74.8082	-0.892294	0.00207705	1.65073	1.78227	1.71258	2.03379	2.02039	1.89787	+	intron (NM_198010, intron 1 of 32)	Ankrd17
chr1	36532251	36532751	106.463	-1.30913	9.76e-07	1.74206	1.77554	1.8353	2.05946	2.29237	2.16066	+	intron (NM_001310521, intron 4 of 8)	Ankrd23
chr6	118522123	118522632	145.509	-0.713725	0.00116728	2.04682	2.08993	1.98143	2.16622	2.29509	2.29873	+	intron (NM_001081112, intron 24 of 33)	Ankrd26
chr15	31365867	31366400	277.118	-0.631813	0.00621775	2.41796	2.42115	2.09793	2.47141	2.60552	2.49502	+	intron (NM_027496, intron 1 of 3)	Ankrd33b
chr11	5555881	5556381	160.482	-1.57072	6.02e-12	1.93767	1.82669	1.94666	2.3745	2.46937	2.27686	+	Intergenic	Ankrd36
chr1	54854297	54854896	181.869	-0.585409	0.00294215	2.22905	2.16802	2.07546	2.31945	2.372	2.32505	+	intron (NM_001081433, intron 1 of 27)	Ankrd44
chr1	54846846	54847396	281.097	-0.638435	0.000198393	2.27748	2.37419	2.36678	2.52819	2.59612	2.47092	+	intron (NM_001081433, intron 1 of 27)	Ankrd44
chr1	54901600	54902100	134.344	-0.677411	0.00157905	2.02395	2.03382	1.98143	2.169	2.26415	2.21799	+	intron (NM_001081433, intron 1 of 27)	Ankrd44
chr1	161140237	161140737	74.7123	-0.634345	0.0272941	1.81114	1.74021	1.74666	1.85391	1.9886	2.01666	+	Intergenic	Ankrd45
chr1	161139449	161139962	125.358	-1.09126	8.42e-06	1.95176	1.94249	1.80054	2.17175	2.18439	2.32323	+	Intergenic	Ankrd45
chr3	38491602	38492102	138.081	-0.701129	0.00122108	2.08922	1.9822	1.98617	2.27629	2.19818	2.22032	+	Intergenic	Ankrd50
chr3	38600914	38601414	107.608	-2.4145	4.1e-12	1.73451	1.54914	1.06378	2.23555	2.34865	2.17379	+	Intergenic	Ankrd50
chr15	79052424	79052924	216.116	-1.08709	3.43e-08	2.2387	2.06973	2.09427	2.51964	2.4527	2.42704	+	TTS (NM_144849)	Ankrd54
chr13	112100570	112101070	107.595	-1.15358	2.49e-06	1.89771	1.75469	1.80771	2.12538	2.19477	2.19152	+	Intergenic	Ankrd55
chr4	32898621	32899192	133.748	-0.738853	0.00198564	1.92802	1.91875	2.12619	2.19581	2.20491	2.26445	+	intron (NM_001012450, intron 1 of 16)	Ankrd6
chr4	32847392	32847892	84.7351	-1.4141	2.73e-06	1.65987	1.65956	1.6756	1.91262	2.11627	2.19645	+	intron (NM_001355587, intron 2 of 15)	Ankrd6
chr17	27994457	27994987	129.157	-1.31559	1.96e-09	1.90291	1.87784	1.82172	2.25865	2.28409	2.25383	+	intron (NM_181413, intron 10 of 24)	Anks1
chr10	89327085	89327585	93.4321	-1.41253	9.94e-08	1.60188	1.72523	1.77826	2.1002	2.17375	2.12166	+	Intergenic	Ano4
chr9	62419771	62420329	273.38	-1.54368	7.1e-16	2.20652	2.20489	1.98617	2.57516	2.6186	2.63422	+	3' UTR (NM_175484, exon 12 of 12)	Anp32a
chr9	62421013	62421582	348.086	-2.40069	4.14e-45	2.12785	2.01468	1.97663	2.79787	2.71214	2.78733	+	exon (NM_175484, exon 12 of 12)	Anp32a
chr4	46461127	46461627	109.217	-0.813625	0.00103831	1.9654	1.93315	1.77057	2.14041	2.17733	2.11283	+	intron (NM_130889, intron 2 of 6)	Anp32b
chr4	46442494	46443016	281.191	-1.12195	1.41e-10	2.22414	2.21978	2.29885	2.63111	2.4958	2.61686	+	Intergenic	Anp32b
chr4	46445459	46445959	117.627	-1.22388	1.29e-05	1.86512	1.68536	1.95688	2.12843	2.14787	2.33941	+	Intergenic	Anp32b
chr3	95942641	95943146	199.79	-0.958616	8.93e-07	2.12165	2.13962	2.13966	2.46023	2.31628	2.46962	+	intron (NM_023210, intron 5 of 6)	Anp32e
chr5	97982833	97983770	233.214	-0.647571	0.00015329	2.28398	2.21487	2.27524	2.42488	2.4958	2.43984	+	intron (NM_133738, intron 7 of 16)	Antxr2
chr5	97964378	97964878	66.8776	-0.662236	0.038825	1.77102	1.68536	1.6756	1.95537	2.00478	1.74087	+	intron (NM_133738, intron 11 of 16)	Antxr2
chr5	98018070	98018570	108.548	-0.787654	0.00070105	1.92311	1.90888	1.86748	2.13745	2.16652	2.10985	+	intron (NM_133738, intron 3 of 16)	Antxr2
chr19	20393580	20394080	68.2336	-1.0817	0.000428428	1.71103	1.58214	1.62444	1.99429	1.8544	2.03126	+	Intergenic	Anxa1
chr19	20390359	20390859	58.7893	-1.45761	2.23e-05	1.49715	1.59261	1.36481	1.81195	2.01525	1.95708	+	promoter-TSS (NM_010730)	Anxa1
chr9	69453725	69454239	302.058	-0.63741	4.84e-05	2.32694	2.4242	2.36283	2.55516	2.59747	2.54287	+	intron (NM_007585, intron 1 of 12)	Anxa2
chr6	48879582	48880082	81.337	-1.02233	0.000238775	1.74948	1.74751	1.68514	1.95537	2.11627	2.02766	+	Intergenic	Aoc1
chr1	58303528	58304111	164.715	-0.998443	4.78e-07	2.0959	2.00278	2.01802	2.31354	2.34624	2.36345	+	intron (NM_001008419, intron 13 of 35)	Aox2
chr1	58304291	58304791	93.3334	-1.53253	5.24e-09	1.74206	1.66833	1.62444	2.16343	2.0866	2.17119	+	exon (NM_001008419, exon 14 of 36)	Aox2
chr3	127828953	127829454	143.302	-0.590263	0.0102916	2.05051	1.93784	2.1591	2.22595	2.2813	2.19645	+	intron (NM_145964, intron 1 of 9)	Ap1ar
chr3	127824440	127824940	54.8014	-0.981072	0.00845217	1.64139	1.34957	1.64563	1.72128	1.9886	1.83497	+	intron (NM_145964, intron 1 of 9)	Ap1ar
chr3	127830182	127831516	542.186	-1.25127	1.07e-22	2.53734	2.48919	2.48925	2.84642	2.91444	2.88549	+	intron (NM_145964, intron 1 of 9)	Ap1ar
chr8	109792844	109793368	103.795	-0.674349	0.0160877	1.9654	1.89364	1.8353	2.13146	2.21482	1.9262	+	intron (NM_001301211, intron 1 of 22)	Ap1g1
chrX	163868778	163869306	260.32	-0.717874	0.00014773	2.37831	2.3098	2.16851	2.50073	2.47118	2.55486	+	Intergenic	Ap1s2
chr1	79561105	79561605	63.7283	-0.88682	0.00376956	1.63184	1.6506	1.66584	1.84233	1.99945	1.89787	+	Intergenic	Ap1s3
chr1	79711146	79711646	100.782	-0.935763	0.000241625	1.92311	1.85017	1.72135	2.14041	2.12439	2.10077	+	intron (NM_001111279, intron 8 of 11)	Ap1s3
chr7	141559925	141560425	242.276	-0.795294	3.3e-06	2.30085	2.19981	2.23723	2.4574	2.5191	2.48504	+	Intergenic	Ap2a2
chr7	141579998	141580541	276.347	-0.886534	3.22e-07	2.37657	2.22221	2.24769	2.56638	2.56664	2.53054	+	intron (NM_001357068, intron 1 of 21)	Ap2a2
chr7	141558209	141558709	232.624	-1.47369	3.39e-15	2.16048	2.11549	1.97177	2.5221	2.53345	2.54727	+	Intergenic	Ap2a2
chr7	141578845	141579387	251.292	-1.67518	9.59e-21	2.15472	1.98639	2.07929	2.57948	2.57384	2.59488	+	intron (NM_001357068, intron 1 of 21)	Ap2a2
chr10	91080423	91080923	251.75	-0.811197	1.23e-06	2.25279	2.20991	2.31685	2.50585	2.52394	2.48755	+	intron (NM_001042558, intron 1 of 26)	Apaf1
chr2	22810797	22811297	166.397	-1.33265	5.98e-08	2.06854	2.03754	1.75478	2.42794	2.38763	2.30831	+	intron (NM_019456, intron 1 of 13)	Apbb1ip
chr2	22811436	22811936	155.001	-1.55134	1.37e-07	1.98723	2.02626	1.51375	2.38472	2.32396	2.38145	+	intron (NM_019456, intron 1 of 13)	Apbb1ip
chr5	66523930	66524534	161.716	-0.673944	0.000981616	2.13092	2.07995	2.07546	2.3587	2.22451	2.30066	+	intron (NM_001310626, intron 2 of 15)	Apbb2
chr18	34247165	34247671	655.308	-0.66081	7.11e-08	2.67586	2.70336	2.73503	2.87889	2.9519	2.87943	+	promoter-TSS (NM_001360979)	Apc
chr18	34118191	34118691	102.32	-1.85004	2.97e-11	1.6121	1.74021	1.56645	2.23791	2.27281	2.08202	+	Intergenic	Apc
chr9	66805780	66806280	100.615	-0.903557	0.000287114	1.79155	1.91384	1.82172	2.16343	2.10381	2.08202	+	Intergenic	Aph1b
chr9	66802553	66803184	125.558	-1.25463	3.82e-07	1.92311	1.75469	1.91448	2.32912	2.22769	2.17119	+	Intergenic	Aph1b
chr9	66820758	66821258	85.3115	-1.22861	8.47e-06	1.62208	1.79543	1.68514	2.0769	2.12439	2.02766	+	intron (NM_026674, intron 5 of 5)	Aph1c
chr9	31217543	31218043	252.131	-1.83656	2.01e-15	2.08584	2.16802	1.78581	2.60757	2.54885	2.627	+	Intergenic	Aplp2
chr9	46154441	46154994	290.499	-0.724835	2.19e-06	2.34412	2.34957	2.32774	2.5318	2.54885	2.59292	+	intron (NM_027498, intron 3 of 24)	Apoa1
chr9	46175247	46175985	286.948	-0.879577	2.26e-06	2.36245	2.35853	2.16851	2.59114	2.51421	2.60072	+	intron (NM_027498, intron 4 of 24)	Apoa1
chr9	46172933	46173445	162.284	-1.15032	2.55e-06	2.12476	1.99874	1.84193	2.40123	2.24326	2.38781	+	intron (NM_027498, intron 4 of 24)	Apoa1
chr9	46163560	46164105	150.15	-1.42215	1.15e-10	2.00802	1.87784	1.82856	2.3693	2.30316	2.34468	+	intron (NM_027498, intron 4 of 24)	Apoa1
chr1	152720849	152721390	122.461	-0.865348	9.63e-05	1.88712	1.93784	1.98617	2.20355	2.19134	2.20133	+	intron (NM_001346117, intron 1 of 18)	Apobec4
chr1	152721495	152721995	61.5557	-1.35959	1.04e-05	1.48378	1.57142	1.55386	1.95082	1.9602	1.93075	+	intron (NM_001346117, intron 1 of 18)	Apobec4
chr15	77624640	77625157	115.693	-0.774318	0.000674012	1.93287	1.89878	1.9619	2.14628	2.13629	2.20616	+	Intergenic	Apol11b
chr15	77752383	77752883	228.749	-1.60512	5.85e-17	2.11851	1.93784	2.08684	2.55174	2.49409	2.56126	+	intron (NM_001357895, intron 3 of 3)	Apol8
chr10	128256244	128256757	115.931	-0.911474	8.02e-05	1.95176	1.88317	1.87972	2.17722	2.13236	2.22494	+	TTS (NM_133996)	Apon
chr10	128258863	128259380	142.152	-1.03048	1.94e-05	1.91313	2.06973	1.90887	2.20355	2.24019	2.37823	+	Intergenic	Apon
chr8	122574839	122575339	161.871	-1.02084	6.1e-07	2.02785	1.99055	2.06771	2.3864	2.26995	2.34293	+	intron (NM_009698, intron 4 of 4)	Aprt
chr4	40710254	40710850	148.963	-1.02727	9.15e-07	1.97427	2.01075	1.98617	2.25413	2.36281	2.27889	+	Intergenic	Aptx
chr15	99614609	99615109	61.3039	-1.45214	5.87e-06	1.48378	1.41652	1.62444	1.95082	1.97178	1.93525	+	Intergenic	Aqp6
chrX	98265671	98266171	61.8238	-1.26215	0.000503074	1.75678	1.31178	1.49951	1.91262	1.91051	1.9938	+	intron (NM_013476, intron 2 of 7)	Ar
chrX	20777565	20778065	90.1118	-1.48489	9.42e-08	1.77797	1.68536	1.52753	2.14628	2.08219	2.13881	+	Intergenic	Araf
chr5	62752711	62753211	113.623	-0.596901	0.0124383	1.93767	2.03006	1.88571	2.10664	2.19134	2.10684	+	intron (NM_178407, intron 1 of 32)	Arap2
chr5	62723385	62723939	285.753	-0.750461	2.17e-05	2.39193	2.36206	2.2099	2.57407	2.52233	2.56548	+	intron (NM_178407, intron 6 of 32)	Arap2
chr5	62755894	62756450	189.805	-0.980823	3.21e-06	2.11217	2.18684	1.99551	2.31945	2.44122	2.4342	+	intron (NM_178407, intron 1 of 32)	Arap2
chr5	62771894	62772440	213.116	-1.26606	1.17e-08	2.06142	2.23887	1.9362	2.44585	2.47657	2.51196	+	Intergenic	Arap2
chr5	62574294	62574794	119.13	-1.69457	3.49e-12	1.74948	1.83859	1.63517	2.28696	2.25234	2.24073	+	Intergenic	Arap2
chr18	37999290	37999790	154.929	-0.973171	3e-06	2.06499	2.05214	1.92547	2.29116	2.33401	2.31209	+	promoter-TSS (NM_001205336)	Arap3
chr18	37997898	37998834	519.454	-1.19962	6.05e-22	2.49185	2.46905	2.53293	2.86071	2.85812	2.85963	+	promoter-TSS (NM_139206)	Arap3
chr5	91139316	91139821	185.657	-0.95427	3.62e-05	2.14889	2.14255	1.99551	2.23791	2.42138	2.47482	+	promoter-TSS (NM_009704)	Areg
chr12	69416725	69417248	191.067	-0.809192	3.41e-05	2.15182	2.1247	2.15272	2.34784	2.32901	2.46699	+	Intergenic	Arf6
chr12	69410759	69411259	155.809	-0.912256	1.72e-05	1.98723	2.04124	2.0716	2.38134	2.24019	2.2909	+	Intergenic	Arf6
chr12	69392814	69393359	239.636	-1.2136	8.52e-08	2.21668	2.26602	1.92001	2.50839	2.5191	2.54727	+	Intergenic	Arf6
chr15	83352914	83353414	213.493	-0.949129	2.12e-05	2.30497	2.1029	2.03522	2.41401	2.41111	2.51432	+	TTS (NR_027980)	Arfgap3
chr15	83344790	83345290	173.07	-1.29465	5.69e-06	2.17176	2.01858	1.6756	2.4574	2.33648	2.37008	+	intron (NM_001357756, intron 1 of 15)	Arfgap3
chr1	10284576	10285249	178.324	-1.35336	9.04e-11	2.06854	2.02626	1.88571	2.3587	2.4489	2.41534	+	Intergenic	Arfgef1
chr1	10256647	10257147	80.9119	-1.59438	3.26e-08	1.6121	1.65956	1.52753	2.01052	2.16285	2.06905	+	Intergenic	Arfgef1
chr1	10257334	10257834	165.247	-1.78552	1.24e-16	1.87073	1.95613	1.76275	2.3914	2.38543	2.44679	+	Intergenic	Arfgef1
chr1	10265135	10265688	192.37	-1.84818	2.98e-20	1.85369	2.01075	1.88571	2.50201	2.4489	2.48377	+	Intergenic	Arfgef1
chr2	113871000	113871500	77.5339	-3.16767	7.87e-20	1.35884	1.14545	0.976627	2.06652	2.15915	2.1989	+	Intergenic	Arhgap11a
chr18	6188290	6188878	178.714	-0.882902	5.59e-06	2.05051	2.11858	2.12619	2.32912	2.34139	2.4183	+	Intergenic	Arhgap12
chr2	43748403	43748903	127.176	-1.13672	1.36e-05	1.97863	1.72523	1.95688	2.14628	2.2463	2.31769	+	promoter-TSS (NM_153820)	Arhgap15
chr2	43727670	43728170	109.149	-1.18908	3.3e-06	1.92311	1.69363	1.82172	2.17722	2.2213	2.1416	+	Intergenic	Arhgap15
chr2	44336832	44337332	184.988	-1.46162	8.95e-11	1.98295	2.11237	1.84193	2.38974	2.41111	2.49378	+	intron (NM_001301831, intron 13 of 14)	Arhgap15os
chr2	44323867	44324367	240.11	-2.08912	4.15e-17	2.09258	2.01468	1.66584	2.58588	2.52394	2.65091	+	intron (NM_001301831, intron 13 of 14)	Arhgap15os
chr7	123300152	123300691	259.492	-1.11502	5.1e-09	2.26867	2.14545	2.22378	2.57948	2.43927	2.61218	+	intron (NM_001316713, intron 13 of 19)	Arhgap17
chr10	26780444	26781203	164.691	-1.16109	3.79e-09	2.03171	1.95163	2.03522	2.34231	2.36513	2.36345	+	intron (NM_176837, intron 1 of 14)	Arhgap18
chr10	26828441	26828941	127.396	-1.20299	6.43e-08	1.86512	1.95163	1.8353	2.24956	2.25234	2.24733	+	intron (NM_176837, intron 1 of 14)	Arhgap18
chr9	51770271	51770771	47.8005	-1.72871	4.49e-06	1.48378	1.19981	1.30114	1.81819	1.93607	1.83497	+	intron (NM_175535, intron 1 of 14)	Arhgap20
chr9	51865520	51866020	64.7247	-1.81032	1.32e-08	1.46999	1.40072	1.49951	1.91758	2.02039	2.05907	+	intron (NR_033560, intron 1 of 3)	Arhgap20os
chr11	97440919	97441419	273.772	-0.590879	0.00127586	2.38347	2.38433	2.23457	2.56193	2.43927	2.54065	+	Intergenic	Arhgap23
chr11	97442879	97443469	362.618	-0.923795	8.47e-11	2.42734	2.40072	2.36481	2.65343	2.67643	2.69899	+	Intergenic	Arhgap23
chr11	97441745	97442245	176.197	-0.945601	2.25e-06	2.15761	2.07657	1.99087	2.3745	2.36048	2.36178	+	Intergenic	Arhgap23
chr6	87502650	87503187	890.272	-0.869476	1.66e-14	2.77797	2.83328	2.78431	3.02463	3.05476	3.10015	+	intron (NM_001037727, intron 1 of 10)	Arhgap25
chr18	39137369	39137958	663.49	-0.637085	4.76e-08	2.73451	2.68869	2.72222	2.87943	2.90254	2.93748	+	intron (NM_001361073, intron 10 of 21)	Arhgap26
chr18	39083747	39084247	186.111	-0.671845	0.000731631	2.19348	2.20489	2.05581	2.39961	2.35579	2.31954	+	intron (NM_001361073, intron 1 of 21)	Arhgap26
chr18	39050940	39051443	221.684	-0.736993	0.000490953	2.32694	2.14834	2.1654	2.41558	2.36048	2.53281	+	intron (NM_001361073, intron 1 of 21)	Arhgap26
chr18	39181404	39181953	125.625	-0.906843	4.21e-05	1.93767	1.97796	1.9032	2.17722	2.25532	2.20855	+	intron (NM_001361073, intron 11 of 21)	Arhgap26
chr18	39035070	39035848	489.853	-0.988155	3.99e-14	2.53973	2.50969	2.49806	2.77036	2.82816	2.84001	+	intron (NM_001361073, intron 1 of 21)	Arhgap26
chr18	39003455	39003955	104.296	-2.23088	8.08e-16	1.59142	1.63212	1.43736	2.169	2.32396	2.1989	+	intron (NM_001361073, intron 1 of 21)	Arhgap26
chr11	103311989	103312489	105.441	-0.654717	0.0142516	1.96986	1.88844	1.87972	2.11611	1.9602	2.21565	+	Intergenic	Arhgap27
chr11	103381761	103382292	928.359	-0.684561	1.14e-08	2.89509	2.87082	2.78281	3.0548	3.09053	3.0291	+	intron (NM_183034, intron 5 of 11)	Arhgap27
chr11	103373257	103373757	343.989	-0.969131	9.4e-09	2.42268	2.39587	2.26293	2.68575	2.68757	2.59684	+	intron (NM_183034, intron 8 of 11)	Arhgap27
chr11	103374902	103375402	256.217	-1.1428	8.38e-09	2.26643	2.26821	2.03522	2.58055	2.52072	2.53954	+	intron (NM_183034, intron 7 of 11)	Arhgap27
chr11	103315272	103315826	256.746	-1.3538	2.73e-12	2.15182	2.11549	2.2099	2.58376	2.4489	2.64483	+	Intergenic	Arhgap27
chr11	103307862	103308362	78.6647	-1.46704	2.57e-07	1.60188	1.70175	1.5409	2.08704	2.08219	2.01666	+	Intergenic	Arhgap27
chr11	103372626	103373126	199.438	-1.69331	1.56e-18	2.00802	2.01075	1.89162	2.5221	2.46018	2.46699	+	intron (NM_183034, intron 8 of 11)	Arhgap27
chr7	16633815	16634315	102.493	-1.11902	7.74e-05	1.89245	1.86145	1.63517	2.13745	2.04036	2.24073	+	Intergenic	Arhgap35
chr15	76799387	76799923	179.445	-0.78066	9.53e-05	2.16615	2.13668	2.05177	2.41714	2.30048	2.34117	+	intron (NM_198420, intron 1 of 10)	Arhgap39
chr15	76822807	76823325	231.451	-0.943665	5.99e-08	2.22905	2.17076	2.19848	2.46305	2.44699	2.53506	+	Intergenic	Arhgap39
chr15	76780651	76781188	159.118	-1.18324	1.05e-08	2.05781	1.93315	1.9619	2.31155	2.37653	2.34293	+	intron (NM_198420, intron 1 of 10)	Arhgap39
chr10	80024036	80024578	304.628	-0.700526	9.24e-05	2.38856	2.40869	2.2919	2.65343	2.4819	2.57687	+	intron (NM_001347074, intron 10 of 22)	Arhgap45
chrX	168779076	168779576	83.15	-0.911049	0.00293695	1.90291	1.54914	1.76275	1.99013	2.04036	2.07233	+	Intergenic	Arhgap6
chrX	168978000	168978500	97.6869	-1.19493	0.000164286	1.54683	1.76175	1.93087	1.98593	2.22769	2.1526	+	intron (NM_009707, intron 1 of 12)	Arhgap6
chr15	84714691	84715217	149.853	-0.721121	0.00231873	2.05418	1.96499	2.12959	2.37793	2.17733	2.22951	+	non-coding (NR_040347, exon 3 of 3)	Arhgap8
chr15	84719719	84720219	87.4544	-0.836757	0.0101442	1.63184	1.75469	1.9518	1.9984	1.91051	2.18903	+	promoter-TSS (NM_001164628)	Arhgap8
chr4	140582424	140582924	107.02	-1.57046	2.29e-07	1.5227	1.63212	1.9362	2.19841	2.16652	2.24294	+	intron (NM_001112723, intron 8 of 26)	Arhgef10l
chr4	141239242	141239746	557.21	-0.794251	2.41e-08	2.57633	2.59877	2.65383	2.84642	2.77581	2.91368	+	Intergenic	Arhgef19
chr3	62159000	62159503	320.904	-0.719738	2.2e-05	2.39527	2.41027	2.3446	2.66858	2.61471	2.50598	+	Intergenic	Arhgef26
chr13	98136171	98136671	86.4485	-1.62217	3.36e-08	1.6776	1.50084	1.68514	2.10982	2.01005	2.20375	+	intron (NM_012026, intron 2 of 35)	Arhgef28
chr14	27268142	27268642	108.274	-0.703623	0.0047938	1.90291	1.99055	1.84193	2.1932	2.05001	2.12745	+	intron (NM_027871, intron 2 of 10)	Arhgef3
chr14	27381119	27381686	464.924	-0.759059	3.41e-08	2.50755	2.57895	2.52344	2.73802	2.81524	2.74366	+	intron (NM_027871, intron 4 of 10)	Arhgef3
chr17	80323547	80324067	196.75	-1.10324	8.99e-09	2.16896	2.08663	2.02238	2.44731	2.392	2.44541	+	intron (NM_001145452, intron 1 of 17)	Arhgef33
chr14	51984972	51985555	264.689	-0.996132	3.51e-10	2.22167	2.28111	2.23723	2.55629	2.53813	2.54727	+	intron (NM_001145921, intron 1 of 23)	Arhgef40
chr6	43265818	43266652	494.835	-0.758543	2.39e-08	2.57192	2.53639	2.58587	2.73427	2.83838	2.80278	+	intron (NM_133674, intron 1 of 14)	Arhgef5
chrX	57326484	57327004	102.591	-0.76175	0.00150154	1.89245	1.88317	1.86748	2.05588	2.13629	2.136	+	promoter-TSS (NM_001358573)	Arhgef6
chrX	57304872	57305372	111.607	-0.845823	0.000244762	1.92802	1.9236	1.84846	2.13745	2.16652	2.16596	+	intron (NM_152801, intron 2 of 21)	Arhgef6
chr4	133738960	133739460	72.7437	-0.607329	0.0299792	1.77797	1.80187	1.69448	1.95987	1.93607	1.93525	+	intron (NM_001080819, intron 1 of 19)	Arid1a
chr17	5047237	5047892	231.698	-0.745048	6.8e-05	2.33081	2.19467	2.1716	2.49944	2.45646	2.42992	+	intron (NM_001085355, intron 2 of 19)	Arid1b
chr17	5125222	5125722	99.5401	-0.932963	0.000356804	1.70291	1.86145	1.91448	2.08369	2.16285	2.0977	+	intron (NM_001085355, intron 3 of 19)	Arid1b
chr17	5063401	5063901	192.857	-0.96678	2.6e-07	2.16048	2.06973	2.11229	2.36049	2.41935	2.43703	+	intron (NM_001085355, intron 2 of 19)	Arid1b
chr17	5006975	5007512	500.857	-1.08828	2.45e-17	2.52517	2.48258	2.50952	2.83761	2.79769	2.86176	+	intron (NM_001085355, intron 1 of 19)	Arid1b
chr17	4968812	4969312	71.8329	-1.39379	1.09e-05	1.42579	1.61281	1.71258	1.97742	1.96603	2.09461	+	Intergenic	Arid1b
chr15	96297608	96298195	145.034	-1.47013	2.5e-12	1.87626	1.86145	1.92001	2.3587	2.31108	2.31397	+	intron (NM_175251, intron 3 of 20)	Arid2
chr9	57856472	57856972	55.5858	-1.76098	6.67e-07	1.53493	1.31178	1.32341	1.9984	1.9483	1.84057	+	Intergenic	Arid3b
chr12	71049465	71049965	265.083	-0.741283	0.000209443	2.38687	2.33671	2.12619	2.54828	2.52072	2.49255	+	intron (NM_001081195, intron 11 of 23)	Arid4a
chr12	71030580	71031080	82.989	-1.11225	7.57e-05	1.6776	1.62257	1.8353	2.05228	2.03049	2.07881	+	intron (NM_001081195, intron 5 of 23)	Arid4a
chr1	36325771	36326271	184.12	-0.896834	0.000247209	2.19082	2.1842	1.89162	2.41558	2.2813	2.42704	+	Intergenic	Arid5a
chr10	68239659	68240301	313.436	-0.751863	2.35e-06	2.38175	2.3926	2.32558	2.59738	2.64606	2.53506	+	intron (NM_023598, intron 3 of 9)	Arid5b
chr10	68257483	68257983	91.6113	-0.898377	0.00120626	1.6776	1.80187	1.90887	1.99429	2.12035	2.10381	+	intron (NM_023598, intron 2 of 9)	Arid5b
chr10	88750076	88750576	59.5891	-2.08306	3.19e-10	1.42579	1.33109	1.30114	1.97742	2.02039	1.9528	+	intron (NM_175158, intron 58 of 61)	Arl1
chr14	61309955	61310485	186.518	-0.87903	7.54e-06	2.15472	2.12772	2.06771	2.44439	2.37877	2.31769	+	intron (NM_177337, intron 1 of 1)	Arl11
chr3	69223584	69224084	81.1275	-1.37113	5.07e-07	1.6776	1.62257	1.66584	2.03755	2.05001	2.11283	+	TTS (NM_027843)	Arl14
chr12	40016867	40017387	324.474	-0.911931	1.4e-07	2.29878	2.40552	2.3446	2.54713	2.70797	2.61218	+	Intergenic	Arl4a
chr12	40018063	40018563	141.344	-1.92852	4.91e-18	1.70291	1.83268	1.76275	2.38134	2.33648	2.33049	+	Intergenic	Arl4a
chr12	40007137	40007637	144.663	-3.34429	4.28e-29	1.41	1.22463	1.55386	2.25185	2.45646	2.51196	+	Intergenic	Arl4a
chr12	40009834	40010334	140.509	-4.11363	5.17e-43	1.02002	1.14545	1.3446	2.44144	2.35104	2.47092	+	Intergenic	Arl4a
chr1	88654618	88655374	214.401	-0.993177	4e-06	2.20394	2.1247	2.13966	2.45166	2.31108	2.56548	+	Intergenic	Arl4c
chr2	15163015	15163515	58.4931	-1.59373	7.49e-06	1.64139	1.34957	1.32341	1.88691	1.93607	2.00156	+	Intergenic	Arl5b
chr2	15097167	15097667	49.9972	-1.81943	6.63e-07	1.42579	1.34957	1.2265	1.84233	1.98306	1.83497	+	Intergenic	Arl5b
chr2	15164059	15164559	53.9013	-1.86522	7.22e-07	1.5227	1.3673	1.10157	1.95987	1.97178	1.84057	+	Intergenic	Arl5b
chr6	108784104	108784604	269.049	-0.781707	7.91e-07	2.27089	2.33671	2.27766	2.5294	2.54581	2.52019	+	intron (NM_026011, intron 1 of 6)	Arl8b
chr17	28510453	28511004	147.454	-0.697304	0.00238923	2.04682	2.00278	2.09793	2.12843	2.32142	2.30831	+	Intergenic	Armc12
chr10	42089038	42089538	98.5446	-1.04953	3.53e-05	1.75678	1.80187	1.86123	2.11922	2.05945	2.18147	+	Intergenic	Armc2
chr10	41978637	41979137	184.829	-2.21073	1.08e-26	1.81114	1.89878	1.72135	2.50458	2.45832	2.48504	+	intron (NM_001034858, intron 6 of 17)	Armc2
chr11	115477362	115477914	499.735	-1.19608	7.05e-15	2.40351	2.57142	2.45375	2.86686	2.86256	2.79481	+	intron (NM_177778, intron 2 of 2)	Armc7
chr1	86186696	86187196	97.29	-3.35232	2.42e-25	1.20908	1.04854	1.4026	2.28485	2.15543	2.2909	+	intron (NM_027456, intron 10 of 20)	Armc9
chr10	4456390	4456902	154.225	-0.899678	0.000687459	1.93287	1.97796	2.15592	2.21114	2.20156	2.44679	+	Intergenic	Armt1
chr7	84386549	84387073	338.185	-1.22471	3.35e-10	2.20135	2.31961	2.38222	2.57298	2.65087	2.77714	+	intron (NM_007488, intron 1 of 18)	Arnt2
chr7	84340959	84341459	65.3587	-1.51697	3.33e-05	1.44103	1.27039	1.74666	1.92249	1.99945	2.02766	+	intron (NM_007488, intron 5 of 18)	Arnt2
chr6	146776567	146777067	127.515	-0.593135	0.0444865	2.01606	2.16526	1.73839	2.14628	2.12035	2.27481	+	3' UTR (NM_001346666, exon 12 of 12)	Arntl2
chr1	74248886	74249542	503.129	-0.600671	2.07e-05	2.64515	2.60283	2.55386	2.82558	2.71628	2.79851	+	intron (NM_001357387, intron 4 of 10)	Arpc2
chr5	122397633	122398231	386.68	-0.616971	1.45e-05	2.46999	2.4944	2.48925	2.71895	2.65917	2.6279	+	intron (NM_019824, intron 2 of 6)	Arpc3
chr9	75045336	75045836	99.0275	-0.941847	0.000366588	1.83596	1.9236	1.70363	2.05228	2.14019	2.14713	+	intron (NM_001357880, intron 2 of 3)	Arpp19
chr11	70433809	70434309	360.21	-0.728737	8.43e-07	2.37133	2.44793	2.47417	2.6738	2.65445	2.6279	+	intron (NM_145429, intron 1 of 14)	Arrb2
chr8	70833010	70833517	379.987	-1.03102	1.93e-08	2.31107	2.41184	2.45855	2.63774	2.64606	2.81476	+	Intergenic	Arrdc2
chr7	68709166	68709712	415.85	-0.603671	0.000362205	2.55842	2.51959	2.47417	2.60149	2.67868	2.7979	+	Intergenic	Arrdc4
chr7	68767817	68768444	107.722	-0.685636	0.0046703	1.88712	1.93315	1.93087	2.20098	2.0641	2.09149	+	Intergenic	Arrdc4
chr7	68759123	68759623	104.171	-0.889404	0.000198545	1.85369	1.89364	1.84193	2.1002	2.11627	2.17379	+	Intergenic	Arrdc4
chr11	109488045	109488557	309.294	-0.710893	2.5e-06	2.35521	2.38766	2.36874	2.60858	2.53967	2.60072	+	intron (NM_001361975, intron 2 of 12)	Arsg
chr11	109569784	109570347	313.979	-0.725206	3.87e-06	2.37308	2.33485	2.41332	2.61059	2.53501	2.62517	+	intron (NM_001361978, intron 3 of 3)	Arsg
chr11	109572206	109572710	327.49	-0.915406	8.63e-08	2.39527	2.40869	2.24249	2.63491	2.67075	2.58597	+	exon (NM_028710, exon 14 of 14)	Arsg
chr11	109559260	109559762	637.483	-2.08048	8.29e-54	2.3497	2.34776	2.45695	2.99922	2.98694	3.05057	+	intron (NM_001361977, intron 9 of 10)	Arsg
chr11	109479822	109480322	129.383	-2.22775	1.02e-17	1.77102	1.66833	1.48478	2.26313	2.32396	2.39096	+	intron (NM_028710, intron 1 of 13)	Arsg
chr11	109486704	109487204	98.1198	-3.18175	1.33e-24	1.2339	1.40072	1.19848	2.27845	2.30581	2.1416	+	intron (NM_001361975, intron 1 of 12)	Arsg
chr18	60894180	60894694	120.93	-0.953219	2.3e-05	1.90291	1.95613	1.88571	2.24027	2.16285	2.20133	+	Intergenic	Arsi
chr7	101547616	101548123	194.643	-0.600011	0.00441116	2.24108	2.15405	2.1716	2.37104	2.2463	2.46435	+	Intergenic	Art2a-ps
chr7	101555425	101555943	242.012	-0.833579	8.53e-07	2.20394	2.21978	2.29423	2.51217	2.46204	2.49748	+	intron (NM_007490, intron 1 of 2)	Art2a-ps
chr7	101537921	101538602	416.52	-0.992943	2.57e-11	2.41796	2.45932	2.45695	2.8132	2.71422	2.69433	+	Intergenic	Art2a-ps
chr7	101580859	101581383	472.435	-0.616021	2.68e-05	2.48514	2.62928	2.58941	2.77036	2.71936	2.77907	+	promoter-TSS (NM_019915)	Art2b
chr7	101618257	101618757	83.0253	-1.44751	1.15e-06	1.63184	1.52566	1.76275	2.06652	1.99945	2.16859	+	Intergenic	Art2b
chr6	136857328	136857828	103.409	-1.21359	5.37e-06	1.81114	1.69363	1.86123	2.17722	2.23398	2.04885	+	promoter-TSS (NM_026639)	Art4
chr7	102099856	102100356	72.9183	-1.18744	9.72e-05	1.5227	1.69363	1.70363	1.93688	2.09529	1.96967	+	non-coding (NR_111935, exon 1 of 6)	Art5
chr4	117969655	117970155	92.0595	-0.820029	0.00169674	1.76396	1.90386	1.78581	2.05228	2.12035	2.03484	+	intron (NM_001285520, intron 5 of 11)	Artn
chr19	46705629	46706185	164	-1.07018	8.17e-07	2.08244	1.9822	2.00466	2.42794	2.25234	2.34117	+	Intergenic	As3mt
chr15	64205930	64206446	190.611	-1.02182	1.14e-07	2.11535	2.0833	2.09793	2.33293	2.46572	2.41386	+	intron (NM_001276461, intron 4 of 28)	Asap1
chr15	64279039	64279539	146.289	-1.67281	1.23e-12	1.71103	1.93784	1.85489	2.30148	2.3265	2.40787	+	intron (NM_001276461, intron 3 of 28)	Asap1
chr15	64257898	64258398	73.7448	-2.27893	5.77e-12	1.45575	1.44648	1.27766	1.97742	2.05001	2.20375	+	intron (NM_001276461, intron 3 of 28)	Asap1
chr12	21167120	21167662	160.407	-0.926418	0.000130574	1.99982	1.96499	2.14624	2.18261	2.34139	2.41237	+	intron (NM_001004364, intron 1 of 26)	Asap2
chr12	21087018	21087562	298.124	-1.11464	1.68e-10	2.24814	2.20991	2.35482	2.54364	2.63379	2.64658	+	Intergenic	Asap2
chr12	21142633	21143226	188.516	-1.17963	8.55e-08	1.98295	2.06627	2.12959	2.38807	2.31628	2.52135	+	intron (NM_001004364, intron 1 of 26)	Asap2
chr15	98157239	98157771	552.323	-0.789378	6.46e-07	2.64421	2.51959	2.6477	2.78801	2.80109	2.9303	+	intron (NM_001170711, intron 1 of 3)	Asb8
chr10	53595645	53596145	290.929	-1.58729	2.45e-22	2.15182	2.13962	2.19265	2.63206	2.68757	2.59586	+	intron (NM_027830, intron 8 of 13)	Asf1a
chr6	7668283	7668783	74.888	-1.30838	0.000126741	1.78481	1.64146	1.38411	1.90252	2.03049	2.12457	+	Intergenic	Asns
chr6	7665905	7666405	53.6807	-2.26339	4.45e-10	1.32105	1.29158	1.16851	1.85391	2.02039	1.95708	+	Intergenic	Asns
chr4	9630690	9631207	151.534	-0.775193	0.0001438	2.07554	2.05926	2.00466	2.25185	2.3265	2.26445	+	exon (NM_001177856, exon 5 of 5)	Asph
chr6	86619881	86620406	220.627	-0.724522	0.000230782	2.22167	2.25492	2.18375	2.33671	2.43141	2.52826	+	Intergenic	Asprv1
chr6	86607454	86608001	309.743	-0.858517	7.76e-08	2.2946	2.41496	2.30794	2.58588	2.60285	2.615	+	Intergenic	Asprv1
chr6	86630785	86631421	163.719	-1.42684	2.84e-12	1.93287	2.00679	1.89745	2.36049	2.35342	2.41682	+	Intergenic	Asprv1
chr6	86609205	86609739	181.658	-1.55121	1.2e-13	1.9654	2.03754	1.87972	2.49423	2.36972	2.4256	+	Intergenic	Asprv1
chr6	86645154	86645654	137.792	-1.59401	1.69e-10	1.69464	1.83268	1.94666	2.36755	2.34382	2.22263	+	Intergenic	Asprv1
chr6	86605157	86605657	161.037	-1.86411	3.11e-16	1.88172	1.90888	1.70363	2.34416	2.38982	2.46567	+	Intergenic	Asprv1
chr19	9313772	9314307	411.608	-1.67646	7.06e-27	2.32694	2.35138	2.17772	2.79917	2.80109	2.79233	+	Intergenic	Asrgl1
chr19	9309941	9310441	195.871	-2.42895	3.42e-23	1.69464	1.94249	1.66584	2.59323	2.52872	2.4183	+	Intergenic	Asrgl1
chr19	9181365	9181865	53.0926	-2.58839	3.77e-10	1.25739	0.74751	1.3446	2.04498	1.90388	1.91226	+	Intergenic	Asrgl1
chr2	31425240	31425740	92.552	-0.72054	0.0117809	1.90291	1.68536	1.90887	1.96432	2.15167	2.04885	+	Intergenic	Ass1
chr2	127338809	127339309	113.123	-2.23825	5.87e-18	1.60188	1.66833	1.49951	2.27845	2.32396	2.20375	+	TTS (NM_010090)	Astl
chr2	153350597	153351126	349.871	-0.841953	8.76e-08	2.44401	2.43176	2.30794	2.64796	2.62879	2.67926	+	intron (NM_001039939, intron 1 of 11)	Asxl1
chr12	3453291	3453791	74.855	-1.07958	0.000431238	1.5697	1.70972	1.74666	2.0769	2.04521	1.87276	+	intron (NM_001270988, intron 3 of 11)	Asxl2
chr1	170853463	170853980	257.39	-0.750366	0.000454947	2.38003	2.3018	2.12959	2.39798	2.54275	2.56861	+	intron (NM_001081304, intron 2 of 15)	Atf6
chr1	170829751	170830251	58.0042	-1.26963	0.000155706	1.39361	1.66833	1.48478	1.91758	1.91704	1.90752	+	intron (NM_001081304, intron 7 of 15)	Atf6
chr17	34655452	34656042	233.69	-0.668202	0.000499041	2.2387	2.1512	2.35684	2.43249	2.4527	2.48504	+	TTS (NM_017406)	Atf6b
chr6	136497701	136498236	127.391	-0.736792	0.00420944	2.00802	2.06973	1.82856	2.14919	2.13629	2.30066	+	Intergenic	Atf7ip
chr6	136491538	136492038	79.755	-1.12696	4.67e-05	1.71899	1.69363	1.68514	2.09695	2.04521	1.96551	+	Intergenic	Atf7ip
chr6	136499180	136499682	198.537	-1.35233	1.26e-07	2.12165	2.12165	1.84846	2.39305	2.34382	2.58896	+	Intergenic	Atf7ip
chr13	91091498	91092012	373.909	-1.84155	4.97e-28	2.15472	2.23653	2.24249	2.70307	2.73737	2.84665	+	intron (NM_025770, intron 3 of 7)	Atg10
chr4	99233133	99233633	57.2881	-0.907409	0.0104229	1.64139	1.72523	1.3446	1.87072	1.92348	1.82354	+	intron (NM_175029, intron 9 of 10)	Atg4c
chr6	114657729	114658229	136.949	-1.22205	2.08e-08	1.93767	1.96059	1.8353	2.28907	2.25532	2.30259	+	intron (NM_001253718, intron 2 of 19)	Atg7
chr6	114689350	114689850	87.8827	-2.15345	7.89e-13	1.65073	1.48787	1.32341	2.17992	2.09957	2.18652	+	intron (NM_001253718, intron 8 of 19)	Atg7
chr1	71576743	71577243	80.5566	-1.38255	7.15e-06	1.46999	1.6506	1.77826	1.9731	2.09529	2.11579	+	intron (NM_026195, intron 14 of 15)	Atic
chr17	79975345	79976422	341.697	-0.626928	8.36e-05	2.39859	2.38098	2.49806	2.61358	2.66268	2.57276	+	Intergenic	Atl2
chr17	79964743	79965268	378.758	-0.961722	1.13e-09	2.45285	2.33485	2.434	2.64704	2.69085	2.7533	+	Intergenic	Atl2
chr17	79954930	79955465	432.404	-1.75092	1.34e-29	2.32694	2.31178	2.2451	2.75197	2.88615	2.82412	+	Intergenic	Atl2
chr17	79916887	79917387	59.2922	-2.03804	2.9e-09	1.18275	1.41652	1.45375	1.9984	2.00478	1.93075	+	Intergenic	Atl2
chr17	79932695	79933195	156.827	-2.08879	2.19e-15	1.84195	1.89364	1.48478	2.3587	2.41319	2.43984	+	Intergenic	Atl2
chr17	79945225	79945725	47.5184	-3.92707	1.19e-15	0.881722	0.74751	0.624444	1.80561	2.0866	1.91226	+	Intergenic	Atl2
chr10	63089385	63089885	73.0121	-0.634224	0.0464635	1.77102	1.6506	1.82856	1.88158	2.09097	1.82929	+	Intergenic	Atoh7
chr6	72238393	72238925	175.395	-0.980401	8.84e-07	2.10574	2.07657	2.02671	2.30755	2.42942	2.35672	+	Intergenic	Atoh8
chr7	58740792	58741357	334.381	-0.747918	7.08e-06	2.4572	2.40393	2.31905	2.56416	2.61731	2.67845	+	intron (NM_009728, intron 2 of 20)	Atp10a
chr7	58685868	58686368	91.7457	-0.896209	0.00109005	1.79818	1.66833	1.92001	2.063	2.11216	2.05228	+	intron (NM_009728, intron 1 of 20)	Atp10a
chr7	58710413	58710913	95.0879	-0.949453	0.00128363	1.85369	1.7889	1.78581	2.12843	2.21482	1.89296	+	intron (NM_009728, intron 1 of 20)	Atp10a
chr5	72210297	72210918	153.353	-0.713639	0.000393511	2.04682	2.0833	2.06378	2.22837	2.30316	2.3045	+	intron (NR_003966, intron 1 of 22)	Atp10d
chr5	72212543	72213043	110.938	-0.772843	0.00213408	1.9654	1.96059	1.79324	2.12538	2.0866	2.21565	+	intron (NR_003966, intron 1 of 22)	Atp10d
chr3	35762676	35763196	112.667	-0.661157	0.00387975	1.97427	1.89878	1.94666	2.10982	2.14787	2.16066	+	intron (NR_151627, intron 1 of 31)	Atp11b
chr3	35805733	35806233	64.5485	-0.811866	0.0145142	1.79155	1.67693	1.48478	1.87619	2.00478	1.85157	+	intron (NR_151627, intron 11 of 31)	Atp11b
chrX	60405682	60406182	152.987	-1.27769	4.24e-09	2.03554	1.94249	1.85489	2.3745	2.32396	2.30641	+	Intergenic	Atp11c
chr14	56356117	56356617	58.7985	-1.83612	3.92e-06	1.63184	1.34957	1.06378	1.84816	2.02547	1.9977	+	Intergenic	Atp12a
chr16	29512124	29512624	126.931	-1.63147	5.82e-07	1.93287	1.88844	1.3446	2.21613	2.31368	2.31397	+	intron (NM_001164613, intron 2 of 21)	Atp13a4
chr1	172277252	172277752	84.8156	-1.23657	4.77e-06	1.72682	1.74021	1.63517	2.12843	2.05945	2.03484	+	intron (NM_178405, intron 20 of 22)	Atp1a4
chr9	96323574	96324074	76.6436	-0.98064	0.00536438	1.64139	1.43176	1.92547	1.94622	2.05476	2.01294	+	TTS (NM_001184710)	Atp1b3
chr10	126928204	126928704	75.1869	-1.3055	9.85e-06	1.62208	1.70972	1.56645	1.99013	1.97178	2.11283	+	Intergenic	Atp23
chr5	122481627	122482127	177.907	-0.876345	9.29e-06	2.02395	2.13371	2.12959	2.40446	2.36048	2.31769	+	intron (NM_001110140, intron 5 of 19)	Atp2a2
chr11	72963425	72963925	145.19	-0.819858	0.000193567	1.90291	2.06627	2.07546	2.28485	2.24019	2.27686	+	intron (NM_016745, intron 1 of 21)	Atp2a3
chr11	72946175	72946695	266.232	-1.46641	5.19e-17	2.05051	2.16802	2.21828	2.59738	2.59747	2.58093	+	Intergenic	Atp2a3
chr10	98744067	98744612	160.661	-0.651289	0.00209787	2.10574	2.04491	2.13633	2.20862	2.29237	2.36345	+	Intergenic	Atp2b1
chr10	98774726	98775836	313.777	-0.706013	1.49e-05	2.38687	2.37419	2.36874	2.54012	2.66961	2.54945	+	Intergenic	Atp2b1
chr10	98733965	98734465	74.5273	-0.849012	0.00235794	1.74206	1.76175	1.66584	1.94622	2.01525	1.9819	+	Intergenic	Atp2b1
chr10	98841628	98842128	97.5355	-0.870159	0.000720739	1.93287	1.74021	1.82172	2.09037	2.09529	2.11579	+	Intergenic	Atp2b1
chr10	98863479	98863979	47.9619	-2.53658	7.78e-08	1.42579	1.0833	0.499505	1.79917	1.97746	1.94411	+	Intergenic	Atp2b1
chr1	133800864	133801368	909.3	-0.703497	2.95e-10	2.8305	2.86589	2.8231	3.04239	3.01421	3.09461	+	Intergenic	Atp2b4
chr1	133799661	133800161	185.707	-1.20948	7.33e-11	2.01606	2.08663	2.04357	2.41714	2.40272	2.42123	+	Intergenic	Atp2b4
chr1	133815841	133816401	480.09	-1.46923	1.44e-21	2.41479	2.48258	2.30114	2.847	2.81524	2.88095	+	Intergenic	Atp2b4
chr1	133787741	133788241	103.032	-1.8029	2.25e-11	1.62208	1.57142	1.77057	2.27195	2.19134	2.13881	+	Intergenic	Atp2b4
chr1	133821093	133821593	93.5446	-2.12906	4.99e-14	1.46999	1.46072	1.66584	2.13446	2.23085	2.17636	+	Intergenic	Atp2b4
chr4	19895355	19895869	588.29	-0.819591	1.84e-08	2.68278	2.65867	2.52889	2.82497	2.9012	2.89738	+	intron (NM_175406, intron 2 of 7)	Atp6v0d2
chr4	19926350	19927167	294.59	-0.971474	1.59e-07	2.34036	2.37248	2.14949	2.58162	2.62117	2.57069	+	Intergenic	Atp6v0d2
chr8	69009392	69010016	159.071	-0.669097	0.000591071	2.11851	2.07657	2.0716	2.28059	2.27849	2.31209	+	Intergenic	Atp6v1b2
chr17	35231032	35231532	576.56	-2.25438	4.58e-59	2.34785	2.32729	2.21272	3.00772	2.97178	2.95708	+	intron (NM_010909, intron 2 of 3)	Atp6v1g2
chr1	138348398	138348923	312.552	-0.61639	0.00136193	2.46007	2.43474	2.25538	2.57624	2.49409	2.64918	+	Intergenic	Atp6v1g3
chr1	138303932	138304432	88.1883	-0.909914	0.000767555	1.77797	1.85585	1.71258	2.09695	2.09957	1.97786	+	Intergenic	Atp6v1g3
chr1	138299461	138299961	60.5249	-1.57628	1.96e-06	1.48378	1.58214	1.3446	1.9731	2.00478	1.888	+	Intergenic	Atp6v1g3
chr5	67778006	67778506	67.7378	-0.813172	0.00603787	1.70291	1.65956	1.71258	1.89217	1.89031	2.01294	+	intron (NM_001284345, intron 7 of 36)	Atp8a1
chr5	67802466	67802966	113.752	-1.6141	2.89e-10	1.79155	1.80187	1.62444	2.24494	2.29509	2.1526	+	intron (NM_001038999, intron 5 of 36)	Atp8a1
chr5	67796618	67797118	47.421	-2.6931	8.84e-12	1.15472	1.0833	1.06378	1.84233	1.98306	1.90752	+	intron (NM_001038999, intron 5 of 36)	Atp8a1
chr14	60129467	60130031	460.447	-0.611163	1.66e-06	2.54566	2.548	2.58941	2.73727	2.76214	2.73665	+	Intergenic	Atp8a2
chr14	60137971	60138539	340.388	-0.772852	6.63e-06	2.35521	2.36206	2.47263	2.55288	2.70269	2.63062	+	Intergenic	Atp8a2
chr14	60072463	60072963	93.7588	-2.49587	1.49e-19	1.51011	1.44648	1.38411	2.19581	2.20491	2.20616	+	intron (NM_015803, intron 1 of 35)	Atp8a2
chr2	126474035	126474535	65.6955	-0.945113	0.00461357	1.64139	1.44648	1.80054	1.89217	1.99406	1.91696	+	intron (NM_001359975, intron 3 of 27)	Atp8b4
chr2	126467684	126468184	66.841	-1.18983	0.000172986	1.46999	1.57142	1.74666	1.9984	1.95429	1.94848	+	intron (NM_001359975, intron 3 of 27)	Atp8b4
chr13	45851698	45852740	408.932	-0.612926	0.000211582	2.606	2.48919	2.41155	2.6916	2.65682	2.73095	+	intron (NM_001199304, intron 3 of 6)	Atxn1
chr13	45907342	45907842	163.331	-0.699741	0.000683614	2.06142	2.14545	2.0716	2.22837	2.35342	2.32687	+	intron (NM_001199304, intron 2 of 6)	Atxn1
chr13	45839844	45840422	248.341	-0.797043	6.18e-06	2.2753	2.25492	2.24769	2.50585	2.41525	2.56126	+	intron (NM_001199304, intron 3 of 6)	Atxn1
chr13	45850383	45850891	354.322	-0.898939	1.64e-09	2.40514	2.44065	2.32558	2.66241	2.65445	2.6752	+	intron (NM_001199304, intron 3 of 6)	Atxn1
chr13	46091001	46091625	224.65	-0.920714	1.42e-05	2.19082	2.26821	2.09793	2.37793	2.42743	2.57482	+	Intergenic	Atxn1
chr13	45918923	45919423	82.4322	-1.42454	0.000123097	1.85945	1.65956	1.19848	2.12843	2.06869	2.03838	+	intron (NM_001199304, intron 2 of 6)	Atxn1
chr15	85346934	85347434	69.9637	-1.07649	0.000465802	1.66883	1.60283	1.68514	2.08369	1.9483	1.87276	+	intron (NM_016843, intron 1 of 11)	Atxn10
chr8	109735542	109736270	502.053	-0.843565	9.7e-09	2.61512	2.46212	2.57505	2.82862	2.82657	2.77065	+	intron (NM_001080930, intron 1 of 3)	Atxn1l
chr14	14018590	14019090	145.216	-0.79918	0.000157643	2.00394	2.06627	2.00011	2.28485	2.30581	2.20133	+	intron (NM_139227, intron 3 of 11)	Atxn7
chr14	14038153	14038717	284.648	-1.07663	5.58e-12	2.27966	2.22221	2.28484	2.5901	2.56518	2.60362	+	intron (NM_139227, intron 3 of 11)	Atxn7
chr12	33169874	33170376	465.08	-0.786983	1.44e-07	2.53854	2.55482	2.50526	2.71504	2.73045	2.85102	+	intron (NM_028139, intron 2 of 3)	Atxn7l1
chr12	33182712	33183468	737.806	-0.896083	1.13e-10	2.62894	2.69609	2.7969	2.96166	2.96545	3.01666	+	intron (NM_028139, intron 2 of 3)	Atxn7l1
chr12	33160276	33160783	226.542	-0.997072	2.62e-07	2.04682	2.25039	2.21551	2.46023	2.5009	2.47739	+	intron (NM_028139, intron 2 of 3)	Atxn7l1
chr12	33170769	33171269	195.343	-1.21268	1.14e-09	2.12476	2.08993	1.98617	2.3914	2.40903	2.49993	+	intron (NM_028139, intron 2 of 3)	Atxn7l1
chr12	33158218	33158718	77.8146	-1.96388	3.07e-11	1.48378	1.40072	1.60217	2.07347	2.07774	2.12457	+	intron (NM_028139, intron 2 of 3)	Atxn7l1
chr12	33285249	33285749	99.4076	-2.02959	2.17e-14	1.63184	1.50084	1.63517	2.19058	2.15915	2.25383	+	Intergenic	Atxn7l1
chr12	33190085	33190585	55.0917	-2.09798	2.23e-08	1.09258	1.41652	1.38411	1.83642	1.95429	2.03838	+	intron (NM_028139, intron 2 of 3)	Atxn7l1
chr12	33284248	33284972	341.592	-2.29161	3.51e-36	2.16048	2.04854	1.95688	2.69326	2.74802	2.81239	+	Intergenic	Atxn7l1
chrX	94018766	94019266	65.9987	-1.95082	3.74e-08	1.5227	1.46072	1.27766	1.84233	2.03545	2.136	+	Intergenic	AU015836
chr13	52921216	52921716	90.2044	-0.838637	0.00131908	1.72682	1.83268	1.86123	2.02617	2.108	2.05228	+	intron (NM_016709, intron 1 of 9)	Auh
chr13	52921930	52922430	90.7909	-0.844463	0.00188329	1.84195	1.84442	1.73839	1.9817	2.16285	2.03838	+	intron (NM_016709, intron 1 of 9)	Auh
chr13	52914535	52915061	167.158	-0.946308	2.94e-06	2.09921	2.03754	2.03522	2.3914	2.26995	2.35672	+	intron (NM_016709, intron 3 of 9)	Auh
chr13	52913845	52914361	140.681	-1.15338	2.86e-08	1.94711	1.9236	1.9518	2.31155	2.27849	2.27276	+	intron (NM_016709, intron 3 of 9)	Auh
chr13	52943214	52943714	179.092	-2.00922	8.02e-21	1.75678	1.86145	1.92547	2.38472	2.49237	2.48755	+	Intergenic	Auh
chr2	120852559	120853059	241.977	-1.80749	6.66e-24	2.02395	2.03754	2.03522	2.61059	2.50427	2.60362	+	intron (NR_038349, intron 1 of 3)	AV039307
chrX	135184605	135185105	96.2571	-1.20989	2.14e-05	1.89245	1.58214	1.76275	2.0769	2.18087	2.12166	+	Intergenic	AV320801
chrX	135487109	135487609	88.1974	-1.52706	7.02e-07	1.82989	1.61281	1.43736	2.08704	2.11627	2.14713	+	Intergenic	AV320801
chr2	112513163	112513950	474.521	-0.721355	4.44e-05	2.59981	2.63588	2.386	2.77928	2.79769	2.73594	+	intron (NM_028844, intron 1 of 5)	Aven
chr10	127001928	127002439	203.409	-0.948559	3.86e-07	2.15761	2.19725	2.05981	2.39961	2.43732	2.44679	+	intron (NM_009635, intron 1 of 19)	Avil
chr10	127000428	127000928	105.152	-1.38185	1.29e-07	1.77102	1.83268	1.6756	2.23077	2.2213	2.07881	+	promoter-TSS (NM_009635)	Avil
chr10	127002719	127003247	181.374	-1.75042	7.7e-18	1.98723	1.88317	1.87972	2.50073	2.41525	2.4183	+	intron (NM_009635, intron 1 of 19)	Avil
chr8	57591205	57591705	184.971	-0.758306	3.82e-05	2.13092	2.16802	2.11229	2.33858	2.38982	2.37008	+	intron (NM_001167981, intron 1 of 11)	AW046200
chr8	57637794	57638319	284.803	-0.782977	8.33e-07	2.26419	2.36029	2.33201	2.55743	2.57669	2.53506	+	intron (NM_001167981, intron 1 of 11)	AW046200
chr19	11052838	11053476	392.209	-0.738242	3.65e-06	2.4132	2.54107	2.43902	2.73727	2.70163	2.62608	+	Intergenic	AW112010
chr18	25241655	25243050	354.121	-1.33233	2.67e-17	2.34224	2.27256	2.2919	2.65614	2.76949	2.68167	+	intron (NM_001033532, intron 5 of 10)	AW554918
chrX	100457392	100457892	79.8935	-0.782937	0.00543949	1.78481	1.68536	1.82856	2.00652	1.92348	2.06905	+	Intergenic	Awat2
chr17	26146620	26147120	72.7649	-0.729503	0.0218441	1.77797	1.84442	1.52753	1.92734	2.03545	1.90272	+	intron (NM_001159598, intron 2 of 9)	Axin1
chr11	108910667	108911202	461.739	-0.612444	0.000777484	2.63473	2.61772	2.3953	2.7933	2.75842	2.68248	+	Intergenic	Axin2
chr7	25774481	25774981	73.2689	-0.93407	0.000888154	1.6862	1.65956	1.75478	1.95987	2.01005	1.97786	+	intron (NM_009465, intron 6 of 19)	Axl
chr7	25781402	25782127	224.323	-1.02352	1.25e-08	2.17729	2.12772	2.20136	2.41558	2.52233	2.49006	+	intron (NM_009465, intron 4 of 19)	Axl
chr9	117927015	117927572	495.45	-0.591212	2.83e-06	2.61911	2.58108	2.59059	2.79787	2.74225	2.78226	+	Intergenic	Azi2
chr9	117867331	117867831	97.375	-0.782181	0.00194764	1.93287	1.84442	1.77057	2.07001	2.10381	2.0977	+	Intergenic	Azi2
chr9	117892579	117893100	306.048	-0.99184	3.76e-11	2.32888	2.28323	2.32124	2.63111	2.59476	2.60265	+	Intergenic	Azi2
chr9	117962006	117962506	55.8511	-1.57835	2.58e-06	1.53493	1.3673	1.42032	1.90252	1.97746	1.88298	+	Intergenic	Azi2
chr15	38535280	38535801	202.281	-1.05252	3.92e-08	2.16332	2.14834	2.03522	2.43098	2.38982	2.4825	+	Intergenic	Azin1
chr15	38524666	38525258	799.622	-1.14573	1.09e-14	2.78549	2.69933	2.58229	3.01409	3.02039	3.08773	+	Intergenic	Azin1
chr12	112449541	112450041	108.133	-1.27403	2.03e-05	1.91313	1.83268	1.59059	2.09037	2.31628	2.11283	+	Intergenic	B020018J22Rik
chr7	141371942	141372505	116.728	-1.31084	9.08e-07	1.88712	1.71755	1.86123	2.2609	2.06869	2.29873	+	Intergenic	B230206H07Rik
chr11	97829895	97830482	349.342	-0.633926	0.000730806	2.46293	2.44503	2.4044	2.7079	2.46572	2.67275	+	intron (NM_010688, intron 4 of 6)	B230217C12Rik
chr11	97825208	97825708	197.094	-2.85696	4.24e-32	1.82989	1.48787	1.65585	2.59841	2.47118	2.53954	+	intron (NM_010688, intron 4 of 6)	B230217C12Rik
chr6	83442506	83443007	376.197	-0.590808	0.000184387	2.43651	2.56265	2.41858	2.6712	2.61988	2.67275	+	intron (NR_028382, intron 2 of 2)	B230319C09Rik
chr4	141571190	141571690	60.7581	-2.54212	8.76e-11	0.881722	1.27039	1.43736	2.01842	2.09957	1.90752	+	Intergenic	B330016D10Rik
chr3	69655177	69655677	78.3786	-1.55433	8.63e-08	1.51011	1.63212	1.64563	1.98593	2.10381	2.10381	+	Intergenic	B3galnt1
chr3	69500438	69500938	61.6588	-2.04776	3.06e-09	1.35884	1.22463	1.51375	1.91262	2.05945	2.00538	+	intron (NM_178726, intron 2 of 3)	B3galnt1
chr3	69508901	69509401	52.504	-2.79077	3.15e-12	1.2339	1.17348	0.867482	1.84816	2.04521	1.97378	+	intron (NM_178726, intron 2 of 3)	B3galnt1
chr1	143556614	143557127	219.572	-0.774198	4.92e-05	2.25967	2.13073	2.22921	2.37793	2.43536	2.50478	+	Intergenic	B3galt2
chr1	143319317	143319995	296.191	-0.856523	7.2e-07	2.30905	2.37419	2.28006	2.50839	2.65563	2.56965	+	Intergenic	B3galt2
chr1	143555262	143555794	193.719	-1.14518	1.48e-09	2.13092	2.05214	2.05581	2.46446	2.43339	2.37661	+	Intergenic	B3galt2
chr1	143566435	143566986	193.213	-1.15572	3.21e-09	2.08244	2.0833	2.06771	2.33671	2.45458	2.47482	+	Intergenic	B3galt2
chr1	143309509	143310009	45.5616	-1.21258	0.00122976	1.54683	1.27039	1.45375	1.79264	1.86912	1.74087	+	Intergenic	B3galt2
chr1	143318287	143318787	93.6993	-2.36774	1.91e-13	1.70291	1.31178	1.30114	2.17722	2.21154	2.1989	+	Intergenic	B3galt2
chr16	19761636	19762136	136.38	-0.896893	2.51e-05	1.98295	2.02626	1.92001	2.23791	2.25829	2.25167	+	intron (NM_054052, intron 2 of 3)	B3gnt5
chr1	86263669	86264169	164.79	-1.99205	1.2e-19	1.90805	1.75469	1.78581	2.42641	2.35814	2.46962	+	intron (NM_030184, intron 23 of 24)	B3gnt7
chr1	86228956	86229456	59.2655	-2.13896	1.19e-09	1.25739	1.31178	1.43736	1.85959	2.01525	2.05569	+	intron (NM_027456, intron 19 of 20)	B3gnt7
chr17	48321551	48322051	71.5606	-0.859876	0.00464775	1.71103	1.67693	1.72995	2.0769	1.93607	1.85157	+	intron (NM_177083, intron 4 of 5)	B430306N03Rik
chr11	95914595	95915376	179.19	-1.27546	7.07e-08	2.00802	1.91875	2.11229	2.46305	2.46388	2.25383	+	promoter-TSS (NM_008081)	B4galnt2
chr11	95896668	95897168	88.4851	-1.49506	1.25e-06	1.6776	1.52566	1.76275	2.18261	2.18087	1.94411	+	intron (NM_008081, intron 1 of 10)	B4galnt2
chr11	95907806	95908306	105.772	-1.88445	1.74e-11	1.6121	1.51343	1.79324	2.27413	2.24326	2.13317	+	intron (NM_008081, intron 1 of 10)	B4galnt2
chr7	141060329	141061281	391.418	-0.838886	7.67e-08	2.47139	2.50339	2.35482	2.72973	2.7111	2.65944	+	promoter-TSS (NM_177897)	B4galnt4
chr7	141058658	141059216	365.188	-1.17194	1.43e-09	2.40677	2.43176	2.16851	2.76197	2.67417	2.67029	+	Intergenic	B4galnt4
chr4	40875660	40876160	97.9073	-1.05942	7e-05	1.74948	1.7889	1.86123	2.169	2.17375	2.00156	+	Intergenic	B4galt1
chr2	167318792	167319342	277.475	-0.645415	0.000237005	2.33274	2.37248	2.29885	2.60555	2.44508	2.52251	+	intron (NM_019835, intron 1 of 8)	B4galt5
chr2	167334987	167335499	98.2089	-0.707463	0.00698299	1.92311	1.88844	1.79324	2.13146	2.13236	1.97786	+	intron (NM_019835, intron 1 of 8)	B4galt5
chr2	167375100	167375617	319.761	-0.773028	5.31e-07	2.30701	2.40711	2.39896	2.59738	2.59066	2.6279	+	Intergenic	B4galt5
chr2	167313638	167314152	147.286	-1.35735	1.53e-10	1.89245	1.96499	1.89162	2.31945	2.28409	2.37008	+	intron (NM_019835, intron 1 of 8)	B4galt5
chr2	167335555	167336055	65.6459	-1.44032	3e-06	1.59142	1.57142	1.46954	2.02231	2.00478	1.91226	+	intron (NM_019835, intron 1 of 8)	B4galt5
chr2	167329634	167330134	90.2958	-1.54855	6.65e-09	1.65987	1.70972	1.61345	2.18794	2.08219	2.10985	+	intron (NM_019835, intron 1 of 8)	B4galt5
chr8	34445554	34446130	172.729	-0.595234	0.0034456	2.17453	2.16248	2.0716	2.25865	2.30048	2.38464	+	Intergenic	B930018H19Rik
chr8	34610126	34610626	63.7656	-1.11858	0.00075552	1.71899	1.52566	1.5409	1.82435	1.92982	2.0419	+	intron (NR_040706, intron 2 of 4)	B930018H19Rik
chr8	34523787	34524287	140.987	-1.3581	1.69e-05	1.96986	1.98639	1.6756	2.3214	2.04521	2.45902	+	Intergenic	B930018H19Rik
chr8	10589787	10590287	118.581	-1.07683	9.25e-05	1.96986	1.91384	1.72995	2.30553	2.05476	2.22263	+	intron (NM_001319151, intron 32 of 34)	B930025P03Rik
chr9	61232342	61232842	120.039	-1.30162	1.87e-06	1.74206	1.70175	2.01361	2.24027	2.18439	2.26654	+	Intergenic	B930092H01Rik
chr9	61332131	61332631	114.579	-1.46905	1.7e-08	1.77102	1.76175	1.82172	2.2564	2.07774	2.3102	+	Intergenic	B930092H01Rik
chr9	61322111	61322719	189.1	-1.88574	5.78e-16	1.86512	1.9284	1.92547	2.49029	2.31108	2.57789	+	Intergenic	B930092H01Rik
chr14	121310258	121310758	220.78	-0.625424	0.000475297	2.30085	2.22221	2.18674	2.38974	2.4527	2.43984	+	intron (NM_145465, intron 2 of 10)	B930095G15Rik
chr14	121199033	121199533	125.029	-1.06633	0.000134524	2.05781	1.73279	1.86748	2.23791	2.31108	2.11579	+	intron (NM_134082, intron 2 of 26)	B930095G15Rik
chr14	121164802	121165302	62.6985	-1.18596	0.000108579	1.53493	1.6506	1.55386	1.91758	1.93607	1.96551	+	intron (NM_134082, intron 2 of 26)	B930095G15Rik
chr14	121264546	121265046	124.057	-2.16967	8.16e-20	1.6862	1.67693	1.59059	2.26756	2.33152	2.32139	+	intron (NM_134082, intron 16 of 26)	B930095G15Rik
chr5	31713648	31714161	126.02	-0.702082	0.00232112	1.95636	2.05572	1.92001	2.22595	2.2213	2.12745	+	intron (NM_181281, intron 2 of 10)	Babam2
chr5	31725927	31726427	80.9545	-1.3061	6.75e-06	1.77797	1.61281	1.59059	2.12538	1.99406	2.05569	+	intron (NM_181281, intron 2 of 10)	Babam2
chr16	97292878	97293769	223.302	-0.606929	0.000810428	2.19082	2.24582	2.30114	2.3745	2.43927	2.47222	+	Intergenic	Bace2
chr16	97278848	97279348	194.437	-2.26033	1.28e-26	1.74948	1.90888	1.80771	2.46586	2.47299	2.57482	+	Intergenic	Bace2
chr16	97281517	97282109	381.092	-2.40848	2.38e-41	2.16332	2.09969	1.95688	2.81695	2.73541	2.86017	+	Intergenic	Bace2
chr16	87654773	87655358	390.122	-0.632421	5.02e-05	2.53493	2.4918	2.42378	2.65614	2.62372	2.73947	+	Intergenic	Bach1
chr16	87635322	87635822	121.586	-1.91059	7.77e-15	1.70291	1.77554	1.63517	2.33293	2.20491	2.30259	+	Intergenic	Bach1
chr4	32257947	32258514	627.399	-0.707939	1.08e-07	2.72837	2.69771	2.59642	2.8624	2.90321	2.90704	+	Intergenic	Bach2
chr4	32387712	32388327	162.565	-0.725863	0.000462503	2.15472	2.10924	1.98143	2.30956	2.29509	2.31583	+	Intergenic	Bach2
chr4	32351162	32352335	389.434	-1.02479	5.78e-11	2.48242	2.38766	2.3446	2.67207	2.75935	2.71859	+	Intergenic	Bach2
chr4	32306356	32306856	109.95	-1.38007	1.1e-06	1.83596	1.86699	1.60217	2.17175	2.31108	2.09461	+	Intergenic	Bach2
chr4	32307202	32307702	189.941	-1.38339	4.48e-09	2.13699	2.05926	1.80054	2.39798	2.48013	2.43562	+	Intergenic	Bach2
chr4	32263772	32264272	129.684	-1.46674	1.07e-09	1.92802	1.82669	1.73839	2.22595	2.25829	2.34642	+	Intergenic	Bach2
chr4	32343349	32344004	281.754	-1.71515	4.83e-19	2.23631	2.03006	2.05981	2.57624	2.66961	2.65519	+	Intergenic	Bach2
chr4	32305485	32305985	103.832	-1.75401	7.37e-11	1.73451	1.74021	1.51375	2.23791	2.23398	2.136	+	Intergenic	Bach2
chr4	32317332	32317879	142.981	-1.78732	3.41e-16	1.72682	1.83859	1.84846	2.3214	2.35814	2.35672	+	Intergenic	Bach2
chr4	32328507	32329007	89.6254	-1.87185	5.37e-09	1.66883	1.63212	1.4026	1.96873	2.26123	2.16859	+	Intergenic	Bach2
chr4	32268002	32268502	72.9214	-1.89727	5.76e-07	1.70291	1.19981	1.42032	1.90759	2.05001	2.18147	+	Intergenic	Bach2
chr4	32313725	32314225	128.842	-2.55339	4.5e-25	1.60188	1.6506	1.43736	2.34231	2.33152	2.35502	+	Intergenic	Bach2
chr7	128528117	128528631	560.4	-0.612868	1.44e-05	2.66971	2.66833	2.59642	2.7498	2.87201	2.86176	+	intron (NM_013863, intron 1 of 3)	Bag3
chr7	128547329	128548119	316.025	-1.03364	4.48e-08	2.20908	2.28111	2.43062	2.58055	2.69085	2.60458	+	TTS (NM_013863)	Bag3
chr7	128548802	128549302	200.502	-1.11495	3.47e-07	1.9654	2.11237	2.19848	2.41714	2.51748	2.36678	+	Intergenic	Bag3
chr7	128554485	128554985	297.409	-3.54494	7.12e-62	1.6776	1.63212	1.70363	2.61753	2.76121	2.81417	+	Intergenic	Bag3
chr17	35147579	35148276	179.266	-0.63793	0.00443726	2.19348	2.22221	1.98617	2.36226	2.38322	2.26445	+	TTS (NM_001252468)	Bag6
chr11	120267595	120268095	95.0804	-1.54041	1.18e-08	1.77102	1.53756	1.72135	2.13745	2.14787	2.16596	+	intron (NM_198423, intron 3 of 27)	Bahcc1
chr2	118911168	118911668	111.35	-1.24602	2.56e-07	1.82373	1.84442	1.78581	2.1932	2.25829	2.12457	+	intron (NM_001045523, intron 1 of 6)	Bahd1
chr17	25257916	25258416	78.5682	-1.44077	8.5e-06	1.71899	1.53756	1.60217	2.19058	2.05001	1.888	+	Intergenic	Baiap3
chr3	136321746	136322246	65.3605	-1.49306	6.71e-06	1.53493	1.33109	1.6756	1.94622	2.02039	1.9819	+	intron (NM_001033350, intron 1 of 16)	Bank1
chr8	121955722	121956222	105.776	-1.09292	2.12e-05	1.79818	1.79543	1.89162	2.10982	2.09097	2.25383	+	intron (NM_016812, intron 1 of 13)	Banp
chr1	71079124	71079624	113.495	-0.640257	0.0339355	1.79818	1.87245	2.10874	2.06652	2.2813	2.03126	+	intron (NM_007525, intron 3 of 10)	Bard1
chr1	71118504	71119004	52.1879	-2.0906	2.66e-07	1.02002	1.19981	1.52753	1.84816	1.91051	2.00538	+	Intergenic	Bard1
chr5	106453288	106453843	155.563	-0.609076	0.00177129	2.07554	2.0833	2.11229	2.26976	2.2813	2.2707	+	exon (NM_001005477, exon 3 of 3)	Barhl2
chr5	106469466	106469966	138.357	-1.03214	6.33e-07	1.94711	1.95613	1.97177	2.2609	2.27566	2.2707	+	Intergenic	Barhl2
chr5	106470014	106470961	419.514	-1.16337	2.23e-17	2.40188	2.43918	2.39713	2.72744	2.76766	2.79295	+	Intergenic	Barhl2
chr15	25354892	25355451	420.277	-0.98125	1.49e-08	2.42888	2.47451	2.45052	2.68067	2.66846	2.86176	+	Intergenic	Basp1
chr15	25282383	25282883	73.8377	-1.14843	6.36e-05	1.69464	1.71755	1.55386	1.9984	2.00478	2.02036	+	Intergenic	Basp1
chr12	85647312	85647812	61.1739	-1.02685	0.00195023	1.6862	1.57142	1.5409	1.76549	1.97746	1.96967	+	Intergenic	Batf
chr12	85660804	85661304	74.1928	-2.04684	3.34e-10	1.2339	1.44648	1.62444	2.09367	2.05001	2.0852	+	Intergenic	Batf
chr12	54992828	54993494	201.479	-1.00087	1.56e-06	2.18546	2.15969	2.02238	2.41401	2.34865	2.50958	+	Intergenic	Baz1a
chr12	54998897	54999434	211.287	-1.514	2.58e-15	1.97863	2.11858	2.00916	2.53776	2.46018	2.48504	+	Intergenic	Baz1a
chr8	15036515	15037033	241.788	-1.63993	2.06e-19	2.00394	2.14545	2.04769	2.533	2.55337	2.60169	+	Intergenic	BB014433
chr13	52721501	52722001	82.4993	-0.711515	0.00681404	1.81748	1.77554	1.79324	1.9817	2.05001	1.9977	+	Intergenic	BB123696
chr13	52818680	52819180	85.7237	-0.82754	0.00205558	1.74206	1.74751	1.87364	2.03755	1.99406	2.08202	+	Intergenic	BB123696
chr13	52807677	52808199	327.316	-1.13243	2.06e-12	2.34412	2.28111	2.31019	2.69077	2.57384	2.68328	+	Intergenic	BB123696
chr13	52793447	52793983	428.96	-1.27248	9.4e-19	2.36957	2.35497	2.46799	2.76197	2.78205	2.80339	+	Intergenic	BB123696
chr7	16340667	16341167	80.7193	-0.673762	0.013248	1.77797	1.71755	1.87364	1.9984	1.9886	2.00156	+	intron (NM_019748, intron 6 of 8)	Bbc3
chr10	111245508	111246008	70.8124	-0.770644	0.0168828	1.83596	1.71755	1.55386	1.82435	2.02039	1.9859	+	intron (NM_001003717, intron 3 of 22)	Bbs10
chr9	22649563	22650063	62.1307	-1.71799	4.97e-08	1.51011	1.43176	1.43736	1.94158	2.01525	1.97786	+	intron (NM_001360259, intron 15 of 22)	Bbs9
chr9	22650628	22651128	107.176	-1.73201	7.91e-11	1.69464	1.7687	1.60217	2.25413	2.27281	2.10684	+	intron (NM_001360259, intron 15 of 22)	Bbs9
chr17	29280360	29280867	186.026	-0.606076	0.0011553	2.18275	2.13073	2.19265	2.36403	2.30316	2.38145	+	intron (NM_030561, intron 2 of 8)	BC004004
chr17	29273084	29273584	154.6	-1.41558	7.1e-09	2.07205	1.88844	1.75478	2.33858	2.38763	2.32869	+	intron (NM_030561, intron 1 of 8)	BC004004
chr13	24786051	24786585	366.363	-1.6915	1.95e-24	2.2753	2.2124	2.2265	2.6849	2.71525	2.82929	+	Intergenic	BC005537
chr10	121781104	121781604	88.6577	-0.961044	0.00033223	1.75678	1.87245	1.68514	2.04864	2.09529	2.06242	+	3' UTR (NM_001242411, exon 22 of 22)	BC048403
chr10	41751733	41752300	314.929	-0.900077	3.09e-08	2.40188	2.35675	2.25283	2.63585	2.60948	2.59292	+	intron (NR_152819, intron 1 of 3)	BC048559
chr10	41764049	41764549	142.116	-1.4878	2.19e-11	1.92311	1.86699	1.82172	2.24725	2.36048	2.34815	+	intron (NR_152819, intron 1 of 3)	BC048559
chr10	41747954	41748480	327.505	-1.50393	2.02e-17	2.23631	2.31961	2.11581	2.64979	2.66846	2.73309	+	intron (NR_152819, intron 1 of 3)	BC048559
chr10	41767045	41767545	105.32	-1.62648	2.24e-09	1.80471	1.7687	1.49951	2.22107	2.19818	2.18652	+	intron (NR_152819, intron 1 of 3)	BC048559
chr10	41774030	41774530	111.809	-2.07372	1.01e-15	1.58069	1.57142	1.72995	2.29532	2.27849	2.18903	+	intron (NR_152819, intron 1 of 3)	BC048559
chr10	41766195	41766695	83.2644	-3.82367	1.02e-25	1.05781	1.14545	0.867482	2.27845	2.09097	2.18652	+	intron (NR_152819, intron 1 of 3)	BC048559
chr17	34392131	34392660	288.984	-0.86517	5.37e-07	2.31107	2.36381	2.25027	2.62146	2.58928	2.49625	+	Intergenic	BC051142
chr17	34107067	34107567	335.715	-1.24029	4.89e-15	2.26643	2.29774	2.33414	2.71739	2.68976	2.60649	+	Intergenic	BC051537
chr17	34096365	34096880	231.912	-1.60358	4.01e-16	2.08244	1.9822	2.10874	2.49944	2.48542	2.6279	+	Intergenic	BC051537
chr2	115589579	115590079	93.9832	-0.917257	0.000302112	1.80471	1.84442	1.78581	2.05228	2.15167	2.05907	+	intron (NM_207264, intron 1 of 10)	BC052040
chr6	128992828	128993374	143.147	-0.793963	0.000274924	2.03554	1.9284	2.08308	2.29324	2.26415	2.21565	+	non-coding (NR_015455, exon 1 of 3)	BC064078
chrX	163310440	163310940	76.8334	-1.19408	4.32e-05	1.54683	1.7687	1.66584	2.00652	2.00478	2.07233	+	intron (NR_038088, intron 1 of 5)	Bc1
chr3	96435576	96436076	76.8137	-0.67683	0.0202526	1.84786	1.67693	1.77057	1.95537	2.05945	1.89787	+	intron (NM_001256180, intron 3 of 4)	BC107364
chr3	122419608	122420230	441.334	-0.654779	7.3e-07	2.52146	2.55819	2.52344	2.71346	2.76766	2.71415	+	5' UTR (NM_013867, exon 1 of 12)	Bcar3
chr2	170252467	170253098	119.378	-0.722262	0.00350522	2.06499	1.87784	1.89745	2.16343	2.11216	2.23178	+	Intergenic	Bcas1os2
chr2	170330263	170330819	189.792	-1.0616	1.39e-06	2.16048	2.15405	1.90887	2.38807	2.38982	2.44816	+	Intergenic	Bcas1os2
chr2	170306714	170307570	214.497	-1.12541	3.62e-10	2.16896	2.13073	2.08308	2.45597	2.50927	2.43844	+	Intergenic	Bcas1os2
chr2	170374658	170375205	267.922	-1.18394	2.72e-09	2.15472	2.11858	2.33835	2.50585	2.58093	2.61686	+	intron (NR_040610, intron 4 of 7)	Bcas1os2
chr3	103206335	103206865	335.155	-1.42936	5.42e-15	2.24814	2.22943	2.29885	2.65614	2.59066	2.7942	+	Intergenic	Bcas2
chr11	85524561	85525061	69.3252	-1.7054	4.78e-08	1.62208	1.43176	1.45375	2.00652	2.0866	1.97786	+	intron (NM_138681, intron 16 of 25)	Bcas3
chr11	85526373	85526873	78.1298	-2.19381	6.51e-13	1.53493	1.33109	1.45375	2.16622	2.10381	2.04539	+	intron (NM_138681, intron 16 of 25)	Bcas3
chr11	85494754	85495254	85.8775	-2.35033	3e-15	1.54683	1.46072	1.30114	2.20098	2.17015	2.09461	+	intron (NM_138681, intron 14 of 25)	Bcas3
chr11	85525681	85526181	76.4603	-3.06484	2.57e-21	1.18275	1.17348	1.27766	2.12232	2.15543	2.12745	+	intron (NM_138681, intron 16 of 25)	Bcas3
chr11	85663304	85663804	68.3756	-0.921531	0.00829764	1.84786	1.66833	1.38411	1.94158	1.99945	1.91226	+	intron (NM_138681, intron 24 of 25)	Bcas3os1
chr11	85697408	85697908	58.8974	-1.16395	0.000732416	1.72682	1.40072	1.48478	1.93214	1.89715	1.90272	+	intron (NM_138681, intron 24 of 25)	Bcas3os1
chr11	85713450	85714030	144.879	-1.21806	1.34e-07	1.83596	2.04854	1.90887	2.33671	2.24933	2.32869	+	intron (NR_045875, intron 1 of 5)	Bcas3os1
chr11	85545547	85546047	52.968	-1.46137	3.68e-05	1.5697	1.41652	1.32341	1.85391	1.97178	1.83497	+	intron (NM_138681, intron 18 of 25)	Bcas3os1
chr11	85724362	85724960	199.201	-1.52146	2.7e-14	2.06142	1.97796	1.99551	2.44292	2.40694	2.54836	+	intron (NM_138681, intron 24 of 25)	Bcas3os1
chr11	85610358	85610858	94.0254	-1.70757	9.93e-11	1.65987	1.70175	1.55386	2.15494	2.19134	2.12745	+	intron (NM_138681, intron 24 of 25)	Bcas3os1
chr11	85555317	85555817	137.215	-1.81735	4.23e-15	1.84195	1.76175	1.73839	2.40123	2.27566	2.30259	+	intron (NM_138681, intron 19 of 25)	Bcas3os1
chr7	25644484	25645021	176.442	-0.96993	4.52e-07	2.05781	2.13371	2.03098	2.37104	2.35104	2.38305	+	intron (NM_007533, intron 1 of 8)	Bckdha
chr9	84110119	84110619	86.5001	-0.934799	0.00158949	1.82373	1.84442	1.61345	1.93214	2.13629	2.07558	+	intron (NM_199195, intron 9 of 10)	Bckdhb
chr7	127904956	127905456	122.617	-1.17176	8.12e-07	1.85945	1.82669	1.94146	2.29738	2.15167	2.22723	+	intron (NM_009739, intron 2 of 11)	Bckdk
chr3	145916816	145917316	57.3784	-1.0441	0.00117357	1.64139	1.51343	1.55386	1.88158	1.94223	1.83497	+	Intergenic	Bcl10
chr12	107930540	107931177	132.972	-0.615694	0.00485691	2.00802	2.06278	1.99087	2.18261	2.16285	2.26654	+	intron (NM_001286343, intron 1 of 1)	Bcl11b
chr12	107998664	107999180	145.64	-0.856937	7.6e-05	2.0959	2.01075	1.92001	2.28059	2.28409	2.25597	+	intron (NM_021399, intron 1 of 2)	Bcl11b
chr12	107906214	107906714	68.005	-0.872594	0.00259636	1.73451	1.65956	1.64563	1.96432	1.92348	1.94411	+	Intergenic	Bcl11b
chr12	108054497	108055001	95.2683	-0.928963	0.00020247	1.87626	1.78227	1.78581	2.08369	2.0866	2.11874	+	Intergenic	Bcl11b
chr12	107992976	107993476	67.2298	-0.961247	0.00237627	1.74948	1.66833	1.52753	1.84233	2.01005	1.97786	+	intron (NM_021399, intron 1 of 2)	Bcl11b
chr12	108003879	108004411	272.165	-0.98015	1.03e-07	2.25509	2.33857	2.18075	2.59219	2.47299	2.59684	+	promoter-TSS (NM_001079883)	Bcl11b
chr12	107997913	107998413	106.486	-1.51126	2.56e-08	1.63184	1.86699	1.69448	2.27195	2.12439	2.18401	+	intron (NM_021399, intron 1 of 2)	Bcl11b
chr12	108041634	108042335	307.971	-1.52708	1.81e-18	2.2387	2.25939	2.07929	2.6234	2.6798	2.67602	+	Intergenic	Bcl11b
chr12	107947055	107947555	53.9195	-1.66214	2.41e-06	1.39361	1.51343	1.30114	1.81195	1.96603	1.94848	+	intron (NM_001286343, intron 1 of 1)	Bcl11b
chr12	108056413	108056913	99.5972	-1.78455	5.31e-10	1.71103	1.74021	1.43736	2.21861	2.23398	2.10381	+	Intergenic	Bcl11b
chr12	107921445	107921945	88.3348	-2.14121	1.2e-14	1.44103	1.50084	1.59059	2.16343	2.13629	2.17379	+	intron (NM_001286343, intron 1 of 1)	Bcl11b
chr12	108016505	108017005	81.9184	-2.9813	2.38e-20	1.35884	1.33109	1.02238	2.17722	2.17733	2.13317	+	Intergenic	Bcl11b
chr9	114329082	114330295	436.998	-0.615618	0.000490946	2.61008	2.57895	2.3953	2.78801	2.67075	2.70283	+	promoter-TSS (NM_007535)	Bcl2a1c
chr2	152811091	152811591	138.212	-0.71358	0.000670172	2.00802	2.01468	2.03522	2.21861	2.2813	2.20133	+	intron (NM_009743, intron 2 of 2)	Bcl2l1
chr2	128179472	128180182	219.781	-0.855254	9.72e-07	2.18275	2.21733	2.18375	2.45454	2.40484	2.4913	+	Intergenic	Bcl2l11
chr2	128203981	128204485	127.058	-0.931989	0.000230893	1.88172	2.01468	1.92001	2.22595	2.08219	2.32323	+	Intergenic	Bcl2l11
chr2	128272589	128273089	93.7646	-0.963027	0.000907661	1.9609	1.75469	1.62444	2.07347	2.11216	2.09461	+	Intergenic	Bcl2l11
chr2	128141578	128142078	152.457	-1.02568	2.61e-05	2.03933	1.99874	1.9619	2.13146	2.38763	2.37008	+	intron (NM_207681, intron 3 of 4)	Bcl2l11
chr2	128189888	128190388	100.912	-1.56241	5.76e-08	1.5697	1.86145	1.63517	2.11298	2.15915	2.25167	+	Intergenic	Bcl2l11
chr2	128210897	128211397	66.8326	-1.77054	2.38e-08	1.55842	1.41652	1.45375	2.04498	2.0641	1.9216	+	Intergenic	Bcl2l11
chr2	128152905	128153405	83.8241	-1.93306	1.95e-10	1.46999	1.48787	1.64563	2.17449	2.17733	1.9938	+	intron (NM_207681, intron 4 of 4)	Bcl2l11
chr2	128197340	128197840	89.9606	-2.1864	3.9e-15	1.46999	1.58214	1.46954	2.16062	2.12839	2.21329	+	Intergenic	Bcl2l11
chrX	159547055	159547555	54.9652	-1.6056	1.28e-05	1.60188	1.3673	1.25283	1.92734	1.9886	1.82354	+	intron (NM_001358942, intron 1 of 10)	Bclaf3
chr8	117121158	117121658	52.6195	-1.39224	4.06e-05	1.53493	1.3673	1.46954	1.89217	1.91051	1.84057	+	intron (NM_021486, intron 7 of 10)	Bco1
chrX	12069128	12069656	166.716	-0.72569	0.000581492	2.15182	2.1029	2.03098	2.24494	2.39416	2.30259	+	intron (NM_001168321, intron 1 of 13)	Bcor
chrX	12129231	12129731	125.633	-0.774623	0.00073218	1.99567	1.95613	1.94666	2.10664	2.23398	2.24733	+	intron (NM_001168321, intron 1 of 13)	Bcor
chrX	12105323	12105823	103.657	-1.17005	1.25e-06	1.83596	1.7889	1.78581	2.11922	2.19134	2.15799	+	intron (NM_001168321, intron 1 of 13)	Bcor
chrX	11839645	11840181	287.216	-1.1993	2.15e-13	2.30085	2.23181	2.18075	2.57948	2.62879	2.59781	+	Intergenic	Bcor
chrX	12014816	12015316	89.241	-1.29813	1.12e-06	1.79818	1.67693	1.64563	2.07001	2.12035	2.11874	+	Intergenic	Bcor
chrX	12167917	12168417	98.2084	-1.61971	2.66e-08	1.45575	1.70972	1.81478	2.12538	2.16285	2.21799	+	Intergenic	Bcor
chrX	11845622	11846122	150.986	-1.69491	2.06e-14	1.87073	1.88317	1.80054	2.3214	2.31628	2.43984	+	Intergenic	Bcor
chr10	75105042	75105643	263.401	-0.855777	7.32e-06	2.35154	2.29158	2.15272	2.51964	2.47299	2.59094	+	intron (NM_001081412, intron 1 of 22)	Bcr
chr10	75107101	75107601	119.323	-1.02402	3.13e-05	1.91815	1.97796	1.76275	2.2564	2.15915	2.19152	+	intron (NM_001081412, intron 1 of 22)	Bcr
chr12	105615527	105616027	119.955	-1.93196	1.21e-10	1.76396	1.80821	1.42032	2.13745	2.35579	2.31583	+	3' UTR (NM_029654, exon 42 of 42)	Bdkrb1
chr2	109765995	109766495	93.333	-2.04379	3.47e-12	1.51011	1.70972	1.4026	2.11922	2.18087	2.22494	+	Intergenic	Bdnf
chr5	67437371	67437871	77.2748	-1.59922	1.14e-07	1.64139	1.40072	1.66584	2.08704	2.07774	2.02766	+	Intergenic	Bend4
chr1	33883344	33883919	238.157	-0.774946	1.92e-05	2.25509	2.20489	2.2728	2.41085	2.46018	2.55054	+	5' UTR (NM_177235, exon 2 of 7)	Bend6
chr2	143839002	143839855	365.356	-1.00263	3.58e-07	2.41	2.48258	2.22378	2.6891	2.75935	2.60265	+	intron (NM_001291061, intron 5 of 7)	Bfsp1
chrX	135885566	135886424	225.742	-0.604423	0.0145117	2.06142	2.23181	2.40078	2.31354	2.52394	2.44263	+	5' UTR (NM_198161, exon 1 of 5)	Bhlhb9
chr6	145855694	145856194	83.9712	-1.34394	8.14e-07	1.63184	1.72523	1.66584	2.01842	2.09957	2.11874	+	Intergenic	Bhlhe41
chr13	93593149	93593649	111.608	-1.51386	1.42e-09	1.74206	1.81446	1.72135	2.20609	2.29509	2.1416	+	Intergenic	Bhmt
chr6	149427324	149427824	80.5966	-1.23808	2.33e-05	1.71103	1.77554	1.51375	2.02231	2.03545	2.10077	+	intron (NM_001112796, intron 1 of 7)	Bicd1
chr13	49371305	49371805	128.716	-1.41109	3.24e-09	1.94242	1.72523	1.84846	2.24956	2.25532	2.30831	+	intron (NM_001039179, intron 2 of 6)	Bicd2
chr7	16003758	16004258	89.1924	-0.833156	0.00172678	1.90291	1.7687	1.72995	2.063	2.03049	2.07881	+	Intergenic	Bicra
chr7	16001746	16002246	109.232	-0.865132	0.000385435	1.91815	1.9284	1.80771	2.1932	2.16652	2.08202	+	Intergenic	Bicra
chr7	15993780	15994280	73.2891	-2.3043	1.62e-12	1.30085	1.50084	1.3446	1.96873	2.14787	2.12166	+	intron (NM_001081418, intron 3 of 13)	Bicra
chr15	83535608	83536108	328.541	-1.59362	3.71e-26	2.21918	2.23887	2.18075	2.70064	2.66616	2.71191	+	intron (NM_007546, intron 1 of 4)	Bik
chr18	32352519	32353062	94.718	-0.60008	0.0289535	1.79818	1.95163	1.86748	1.94622	2.04521	2.1553	+	Intergenic	Bin1
chr15	100667920	100668420	272.693	-0.946662	1.92e-07	2.31107	2.30782	2.17772	2.62243	2.54122	2.49255	+	intron (NM_001270537, intron 1 of 10)	Bin2
chr14	63383333	63383960	826.897	-1.19229	1.64e-22	2.72759	2.73947	2.62984	3.03493	3.05758	3.08867	+	intron (NM_007549, intron 5 of 12)	Blk
chr14	63388872	63389372	113.002	-2.0066	6.63e-15	1.73451	1.50084	1.69448	2.27629	2.22769	2.26654	+	intron (NM_007549, intron 1 of 12)	Blk
chr7	80575687	80576187	75.1591	-1.61219	5.1e-08	1.48378	1.62257	1.59059	2.02231	2.00478	2.12457	+	Intergenic	Blm
chr5	36726281	36726833	291.154	-0.627825	6.5e-05	2.40677	2.31375	2.3528	2.57298	2.54275	2.52826	+	Intergenic	Bloc1s4
chr5	36722411	36722934	419.488	-0.904138	7.24e-11	2.51011	2.47042	2.40977	2.75125	2.73639	2.7259	+	Intergenic	Bloc1s4
chr13	38586418	38586918	85.8589	-3.31287	1.36e-20	1.12476	1.22463	1.2265	2.12538	2.34624	2.05228	+	Intergenic	Bloc1s5
chr2	18680864	18681408	237.178	-1.02057	2.3e-09	2.23631	2.17887	2.1654	2.46305	2.51257	2.52826	+	intron (NM_007552, intron 1 of 9)	Bmi1
chr2	133423877	133424400	306.553	-0.833968	7.1e-07	2.34412	2.27039	2.4044	2.53539	2.63997	2.60072	+	Intergenic	Bmp2
chr2	133551937	133552785	171.967	-1.15114	1.87e-07	2.08244	1.99055	2.00916	2.31945	2.29779	2.4825	+	5' UTR (NM_007553, exon 1 of 3)	Bmp2
chr2	133554383	133554883	132.537	-1.28265	1.18e-07	1.88712	1.95163	1.81478	2.24027	2.18788	2.37172	+	exon (NM_007553, exon 2 of 3)	Bmp2
chr2	133373515	133374015	67.8693	-1.28681	3.32e-05	1.62208	1.52566	1.63517	1.89217	1.96603	2.07233	+	Intergenic	Bmp2
chr2	133391669	133392254	407.645	-1.85861	6.85e-31	2.26193	2.20741	2.2679	2.74395	2.77492	2.88449	+	Intergenic	Bmp2
chr2	133491991	133492491	53.8641	-2.56653	1.57e-11	1.27966	1.17348	1.10157	1.84233	1.96603	2.05907	+	Intergenic	Bmp2
chr2	133505630	133506322	292.721	-2.70237	4.57e-53	1.92311	1.88317	1.86748	2.66682	2.68757	2.75669	+	Intergenic	Bmp2
chr2	133432270	133432770	139.874	-3.73881	3.38e-38	1.05781	1.41652	1.32341	2.38807	2.35814	2.48881	+	Intergenic	Bmp2
chr5	96980017	96980535	109.125	-0.589469	0.0350444	1.77102	2.04854	1.95688	1.9984	2.13236	2.1989	+	Intergenic	Bmp2k
chr14	46387238	46387986	230.685	-1.09347	1.56e-05	2.08922	2.06278	2.31019	2.34601	2.4527	2.63956	+	intron (NM_007554, intron 1 of 3)	Bmp4
chr6	134700668	134701170	523.788	-0.807295	2.19e-06	2.67411	2.60885	2.42032	2.80497	2.83916	2.82757	+	intron (NM_001170479, intron 3 of 3)	Borcs5
chr6	134687348	134687848	90.6847	-2.4512	1.57e-16	1.58069	1.27039	1.43736	2.15779	2.21807	2.17893	+	intron (NM_001170479, intron 3 of 3)	Borcs5
chr19	46692094	46692594	164.585	-1.63891	2.21e-16	1.94242	1.87784	1.88571	2.40926	2.39846	2.38145	+	intron (NM_025563, intron 1 of 4)	Borcs7
chr10	86011125	86011732	218.348	-0.617213	0.000647646	2.26643	2.27471	2.15592	2.4187	2.45458	2.39252	+	intron (NM_177772, intron 1 of 15)	Bpifc
chr11	107102587	107103248	403.111	-1.0191	2.06e-12	2.48649	2.3926	2.38974	2.75843	2.73045	2.70663	+	intron (NM_001359590, intron 2 of 27)	Bptf
chr5	125444287	125445009	423.631	-0.65542	2.5e-06	2.54801	2.52927	2.47109	2.74834	2.67643	2.71563	+	intron (NM_001359486, intron 1 of 3)	Bri3bp
chr7	4694791	4695291	62.2483	-1.20089	9.49e-05	1.63184	1.54914	1.5409	1.90759	1.98306	1.9216	+	intron (NM_001003920, intron 4 of 18)	Brsk1
chr16	96089577	96090077	141.42	-1.32358	6.7e-09	1.87626	2.00278	1.82172	2.3272	2.2463	2.33764	+	Intergenic	Brwd1
chr5	43824534	43825034	82.5241	-2.31952	1.87e-14	1.44103	1.27039	1.56645	2.13146	2.12035	2.16066	+	intron (NM_009763, intron 4 of 8)	Bst1
chr8	71533302	71533851	605.894	-0.658852	3.03e-06	2.6121	2.65331	2.74089	2.80879	2.89374	2.90224	+	TTS (NM_198095)	Bst2
chr8	71527047	71527602	346.788	-0.740646	4.7e-07	2.435	2.37419	2.43062	2.62437	2.6753	2.61029	+	Intergenic	Bst2
chr8	71535644	71536144	402.294	-0.774745	2.51e-05	2.39361	2.39096	2.59988	2.64979	2.69842	2.76072	+	intron (NM_198095, intron 2 of 4)	Bst2
chr10	85386565	85387065	751.807	-1.97258	1.37e-32	2.56746	2.53639	2.30342	3.06722	3.10717	3.06041	+	promoter-TSS (NM_028709)	Btbd11
chr10	85387161	85387661	238.334	-2.6882	2.91e-34	1.85945	1.87245	1.64563	2.64796	2.67303	2.50958	+	exon (NM_028709, exon 1 of 17)	Btbd11
chr10	85411136	85411636	154.635	-3.10457	5.31e-30	1.49715	1.67693	1.2265	2.46023	2.48367	2.37823	+	intron (NM_028709, intron 1 of 16)	Btbd11
chr10	85502685	85503405	761.264	-3.88906	6.53e-139	1.93287	1.90888	2.09057	3.10279	3.19886	3.1553	+	intron (NM_028709, intron 1 of 16)	Btbd11
chr7	130800752	130801423	239.44	-0.962548	2.1e-07	2.28826	2.18684	2.14296	2.55743	2.48367	2.45363	+	intron (NM_001081038, intron 9 of 15)	Btbd16
chr7	130756305	130756805	254.2	-1.47937	2.16e-13	2.21163	2.13371	2.01361	2.47552	2.59203	2.6369	+	intron (NM_021314, intron 14 of 17)	Btbd16
chr7	130818824	130819324	51.2668	-1.62926	6.44e-06	1.35884	1.46072	1.36481	1.75125	1.97178	1.91696	+	exon (NM_001081038, exon 12 of 16)	Btbd16
chr4	117125921	117126494	666.946	-0.921674	6.18e-12	2.68959	2.71521	2.57139	2.92297	2.96371	2.93614	+	promoter-TSS (NM_175030)	Btbd19
chr2	137827620	137828293	204.579	-0.617772	0.000949609	2.21668	2.2412	2.1591	2.38134	2.45646	2.33764	+	Intergenic	Btbd3
chr2	138278233	138278733	68.9267	-0.692623	0.0478908	1.91313	1.65956	1.48478	1.95082	1.84684	1.9819	+	promoter-TSS (NM_145534)	Btbd3
chr2	138196865	138197365	60.1363	-2.54335	5.19e-09	1.30085	1.43176	0.721354	1.79917	2.14019	2.03126	+	Intergenic	Btbd3
chrX	33844510	33845010	53.9066	-0.729205	0.0456722	1.63184	1.58214	1.60217	1.6891	2.00478	1.71933	+	Intergenic	Btbd35f14
chr12	102832291	102832791	70.223	-0.599356	0.0421167	1.77102	1.77554	1.68514	1.83043	1.99406	1.94411	+	intron (NM_172806, intron 4 of 11)	Btbd7
chr14	31669716	31670251	93.8844	-0.587991	0.0309191	1.86512	1.87245	1.89162	2.03	1.92348	2.16596	+	Intergenic	Btd
chr14	31685488	31685988	88.5128	-1.31807	3.64e-06	1.74206	1.60283	1.75478	1.9817	2.13236	2.16859	+	Intergenic	Btd
chr10	96751481	96752047	118.841	-0.681819	0.00323546	1.98723	2.00679	1.87364	2.12232	2.18087	2.19152	+	Intergenic	Btg1
chr10	96697738	96698240	223.363	-0.7039	0.000291041	2.27966	2.25492	2.14624	2.46586	2.34865	2.49748	+	Intergenic	Btg1
chr10	96787044	96787636	138.994	-0.81007	0.000198816	2.06142	2.02626	1.90887	2.26756	2.24933	2.22723	+	Intergenic	Btg1
chr10	96465922	96466422	106.192	-1.32203	4.7e-06	1.77797	1.91875	1.59059	2.14336	2.10381	2.27686	+	Intergenic	Btg1
chr10	96699028	96699528	71.5515	-1.60565	5.81e-08	1.63184	1.51343	1.48478	2.03379	2.05001	2.01294	+	Intergenic	Btg1
chr10	96663948	96664448	45.5072	-2.31574	5.06e-08	1.18275	0.814457	1.38411	1.85959	1.93607	1.83497	+	Intergenic	Btg1
chr1	134067033	134067533	275.022	-1.51575	2.91e-20	2.08922	2.17618	2.1897	2.61059	2.62626	2.59292	+	Intergenic	Btg2
chr17	50879942	50880442	61.2456	-0.94027	0.00278507	1.69464	1.58214	1.57869	1.83043	1.96603	1.91226	+	intron (NM_028162, intron 13 of 21)	Btg3
chr2	127840573	127841073	96.8559	-2.75786	4.1e-21	1.42579	1.47451	1.25283	2.24027	2.27849	2.1553	+	Intergenic	Bub1
chr2	118620548	118621064	247.841	-1.21665	8.55e-09	2.31107	2.14545	2.00916	2.53658	2.55932	2.52366	+	intron (NM_009773, intron 9 of 22)	Bub1b
chr2	118617199	118617699	82.486	-1.3734	1.63e-06	1.74948	1.52566	1.68514	2.09367	2.02039	2.10684	+	intron (NM_009773, intron 8 of 22)	Bub1b
chr1	58374128	58374672	549.305	-1.07223	8.99e-17	2.56522	2.55482	2.52617	2.82558	2.87201	2.91368	+	intron (NM_001008419, intron 34 of 35)	Bzw1
chr1	58366586	58367086	155.531	-1.69978	3.59e-09	2.06499	1.81446	1.57869	2.37793	2.32142	2.42415	+	intron (NM_001008419, intron 34 of 35)	Bzw1
chr12	36136287	36136787	90.3333	-1.59733	4.98e-09	1.64139	1.56042	1.73839	2.07347	2.15543	2.16332	+	intron (NM_025840, intron 1 of 11)	Bzw2
chr12	36135392	36135892	58.3162	-2.08735	5.73e-09	1.12476	1.44648	1.4026	1.93214	2.05476	1.9262	+	intron (NM_025840, intron 1 of 11)	Bzw2
chr15	76757431	76757987	439.162	-0.805385	1.76e-08	2.50368	2.43918	2.56396	2.76408	2.71833	2.75669	+	intron (NM_198420, intron 2 of 10)	C030006K11Rik
chr15	76770299	76770800	259.232	-1.22311	3.23e-12	2.22905	2.23418	2.09793	2.58588	2.52072	2.57069	+	intron (NM_198420, intron 1 of 10)	C030006K11Rik
chr15	76765711	76766211	91.4075	-1.91168	1.58e-12	1.51011	1.62257	1.61345	2.20098	2.11216	2.16066	+	intron (NM_198420, intron 1 of 10)	C030006K11Rik
chr1	89343251	89343751	67.8974	-1.81481	6.47e-08	1.53493	1.56042	1.27766	2.00652	2.12035	1.9262	+	Intergenic	C030007H22Rik
chr11	80575607	80576130	149.52	-0.751413	0.00127266	1.98295	2.02244	2.12275	2.32528	2.3265	2.14438	+	intron (NM_177390, intron 20 of 21)	C030013C21Rik
chr11	80602768	80603268	119.557	-0.768061	0.00144363	1.98723	2.01468	1.80771	2.16622	2.20491	2.16332	+	intron (NM_177390, intron 16 of 21)	C030013C21Rik
chr11	80508343	80508853	432.218	-1.04669	3.21e-12	2.48242	2.43771	2.42892	2.83938	2.72545	2.72006	+	non-coding (NR_126552, exon 1 of 3)	C030013C21Rik
chr11	80513861	80514361	121.041	-1.43028	4.1e-10	1.79155	1.87784	1.77057	2.25413	2.2463	2.24073	+	intron (NM_177390, intron 21 of 21)	C030013C21Rik
chr11	80499699	80500199	138.93	-2.36756	2.26e-20	1.75678	1.70972	1.42032	2.40123	2.34865	2.34988	+	intron (NM_177390, intron 21 of 21)	C030013C21Rik
chr5	64498703	64499605	254.446	-1.14129	4.5e-12	2.22414	2.1512	2.22378	2.5294	2.53657	2.56548	+	Intergenic	C030018K13Rik
chr5	64477608	64478108	67.6117	-2.77517	1.17e-15	1.30085	1.22463	1.16851	2.12232	2.12035	1.9528	+	intron (NR_045413, intron 1 of 1)	C030018K13Rik
chr7	136255577	136256077	48.001	-3.84846	8.52e-17	0.756783	0.571419	0.976627	1.93214	1.9886	1.93525	+	Intergenic	C030029H02Rik
chr3	9402278	9402778	190.606	-0.663179	0.00113437	2.09921	2.14545	2.24769	2.30956	2.44122	2.34468	+	promoter-TSS (NR_015499)	C030034L19Rik
chr2	33659010	33659510	82.6657	-2.02488	8.67e-12	1.53493	1.41652	1.57869	2.10343	2.04521	2.20375	+	Intergenic	C130021I20Rik
chr2	33669433	33669979	290.742	-2.17052	7.3e-35	2.07554	1.99874	1.99087	2.60555	2.71833	2.70053	+	Intergenic	C130021I20Rik
chr5	111510750	111511250	88.5464	-1.12309	2.7e-05	1.64139	1.80821	1.77057	2.04864	2.11627	2.0852	+	Intergenic	C130026L21Rik
chr5	139404765	139405276	241.617	-0.62395	0.000431747	2.25967	2.27471	2.30342	2.41085	2.43732	2.54065	+	intron (NM_028469, intron 2 of 4)	C130050O18Rik
chr13	83727247	83727747	126.528	-0.943528	2.29e-05	1.92311	1.88844	1.99551	2.1932	2.21154	2.25597	+	promoter-TSS (NR_015561)	C130071C03Rik
chr1	184908489	184908989	77.4806	-0.908079	0.00087929	1.70291	1.70175	1.78581	2.02231	1.9886	2.00156	+	intron (NM_145515, intron 13 of 17)	C130074G19Rik
chr2	114099089	114099599	377.556	-0.753248	1.8e-07	2.4572	2.48258	2.4026	2.63868	2.68203	2.70435	+	Intergenic	C130080G10Rik
chr5	52245038	52245538	41.4421	-2.95218	8.31e-12	0.978632	0.872449	1.06378	1.80561	1.89715	1.888	+	Intergenic	C130083M11Rik
chr11	102946537	102947086	116.132	-0.770046	0.00143445	1.98295	1.86699	1.94666	2.169	2.07774	2.23403	+	promoter-TSS (NM_011795)	C1ql1
chr11	118428070	118428570	102.129	-1.06394	2.98e-05	1.85369	1.70175	1.88571	2.10343	2.14019	2.17379	+	promoter-TSS (NM_001204129)	C1qtnf1
chr2	90885441	90885941	93.1115	-1.39929	6.88e-08	1.76396	1.72523	1.62444	2.10664	2.14019	2.14438	+	promoter-TSS (NM_026161)	C1qtnf4
chr15	78512101	78512637	325.459	-0.865657	4.03e-08	2.39193	2.40869	2.27524	2.63015	2.6186	2.62242	+	Intergenic	C1qtnf6
chr15	78518169	78518669	147.635	-1.18497	1.14e-08	1.93767	1.99874	1.92547	2.34601	2.28687	2.30066	+	Intergenic	C1qtnf6
chr5	43446300	43446800	68.953	-1.82847	1.52e-07	1.54683	1.38433	1.49951	1.84233	2.02039	2.17119	+	Intergenic	C1qtnf7
chr1	153709365	153709865	70.3005	-1.77933	1.74e-08	1.58069	1.33109	1.55386	1.97742	2.05476	2.07233	+	Intergenic	C230024C17Rik
chr9	67813604	67814104	61.0593	-1.90372	1.93e-07	1.49715	1.47451	1.19848	1.83642	1.97178	2.10381	+	Intergenic	C2cd4a
chr6	143109547	143110058	133.891	-0.681283	0.00155873	2.02395	2.04491	1.9619	2.24725	2.23085	2.17119	+	intron (NR_153819, intron 8 of 8)	C2cd5
chr18	56973995	56974495	117.303	-1.15481	1.35e-06	1.90291	1.91384	1.74666	2.17992	2.20824	2.23851	+	intron (NM_029909, intron 1 of 4)	C330018D20Rik
chr18	57029475	57030042	160.509	-1.63979	8.42e-13	1.94242	1.95613	1.74666	2.42335	2.30581	2.4183	+	Intergenic	C330018D20Rik
chr18	56997612	56998112	68.7545	-2.89911	4.73e-18	1.18275	1.24811	1.19848	2.12843	2.07324	2.04539	+	Intergenic	C330018D20Rik
chr5	67450032	67450652	274.631	-0.841619	1.56e-05	2.15182	2.28323	2.40977	2.52698	2.56372	2.54945	+	Intergenic	C330024D21Rik
chr9	96765305	96765934	228.615	-0.719921	2.79e-05	2.25739	2.25939	2.19265	2.46725	2.41319	2.47868	+	promoter-TSS (NR_102293)	C430002N11Rik
chr9	96805813	96806313	62.812	-2.52043	6.02e-13	1.35884	1.0833	1.32341	1.95537	2.07774	2.04539	+	Intergenic	C430002N11Rik
chr17	83918153	83918763	560.743	-0.648512	5.57e-08	2.62797	2.6515	2.64148	2.82005	2.82256	2.86229	+	Intergenic	C430042M11Rik
chr17	83903302	83903876	255.385	-0.74697	7.16e-06	2.2925	2.27256	2.27766	2.50965	2.44699	2.55162	+	Intergenic	C430042M11Rik
chr17	83896947	83897447	66.4701	-0.980867	0.000811062	1.65073	1.62257	1.6756	1.95537	1.97178	1.90752	+	Intergenic	C430042M11Rik
chr17	83902488	83902994	234.568	-1.11285	4.07e-11	2.13699	2.19208	2.18375	2.50965	2.48013	2.52712	+	Intergenic	C430042M11Rik
chr17	34825117	34825642	406.358	-1.15811	1.63e-16	2.38517	2.42724	2.38787	2.79198	2.73045	2.72153	+	intron (NM_019442, intron 4 of 6)	C4a
chr7	16243575	16244535	202.589	-1.17004	1.05e-10	2.05051	2.13073	2.10157	2.42025	2.46755	2.45498	+	promoter-TSS (NM_176912)	C5ar2
chr1	151083900	151084400	67.0284	-0.882221	0.00263154	1.62208	1.72523	1.66584	1.90252	1.9602	1.9528	+	Intergenic	C730036E19Rik
chr1	151125885	151126385	57.8366	-2.09854	2.68e-09	1.45575	1.11549	1.38411	1.96432	1.97746	1.97378	+	Intergenic	C730036E19Rik
chr10	22299220	22299720	427.389	-2.75369	3.26e-55	2.02785	2.16248	1.89162	2.88638	2.87487	2.85427	+	intron (NM_009018, intron 6 of 6)	C920009B18Rik
chr10	22302305	22302861	593.495	-2.84093	4.41e-69	2.09258	2.27899	2.08308	2.98804	3.06456	2.99692	+	intron (NM_009018, intron 6 of 6)	C920009B18Rik
chr10	22306370	22306870	336.796	-2.94364	9.37e-15	1.65073	2.01075	1.93087	2.7071	2.71628	2.87993	+	promoter-TSS (NR_015465)	C920009B18Rik
chr10	22295761	22296261	201.861	-3.1268	7.61e-45	1.44103	1.65956	1.71258	2.54012	2.55337	2.58195	+	intron (NM_009018, intron 6 of 6)	C920009B18Rik
chr1	85799745	85800249	156.854	-0.667391	0.00274795	2.14889	2.11549	1.9619	2.20609	2.32142	2.31769	+	intron (NM_001355046, intron 2 of 9)	Cab39
chr1	85837992	85838492	100.176	-1.62459	6.68e-09	1.6121	1.81446	1.61345	2.169	2.09097	2.26234	+	intron (NM_001355046, intron 5 of 9)	Cab39
chr10	68446046	68446546	70.5311	-0.784145	0.00622626	1.72682	1.69363	1.72135	1.99013	1.97178	1.88298	+	intron (NM_028491, intron 5 of 7)	Cabcoco1
chr10	68541421	68542078	184.886	-0.79517	0.000177488	2.08584	2.03006	2.24769	2.36579	2.40272	2.33941	+	exon (NM_028491, exon 1 of 8)	Cabcoco1
chr10	68472633	68473133	86.9698	-2.49212	4.85e-18	1.44103	1.44648	1.36481	2.19581	2.11627	2.19152	+	intron (NM_028491, intron 5 of 7)	Cabcoco1
chr2	24782970	24783575	320.869	-0.668382	5.25e-05	2.46007	2.41027	2.29423	2.57624	2.61988	2.58995	+	Intergenic	Cacna1b
chr2	24776117	24776685	269.345	-1.79203	4.45e-24	2.02785	2.14255	2.06771	2.61159	2.57098	2.67439	+	Intergenic	Cacna1b
chr14	30257426	30258078	185.763	-0.699539	0.000961701	2.15761	2.16802	2.12275	2.37277	2.4527	2.23403	+	intron (NM_001083616, intron 3 of 46)	Cacna1d
chr14	30265702	30266202	43.9293	-1.03173	0.00691968	1.30085	1.50084	1.5409	1.75843	1.86182	1.67275	+	intron (NM_001083616, intron 3 of 46)	Cacna1d
chr14	30249345	30249845	95.0138	-1.12182	2.82e-05	1.77797	1.82062	1.72135	2.04864	2.21482	2.06242	+	intron (NM_001083616, intron 3 of 46)	Cacna1d
chr1	154786190	154786712	282.124	-0.747472	5.81e-05	2.31509	2.24352	2.40078	2.55516	2.45832	2.61593	+	Intergenic	Cacna1e
chr1	154884375	154884875	83.7437	-1.43287	4.59e-06	1.5227	1.53756	1.8353	2.01449	2.12439	2.11283	+	Intergenic	Cacna1e
chr11	94472590	94473090	189.556	-0.815924	2.18e-05	2.11851	2.10608	2.18674	2.35149	2.34624	2.44402	+	intron (NM_009783, intron 1 of 35)	Cacna1g
chr2	52571479	52571979	76.5557	-2.67883	2.74e-16	1.27966	1.22463	1.42032	2.08704	2.21482	2.04539	+	intron (NM_001037099, intron 2 of 13)	Cacnb4
chr15	78119686	78120194	205.13	-1.39995	9e-10	2.06854	2.06278	2.02671	2.54828	2.2813	2.54065	+	promoter-TSS (NM_007583)	Cacng2
chr7	122598557	122599193	176.693	-1.04605	1.57e-07	2.07205	2.01468	2.09427	2.30553	2.42542	2.39096	+	intron (NM_001316672, intron 15 of 16)	Cacng3
chr11	107851298	107851814	125.985	-1.0008	1.72e-05	2.01606	1.82669	1.90887	2.20862	2.2213	2.24514	+	Intergenic	Cacng4
chr5	31055854	31056354	340.172	-0.87038	2.62e-09	2.35703	2.36903	2.41684	2.66418	2.61211	2.65091	+	intron (NM_001289522, intron 2 of 42)	Cad
chr6	34674830	34675330	50.6074	-1.67824	1.8e-05	1.44103	1.50084	1.10157	1.75125	1.92348	1.96131	+	intron (NM_001347100, intron 2 of 13)	Cald1
chr12	100210911	100211418	272.335	-0.967865	1.28e-09	2.22661	2.31178	2.25283	2.55743	2.56372	2.54945	+	Intergenic	Calm1
chr17	87473962	87474547	187.165	-0.766134	0.000280201	2.20652	2.11237	2.09427	2.33293	2.47118	2.29483	+	Intergenic	Calm2
chr17	87459380	87459880	80.184	-1.29555	8.71e-06	1.60188	1.67693	1.71258	1.93688	2.13236	2.07881	+	Intergenic	Calm2
chr13	3778944	3779444	141.381	-1.45556	1.45e-06	2.00394	1.94708	1.56645	2.21114	2.26706	2.43844	+	Intergenic	Calml3
chr13	3775029	3775529	71.2688	-2.15725	1.59e-10	1.45575	1.52566	1.19848	1.95082	2.09529	2.13317	+	Intergenic	Calml3
chr2	5613685	5614231	302.666	-0.829088	4.16e-06	2.43195	2.33671	2.22104	2.58588	2.55337	2.62242	+	intron (NM_001290374, intron 1 of 9)	Camk1d
chr2	5747212	5747952	373.471	-0.868849	6.74e-07	2.44992	2.50211	2.28484	2.65252	2.66961	2.7259	+	Intergenic	Camk1d
chr3	126572868	126573368	91.6763	-1.22102	2.15e-05	1.88712	1.66833	1.61345	2.04864	2.14405	2.12745	+	Intergenic	Camk2d
chr3	126727334	126727834	42.8931	-1.29052	0.000593832	1.46999	1.43176	1.25283	1.73652	1.81524	1.79974	+	intron (NM_001025438, intron 3 of 18)	Camk2d
chr3	126548099	126548599	78.0981	-2.30048	3.02e-11	1.35884	1.61281	1.16851	2.00248	2.14405	2.17636	+	Intergenic	Camk2d
chr14	20775577	20776077	91.8352	-0.619572	0.0215025	1.83596	1.82062	1.92001	2.13745	1.94223	2.03484	+	intron (NM_001039139, intron 3 of 18)	Camk2g
chr18	32990373	32990873	89.2918	-0.61166	0.0276113	1.85369	1.87245	1.82172	2.15207	1.92348	1.98987	+	intron (NM_009793, intron 1 of 10)	Camk4
chr8	3587392	3587998	341.945	-1.0323	5.39e-11	2.4132	2.35497	2.2728	2.6712	2.68203	2.63242	+	5' UTR (NM_001163749, exon 1 of 17)	Camsap3
chr8	3582169	3582669	106.819	-1.84512	1.03e-09	1.73451	1.74021	1.46954	2.22107	2.34139	2.06575	+	intron (NM_001024728, intron 5 of 5)	Camsap3
chr8	3591256	3591756	92.6361	-2.79411	7.54e-20	1.48378	1.3673	1.19848	2.169	2.28963	2.15799	+	intron (NM_001347111, intron 1 of 18)	Camsap3
chr4	151838581	151839081	83.4871	-1.13427	5.08e-05	1.73451	1.76175	1.64563	2.08369	2.12035	1.96131	+	intron (NM_001081557, intron 1 of 23)	Camta1
chr4	151842176	151842676	66.1932	-1.16497	0.000166965	1.66883	1.64146	1.49951	1.96873	2.02039	1.888	+	intron (NM_001081557, intron 1 of 23)	Camta1
chr10	119218357	119218882	331.319	-0.953812	1.03e-07	2.44845	2.30582	2.28484	2.64519	2.70056	2.56653	+	intron (NM_027994, intron 3 of 14)	Cand1
chr10	119219574	119220074	106.639	-1.59993	8.02e-10	1.6776	1.81446	1.65585	2.17175	2.2813	2.1526	+	intron (NM_027994, intron 2 of 14)	Cand1
chr11	118409545	118410045	84.3178	-1.55059	1.1e-08	1.66883	1.63212	1.59059	2.10343	2.13629	2.05569	+	intron (NM_001025617, intron 3 of 4)	Cant1
chr4	122872920	122873420	159.149	-0.652729	0.00234089	2.10897	2.13371	2.02671	2.36403	2.2813	2.20855	+	intron (NM_007598, intron 1 of 12)	Cap1
chr13	46571142	46571713	100.617	-0.679299	0.0143153	1.82373	1.80821	2.00466	2.13446	2.15543	1.96551	+	intron (NM_026056, intron 4 of 12)	Cap2
chr17	45631921	45632421	73.3822	-0.663098	0.0223337	1.77797	1.66833	1.80771	2.02617	1.89715	1.9262	+	intron (NM_001013767, intron 18 of 21)	Capn11
chr7	28881165	28881665	73.7083	-1.1517	5.59e-05	1.69464	1.67693	1.60217	1.94622	2.03545	2.03484	+	promoter-TSS (NM_001110807)	Capn12
chr17	73263018	73263546	645.473	-0.726066	2.9e-05	2.78209	2.68536	2.56769	2.87835	2.82256	2.99692	+	Intergenic	Capn13
chr17	73450821	73451354	332.846	-2.33234	2.21e-30	2.07554	2.15405	1.8353	2.7498	2.68976	2.78921	+	Intergenic	Capn13
chr17	73458522	73459022	53.6666	-3.47887	2.04e-15	0.279662	1.0833	1.10157	1.95082	2.02039	2.00538	+	Intergenic	Capn13
chr1	182540168	182540697	206.239	-0.701561	0.000241481	2.22661	2.24811	2.09793	2.3745	2.39632	2.44816	+	Intergenic	Capn2
chr1	182528089	182528660	505.701	-0.85669	3.14e-08	2.61712	2.5957	2.43232	2.83043	2.78645	2.82412	+	Intergenic	Capn2
chr1	182520033	182520533	136.285	-1.5345	4.21e-12	1.81748	1.88844	1.82172	2.29116	2.35814	2.26654	+	Intergenic	Capn2
chr2	120482840	120483340	146.604	-0.980575	3.24e-05	1.97863	2.11549	1.84193	2.28696	2.30845	2.27276	+	intron (NM_001109761, intron 3 of 20)	Capn3
chr2	120483790	120484290	98.9058	-0.991326	0.000149516	1.88172	1.86699	1.68514	2.07001	2.13236	2.1526	+	intron (NM_001109761, intron 3 of 20)	Capn3
chr1	182542800	182543315	282.798	-0.905512	2.86e-08	2.21668	2.32538	2.33201	2.57298	2.55036	2.57584	+	Intergenic	Capn8
chr6	17652626	17653140	214.395	-0.647129	0.000527351	2.25509	2.20991	2.20423	2.40926	2.34139	2.48881	+	intron (NM_007604, intron 3 of 9)	Capza2
chr6	17628283	17628783	99.5534	-2.72832	3.66e-22	1.27966	1.44648	1.49951	2.21861	2.22451	2.26862	+	Intergenic	Capza2
chr4	139199529	139200115	610.954	-0.605526	6.25e-06	2.66794	2.73874	2.64252	2.80879	2.90321	2.88599	+	intron (NM_001271405, intron 1 of 8)	Capzb
chr11	92904033	92904533	60.0442	-0.987602	0.00271205	1.42579	1.65956	1.68514	1.88158	1.9483	1.87276	+	Intergenic	Car10
chr9	66666804	66667322	1304.38	-0.608171	2.26e-06	3.0969	2.99752	2.93247	3.18341	3.16979	3.23605	+	Intergenic	Car12
chr9	66673943	66674443	92.5032	-1.23885	8.83e-06	1.75678	1.83268	1.60217	2.14041	2.02547	2.16332	+	Intergenic	Car12
chr3	14912056	14912556	108.472	-0.962529	7.36e-05	1.85369	1.89878	1.84193	2.13146	2.23085	2.0977	+	Intergenic	Car2
chrX	164013228	164013808	185.786	-0.770878	0.000198155	2.17176	2.16802	2.06378	2.27195	2.38322	2.43844	+	intron (NM_181315, intron 2 of 7)	Car5b
chr4	150217066	150217566	93.6036	-0.723582	0.00613755	1.94711	1.82669	1.74666	2.08031	2.09097	2.02766	+	Intergenic	Car6
chr15	78815659	78816161	98.1109	-0.587654	0.031799	1.83596	1.9284	1.90887	2.04864	2.19134	1.9397	+	Intergenic	Card10
chr5	141004140	141004665	238.323	-0.646069	0.00367866	2.32498	2.17076	2.29885	2.37277	2.37427	2.60072	+	Intergenic	Card11
chr5	140951791	140952304	330.784	-0.652696	0.000124413	2.40351	2.31375	2.4966	2.6234	2.56372	2.62881	+	intron (NM_175362, intron 1 of 24)	Card11
chr9	5332586	5333097	256.599	-1.11226	4.92e-08	2.18003	2.14834	2.2919	2.45597	2.49921	2.65348	+	intron (NM_007609, intron 7 of 8)	Casp12
chr9	5464665	5465165	128.129	-2.33197	1.35e-16	1.72682	1.71755	1.32341	2.28059	2.38982	2.31397	+	Intergenic	Casp12
chr8	46625097	46625734	168.176	-1.0885	3.36e-08	2.02395	2.03382	2.03522	2.33482	2.41525	2.32323	+	intron (NM_001284409, intron 1 of 6)	Casp3
chr8	46641236	46641736	91.1233	-2.21098	5.92e-14	1.32105	1.57142	1.59059	2.10982	2.22769	2.18147	+	Intergenic	Casp3
chr19	56393339	56393839	201.36	-1.71813	6.79e-20	2.00802	1.9822	1.92001	2.46023	2.52713	2.47996	+	Intergenic	Casp7
chr1	58856783	58857314	143.298	-0.612581	0.00630763	2.06142	2.12772	1.95688	2.20098	2.20491	2.30259	+	Intergenic	Casp8
chr16	36587816	36588426	221.23	-1.08107	5.2e-07	2.04309	2.08993	2.2872	2.45166	2.43141	2.54065	+	Intergenic	Casr
chr2	172390281	172390809	313.805	-1.00606	1.89e-10	2.35521	2.23887	2.35482	2.62534	2.62117	2.61965	+	Intergenic	Cass4
chr6	17281159	17281848	321.921	-1.79164	9.06e-23	2.02002	2.17887	2.25027	2.66418	2.69194	2.73594	+	exon (NM_001277756, exon 1 of 2)	Cav2
chr1	51122178	51122678	68.6814	-0.889644	0.00434005	1.81748	1.64146	1.5409	1.92734	1.95429	1.96967	+	intron (NM_019790, intron 5 of 9)	Cavin2
chr8	122717894	122718394	92.2218	-1.21815	8.74e-06	1.71899	1.62257	1.86123	2.11922	2.06869	2.13881	+	Intergenic	Cbfa2t3
chr8	122711847	122712347	52.2562	-1.73349	1.78e-06	1.18275	1.47451	1.43736	1.91758	1.95429	1.83497	+	Intergenic	Cbfa2t3
chr8	122674662	122675162	67.8574	-1.83938	1.02e-07	1.48378	1.22463	1.62444	1.94158	2.02547	2.09461	+	intron (NM_009824, intron 1 of 11)	Cbfa2t3
chr8	122702131	122702631	205.271	-2.00357	1.44e-05	1.81748	1.72523	2.10517	2.36755	2.48891	2.64745	+	Intergenic	Cbfa2t3
chr9	44210010	44210510	69.5588	-1.1199	0.000237089	1.63184	1.60283	1.68514	2.01842	2.04036	1.85696	+	intron (NM_007619, intron 1 of 15)	Cbl
chr9	44192787	44193287	56.4763	-1.49987	0.000281852	1.71103	1.40072	1.06378	1.96432	1.94223	1.85157	+	intron (NM_007619, intron 2 of 15)	Cbl
chr16	52127636	52128204	420.055	-0.605918	0.000278157	2.50755	2.61478	2.42378	2.66329	2.68757	2.75871	+	intron (NM_001033238, intron 4 of 17)	Cblb
chr16	52060208	52060730	512.973	-0.630212	7.29e-06	2.606	2.66484	2.53293	2.82129	2.80362	2.75736	+	intron (NM_001033238, intron 3 of 17)	Cblb
chr16	52049108	52049649	147.205	-0.71972	0.00122275	2.06142	2.12165	1.93087	2.24494	2.31368	2.22723	+	intron (NM_001033238, intron 3 of 17)	Cblb
chr16	52052832	52053445	356.615	-0.75135	7.29e-05	2.47139	2.51094	2.2451	2.63585	2.67756	2.63867	+	intron (NM_001033238, intron 3 of 17)	Cblb
chr16	52200047	52200547	94.2588	-0.754964	0.00430468	1.90291	1.85017	1.77057	2.07347	2.14787	1.9859	+	intron (NM_001033238, intron 17 of 17)	Cblb
chr16	52044927	52045427	118.911	-0.785934	0.000787173	2.01606	1.86699	1.92547	2.18528	2.21154	2.13317	+	intron (NM_001033238, intron 2 of 17)	Cblb
chr16	52094734	52095470	219.787	-1.04273	3.51e-06	2.19874	2.26602	1.94146	2.45166	2.50259	2.45902	+	intron (NM_001033238, intron 3 of 17)	Cblb
chr16	52061005	52061531	378.65	-1.22169	2.46e-13	2.38175	2.43176	2.22921	2.70145	2.74611	2.72518	+	intron (NM_001033238, intron 3 of 17)	Cblb
chr16	52107781	52108281	130.351	-1.3841	5.14e-10	1.89771	1.88844	1.77826	2.29116	2.26415	2.2707	+	intron (NM_001033238, intron 3 of 17)	Cblb
chr16	52064395	52064895	251.608	-2.12911	4.53e-31	1.97427	2.00278	1.93087	2.55402	2.6753	2.59976	+	intron (NM_001033238, intron 3 of 17)	Cblb
chr11	119084569	119085069	344.131	-0.677434	1.79e-05	2.47832	2.42573	2.35482	2.66682	2.63004	2.57992	+	intron (NM_007625, intron 2 of 4)	Cbx4
chr11	119078056	119078763	365.381	-0.749652	4.27e-07	2.49715	2.41496	2.386	2.64796	2.65563	2.67926	+	3' UTR (NM_007625, exon 5 of 5)	Cbx4
chr11	119075870	119076382	594.046	-1.02342	2.39e-15	2.61412	2.62354	2.53427	2.89944	2.93545	2.86651	+	Intergenic	Cbx4
chr15	79958430	79958930	87.1905	-0.670335	0.0452471	1.92802	1.67693	1.84193	2.169	2.05476	1.78099	+	Intergenic	Cbx7
chr11	5554661	5555161	187.145	-0.8498	4.96e-06	2.10897	2.08993	2.17467	2.40607	2.37653	2.3601	+	Intergenic	Ccdc117
chr11	5555261	5555761	193.396	-1.32246	1.41e-11	2.02002	2.01468	2.09057	2.47003	2.48013	2.36512	+	Intergenic	Ccdc117
chr11	5534582	5535082	69.1365	-1.8193	5.55e-09	1.44103	1.56042	1.43736	2.07347	2.06869	1.94411	+	exon (NM_134033, exon 3 of 5)	Ccdc117
chr6	29396379	29396879	169.283	-0.923681	0.000241406	2.21163	1.93784	2.00466	2.22837	2.35579	2.42992	+	promoter-TSS (NM_001347072)	Ccdc136
chr2	59042572	59043086	266.07	-1.01872	6.97e-07	2.30085	2.23418	2.19557	2.50201	2.44122	2.67602	+	intron (NM_001362394, intron 1 of 13)	Ccdc148
chr2	59053454	59053957	569.226	-1.04678	1.01e-13	2.58501	2.59877	2.52069	2.80815	2.90522	2.9321	+	intron (NM_001362394, intron 1 of 13)	Ccdc148
chr2	59055758	59056258	169.308	-1.43348	3.74e-12	1.97427	2.03006	1.86123	2.4187	2.37653	2.38305	+	intron (NM_001362394, intron 1 of 13)	Ccdc148
chr9	44240814	44241314	78.5974	-2.09175	4.14e-12	1.5697	1.38433	1.45375	2.11611	2.03049	2.15799	+	exon (NM_001081369, exon 2 of 7)	Ccdc153
chr5	92675210	92675723	397.458	-0.640912	4.08e-05	2.49846	2.44503	2.53024	2.62534	2.65917	2.75871	+	promoter-TSS (NM_177230)	Ccdc158
chr17	29769320	29769820	81.9868	-1.67094	6.01e-09	1.6121	1.65956	1.48478	2.12538	2.13236	2.02402	+	Intergenic	Ccdc167
chr4	83512180	83512680	98.2704	-0.636939	0.0209488	1.99982	1.88317	1.72995	2.07347	2.14019	2.01294	+	Intergenic	Ccdc171
chr4	83514546	83515060	229.432	-0.778028	0.00202543	2.33657	2.29977	1.9518	2.3864	2.53188	2.45768	+	Intergenic	Ccdc171
chr15	98167737	98168328	803.568	-0.781817	1.22e-12	2.79487	2.77213	2.74666	2.99429	2.9886	3.03626	+	5' UTR (NM_177716, exon 1 of 1)	Ccdc184
chr15	98170325	98170827	438.623	-1.00033	2.93e-09	2.49715	2.48258	2.41508	2.75341	2.66151	2.86229	+	TTS (NM_177716)	Ccdc184
chr19	56772021	56772521	80.3953	-2.24145	2.95e-14	1.42579	1.43176	1.48478	2.16343	2.14787	2.04885	+	Intergenic	Ccdc186
chr7	127584982	127585493	361.122	-1.06579	1.48e-13	2.32498	2.40233	2.37457	2.6849	2.67075	2.7104	+	exon (NM_001033040, exon 6 of 9)	Ccdc189
chrX	7604079	7604579	67.8339	-1.49145	1.53e-06	1.64139	1.54914	1.43736	1.94158	2.00478	2.04885	+	exon (NM_138603, exon 2 of 17)	Ccdc22
chr4	119416167	119416667	106.892	-1.21435	3.71e-06	1.92802	1.74751	1.72135	2.18528	2.10381	2.22494	+	promoter-TSS (NM_001270435)	Ccdc30
chr4	119354931	119355478	178.782	-1.43637	2.69e-11	2.06854	2.00679	1.84846	2.44585	2.35814	2.44124	+	intron (NM_001270446, intron 2 of 9)	Ccdc30
chr4	119359337	119359837	168.956	-1.75302	1.87e-15	1.92802	1.90386	1.82172	2.43249	2.48542	2.31397	+	exon (NM_001270435, exon 6 of 15)	Ccdc30
chr4	119391727	119392227	47.9315	-1.7752	1.03e-06	1.41	1.34957	1.2265	1.83043	1.8544	1.9216	+	intron (NM_001270435, intron 5 of 14)	Ccdc30
chr4	119367010	119367510	156.275	-1.79837	3.56e-11	2.02002	1.73279	1.70363	2.48498	2.29509	2.35331	+	TTS (NM_028857)	Ccdc30
chr2	119031372	119031872	250.089	-0.730023	5.49e-05	2.34599	2.29364	2.16226	2.5033	2.49751	2.4825	+	Intergenic	Ccdc32
chr2	109992591	109993091	90.2347	-0.778192	0.0069798	1.94711	1.77554	1.70363	2.02617	2.14787	1.9819	+	intron (NM_172671, intron 4 of 17)	Ccdc34
chr10	93543109	93543609	197.987	-2.69793	5.17e-34	1.86512	1.62257	1.63517	2.55968	2.51748	2.52826	+	intron (NM_175488, intron 1 of 15)	Ccdc38
chr11	102728564	102729163	351.02	-0.585744	7.65e-05	2.4116	2.43026	2.49951	2.61556	2.60017	2.65519	+	Intergenic	Ccdc43
chr16	27401275	27402074	275.043	-0.72422	0.000407788	2.38856	2.386	2.12619	2.50458	2.52872	2.56965	+	intron (NM_001025615, intron 1 of 9)	Ccdc50
chr10	70149049	70149549	55.4418	-1.28937	0.000224283	1.64139	1.40072	1.43736	1.80561	1.96603	1.90272	+	intron (NM_001111121, intron 2 of 8)	Ccdc6
chr10	70116476	70116976	53.7533	-1.39307	9.48e-05	1.48378	1.29158	1.59059	1.85391	1.97178	1.83497	+	intron (NM_001111121, intron 1 of 8)	Ccdc6
chr18	69782056	69782635	151.682	-1.11561	4.09e-07	1.97863	1.87784	2.06771	2.27629	2.36048	2.3102	+	Intergenic	Ccdc68
chr12	32560860	32561530	343.924	-0.859351	2.05e-08	2.38347	2.34594	2.43062	2.59427	2.68536	2.65605	+	Intergenic	Ccdc71l
chr7	16982839	16983339	97.6378	-1.44958	1.54e-07	1.62208	1.68536	1.82856	2.1932	2.05001	2.20375	+	Intergenic	Ccdc8
chr16	45044566	45045075	255.857	-0.611289	0.00021866	2.24108	2.32919	2.34253	2.5033	2.4819	2.48504	+	Intergenic	Ccdc80
chr16	45038532	45039297	127.85	-0.622204	0.00375827	2.01206	2.01075	1.98617	2.16622	2.17733	2.22494	+	Intergenic	Ccdc80
chr12	108258824	108259412	240.416	-0.866	1.87e-06	2.2387	2.25266	2.20136	2.4187	2.47657	2.56757	+	intron (NM_001159910, intron 1 of 5)	Ccdc85c
chr12	108244729	108245229	67.6831	-1.228	0.000628673	1.82373	1.40072	1.46954	1.91262	2.01525	1.9977	+	intron (NM_001159910, intron 1 of 5)	Ccdc85c
chr12	108284478	108285064	401.225	-1.36615	1.56e-17	2.41796	2.33857	2.28484	2.70064	2.75749	2.82005	+	Intergenic	Ccdc85c
chr12	108266273	108266773	136.783	-1.5231	2.04e-12	1.89245	1.80821	1.84193	2.32912	2.30316	2.28892	+	intron (NM_001159910, intron 1 of 5)	Ccdc85c
chr19	10943919	10944419	158.833	-0.900978	1.75e-05	2.07554	2.02626	2.02671	2.25865	2.39632	2.28092	+	intron (NM_023731, intron 2 of 3)	Ccdc86
chr19	6856686	6857209	365.92	-0.815693	1.82e-08	2.44698	2.40869	2.41508	2.66594	2.62499	2.71116	+	exon (NM_001081291, exon 6 of 27)	Ccdc88b
chr5	124861355	124861855	255.77	-0.827454	1.2e-06	2.30701	2.22943	2.25791	2.47416	2.49409	2.56965	+	intron (NM_144819, intron 1 of 3)	Ccdc92
chr7	25729320	25729830	232.384	-0.732493	0.000125894	2.30291	2.1247	2.28006	2.46725	2.41525	2.49993	+	intron (NM_144922, intron 10 of 14)	Ccdc97
chr7	25707191	25707881	1020.36	-1.27828	1.05e-28	2.78345	2.81197	2.72481	3.12293	3.1543	3.19914	+	Intergenic	Ccdc97
chr7	25705788	25706288	220.77	-1.6256	1.05e-18	1.96986	2.0833	2.03942	2.4796	2.55486	2.53168	+	TTS (NM_011577)	Ccdc97
chr11	82183238	82183738	92.2785	-1.86572	3.5e-10	1.59142	1.41652	1.73839	2.22352	2.08219	2.16332	+	Intergenic	Ccl1
chr11	82205666	82206166	64.9495	-2.40645	3.19e-13	1.20908	1.31178	1.4026	2.01052	2.07774	2.02402	+	Intergenic	Ccl1
chr11	82203752	82204252	111.133	-2.90907	2.92e-19	1.25739	1.19981	1.65585	2.36403	2.21154	2.28693	+	Intergenic	Ccl1
chr11	82214361	82214861	132.827	-3.04048	2.03e-21	1.15472	1.33109	1.71258	2.40285	2.28963	2.4183	+	Intergenic	Ccl1
chr8	94807577	94808120	1139.63	-0.870067	6e-11	2.84314	2.89105	2.97469	3.08937	3.20491	3.20084	+	Intergenic	Ccl17
chr8	94817914	94818697	209.65	-1.14203	3.5e-10	2.14595	2.06973	2.12959	2.48764	2.47836	2.41088	+	Intergenic	Ccl17
chr8	94801998	94802756	197.123	-1.24293	2.49e-09	2.14595	2.05214	1.99551	2.48631	2.33894	2.4863	+	Intergenic	Ccl17
chr1	83137963	83138524	308.834	-0.818128	8.63e-07	2.43042	2.33485	2.26542	2.58482	2.61341	2.58896	+	Intergenic	Ccl20
chr8	94733800	94734300	71.7047	-1.15421	0.000975883	1.63184	1.46072	1.79324	1.83043	1.97178	2.13032	+	Intergenic	Ccl22
chr11	83649241	83649791	120.318	-0.595111	0.018117	1.96986	2.04124	1.92547	2.03379	2.15915	2.26023	+	promoter-TSS (NM_011337)	Ccl3
chr11	83640092	83640617	157.198	-1.61139	1.45e-12	1.79155	1.97368	1.88571	2.35691	2.30581	2.44816	+	Intergenic	Ccl3
chr11	83654623	83655123	155.956	-2.12596	1.22e-22	1.70291	1.76175	1.82172	2.36049	2.43536	2.41386	+	Intergenic	Ccl3
chr11	83630789	83631289	73.8362	-2.75147	3.73e-17	1.20908	1.40072	1.19848	2.16062	2.0641	2.0977	+	Intergenic	Ccl3
chr11	83628732	83629232	55.6527	-3.08089	1.74e-15	1.02002	0.969359	1.19848	2.05946	1.92982	1.9938	+	Intergenic	Ccl3
chr11	83639199	83639699	78.2719	-3.14484	3.7e-21	1.30085	1.11549	1.16851	2.16622	2.06869	2.1989	+	Intergenic	Ccl3
chr11	83636682	83637182	113.244	-4.81228	7.01e-38	0.978632	0.923602	0.721354	2.4187	2.30581	2.28293	+	Intergenic	Ccl3
chr11	83662204	83662704	62.6775	-0.881544	0.00531645	1.63184	1.62257	1.6756	1.77928	1.97746	1.94848	+	promoter-TSS (NM_013652)	Ccl4
chr11	83550255	83550773	381.774	-1.14889	3.55e-12	2.27966	2.41027	2.42378	2.77724	2.65799	2.71933	+	Intergenic	Ccl5
chr11	83534581	83535144	717.848	-1.45096	1.48e-27	2.65897	2.51094	2.57139	3.00531	3.05144	3.0069	+	Intergenic	Ccl5
chr11	6566316	6566826	205.399	-0.742699	5.65e-05	2.22167	2.1842	2.15272	2.43249	2.34139	2.44816	+	intron (NM_001190344, intron 2 of 9)	Ccm2
chr4	21712156	21712656	74.1902	-1.18081	3.54e-05	1.58069	1.66833	1.71258	1.9731	2.04521	2.01666	+	Intergenic	Ccnc
chr17	47531344	47531915	354.862	-0.59707	4.35e-05	2.4132	2.50084	2.434	2.65252	2.61341	2.62517	+	intron (NM_001081635, intron 1 of 6)	Ccnd3
chr17	47541894	47542405	102.431	-0.733083	0.0036671	1.87073	1.91875	1.86748	2.19581	2.07324	2.03484	+	intron (NM_001081635, intron 1 of 6)	Ccnd3
chr17	47597991	47598491	348.739	-0.74422	8.55e-06	2.36424	2.36029	2.50811	2.67639	2.64848	2.59094	+	intron (NM_001081635, intron 6 of 6)	Ccnd3
chr17	47543097	47543597	85.003	-0.84431	0.00350539	1.66883	1.90386	1.74666	2.10664	1.9602	2.03484	+	intron (NM_001081635, intron 1 of 6)	Ccnd3
chr17	47564488	47564995	510.41	-0.953022	1.91e-14	2.53854	2.56596	2.51793	2.82922	2.80864	2.84555	+	intron (NM_001081635, intron 1 of 6)	Ccnd3
chr17	47515457	47515957	213.574	-1.51487	5.84e-14	2.12165	2.07657	1.9032	2.47141	2.48891	2.53843	+	intron (NM_001081635, intron 1 of 6)	Ccnd3
chr7	38070901	38071413	232.616	-0.901612	3.39e-07	2.25279	2.2412	2.12275	2.47141	2.49751	2.47611	+	Intergenic	Ccne1
chr7	38128237	38128759	275.791	-0.984874	2.79e-07	2.3678	2.28111	2.11581	2.55856	2.55486	2.5789	+	Intergenic	Ccne1
chr17	24285633	24286133	111.396	-0.982964	0.000112359	1.93767	1.86145	1.81478	2.0769	2.14787	2.26445	+	intron (NM_001031621, intron 21 of 29)	Ccnf
chr19	40788486	40788986	109.343	-0.988527	0.000146731	1.97863	1.86699	1.70363	2.17722	2.17733	2.13317	+	Intergenic	Ccnj
chr11	43528841	43529341	88.5795	-0.763472	0.019554	1.75678	1.57142	2.01361	1.98593	2.04521	2.10077	+	intron (NM_001045530, intron 1 of 5)	Ccnjl
chr11	43548910	43549410	114.775	-1.43797	5.76e-07	1.83596	1.54914	1.91448	2.12843	2.2463	2.28293	+	intron (NM_001045530, intron 2 of 5)	Ccnjl
chr11	43551695	43552195	75.9267	-3.08112	1.88e-19	1.25739	1.04854	1.27766	2.05228	2.21482	2.11579	+	intron (NM_001045530, intron 2 of 5)	Ccnjl
chr12	108215904	108216627	160.951	-1.25777	1.98e-09	1.99147	1.96059	1.97663	2.30755	2.43536	2.31397	+	intron (NM_001159910, intron 2 of 5)	Ccnk
chr3	66004323	66004823	62.4243	-0.685339	0.0270407	1.73451	1.71755	1.56645	1.91758	1.90388	1.83497	+	Intergenic	Ccnl1
chr3	66052106	66052697	392.275	-1.07835	1.33e-08	2.44401	2.4957	2.21551	2.68743	2.73835	2.75125	+	Intergenic	Ccnl1
chr3	65983894	65984394	50.6065	-1.23341	0.000504066	1.44103	1.38433	1.59059	1.91758	1.8544	1.76802	+	Intergenic	Ccnl1
chr3	65984790	65985395	153.725	-1.55659	2.12e-12	1.89771	1.9236	1.84846	2.26535	2.42743	2.37499	+	Intergenic	Ccnl1
chr13	112987688	112988222	1272.28	-0.697772	3.15e-13	2.99189	2.99955	2.96834	3.1723	3.2171	3.20084	+	exon (NM_001081062, exon 1 of 3)	Ccno
chr18	9444691	9445191	138.205	-1.31646	8.77e-08	1.90291	2.00278	1.75478	2.34784	2.20491	2.31954	+	intron (NM_026484, intron 1 of 9)	Ccny
chr9	123936564	123937083	411.634	-0.911627	1.27e-07	2.49052	2.52445	2.32774	2.67466	2.71936	2.78984	+	Intergenic	Ccr1
chr9	123935316	123935816	241.224	-1.97961	2.02e-24	2.04309	1.97368	1.94666	2.55856	2.51585	2.66698	+	Intergenic	Ccr1
chr9	124103213	124103713	87.743	-1.09695	7.67e-05	1.81114	1.79543	1.60217	2.09695	2.11216	2.02036	+	intron (NM_009915, intron 1 of 2)	Ccr2
chr9	114507322	114507822	82.452	-0.706349	0.0118537	1.69464	1.76175	1.90887	2.04498	1.99406	1.9859	+	Intergenic	Ccr4
chr9	114526934	114527434	96.3627	-0.820249	0.00245809	1.90805	1.67693	1.90887	2.09695	2.05001	2.11874	+	intron (NM_001042503, intron 1 of 3)	Ccr4
chr9	124146128	124146628	177.397	-1.1927	3.1e-06	2.10897	2.13371	1.77057	2.44144	2.32142	2.40636	+	Intergenic	Ccr5
chr17	8226699	8227199	55.8257	-0.846882	0.00915334	1.49715	1.60283	1.68514	1.84816	1.83916	1.8779	+	Intergenic	Ccr6
chr9	123758636	123759136	117.646	-0.678641	0.00976601	2.08922	1.88844	1.84846	2.14336	2.2371	2.09149	+	Intergenic	Ccr9
chr9	123765863	123766363	161.948	-0.814812	4.35e-05	2.10574	2.06627	2.03522	2.34416	2.26123	2.33408	+	Intergenic	Ccr9
chr9	123754313	123754818	169.919	-1.19461	6.85e-08	2.10897	1.88844	2.01802	2.30956	2.38322	2.42123	+	Intergenic	Ccr9
chr9	123768366	123769301	454.782	-1.32874	1.82e-15	2.52146	2.3776	2.31242	2.84174	2.82896	2.76604	+	intron (NM_009913, intron 1 of 2)	Ccr9
chr8	123846469	123846969	92.4141	-1.26316	4.5e-06	1.66883	1.85585	1.64563	2.063	2.15543	2.12457	+	intron (NM_028536, intron 2 of 3)	Ccsap
chr8	123845848	123846453	254.798	-1.39846	1.51e-16	2.12785	2.19981	2.10517	2.53658	2.57384	2.59094	+	intron (NM_028536, intron 2 of 3)	Ccsap
chr8	123844989	123845489	131.754	-1.49465	7.93e-10	1.81748	1.70972	1.95688	2.24261	2.31885	2.30066	+	exon (NM_028536, exon 3 of 4)	Ccsap
chr14	36962429	36962954	283.486	-0.695397	0.00209626	2.40838	2.42115	2.11229	2.58588	2.44699	2.58697	+	intron (NM_027045, intron 1 of 10)	Ccser2
chr14	36952638	36953200	217.441	-0.751818	0.000151223	2.11535	2.28951	2.20423	2.3914	2.50761	2.40026	+	intron (NM_027045, intron 1 of 10)	Ccser2
chr3	101033569	101034169	174.878	-0.908221	2.17e-06	2.10248	2.04491	2.10517	2.31945	2.36281	2.38939	+	Intergenic	Cd101
chr3	101010623	101011168	281.433	-2.03449	6.69e-33	2.04309	2.01075	2.07546	2.63111	2.62245	2.70739	+	intron (NM_001167906, intron 6 of 8)	Cd101
chr3	101012080	101012766	597.118	-2.12287	2.17e-48	2.2967	2.36029	2.38411	2.91411	2.99079	3.04677	+	intron (NM_001167906, intron 5 of 8)	Cd101
chr3	101020741	101021241	64.55	-2.71753	6.53e-15	1.27966	1.04854	1.32341	1.99429	2.09529	2.05228	+	intron (NM_001167906, intron 1 of 8)	Cd101
chr10	41529953	41530492	279.089	-0.772404	2.56e-06	2.33847	2.34776	2.24769	2.57407	2.55784	2.50598	+	3' UTR (NM_016898, exon 6 of 6)	Cd164
chr10	41527204	41527704	136.55	-1.00371	3.31e-06	1.95636	1.91384	2.00011	2.24956	2.30581	2.22263	+	intron (NM_016898, intron 5 of 5)	Cd164
chr10	41535987	41536487	69.4925	-1.09624	0.000203138	1.65987	1.6506	1.62444	1.99013	2.03545	1.89296	+	Intergenic	Cd164
chr10	41536747	41537247	173.849	-1.84592	3.91e-18	1.84195	1.94249	1.84193	2.35331	2.47657	2.46435	+	Intergenic	Cd164
chr3	101296119	101296619	80.5227	-2.20459	7.82e-13	1.46999	1.58214	1.25283	2.10664	2.15167	2.10684	+	Intergenic	Cd2
chr3	101297095	101297595	62.3143	-2.40392	6.03e-09	1.48378	1.38433	0.624444	2.03379	2.04521	1.9819	+	Intergenic	Cd2
chr16	44962834	44963345	237.842	-0.638923	0.000134849	2.26867	2.30582	2.22921	2.44144	2.48891	2.45498	+	intron (NM_027578, intron 4 of 4)	Cd200r3
chr16	44965364	44965877	112.317	-0.700004	0.0053636	1.85369	2.02626	1.89745	2.21365	2.13236	2.07233	+	3' UTR (NM_001128133, exon 5 of 5)	Cd200r3
chr16	45007015	45007565	262.963	-0.826853	5.01e-06	2.29039	2.35675	2.16226	2.52332	2.54885	2.50838	+	Intergenic	Cd200r3
chr6	83689416	83689916	77.342	-0.972511	0.00413719	1.5697	1.58214	1.91448	2.01052	1.89715	2.0977	+	Intergenic	Cd207
chr18	89241682	89242240	283.436	-0.620759	0.000132182	2.34785	2.38931	2.30342	2.50965	2.58651	2.50838	+	intron (NM_178687, intron 3 of 6)	Cd226
chr18	89331446	89331946	114.284	-0.734506	0.00507732	1.94242	1.81446	2.02238	2.08031	2.10381	2.25597	+	intron (NM_001039173, intron 7 of 7)	Cd226
chr18	89086238	89086738	58.759	-0.794413	0.0201429	1.51011	1.61281	1.74666	1.74395	1.88336	1.96131	+	intron (NM_175542, intron 35 of 48)	Cd226
chr18	89245375	89245875	179.278	-0.85281	0.00017912	2.13092	2.2124	1.92547	2.38303	2.38543	2.31954	+	intron (NM_178687, intron 3 of 6)	Cd226
chr18	89197444	89197944	115.392	-1.46386	3.49e-10	1.77797	1.81446	1.77057	2.26976	2.21482	2.1989	+	intron (NM_001039149, intron 1 of 5)	Cd226
chr18	89214745	89215245	148.022	-1.56389	1.25e-10	1.80471	2.02244	1.73839	2.33293	2.36281	2.33941	+	intron (NM_178687, intron 3 of 6)	Cd226
chr1	171558900	171559415	306.429	-0.591577	0.000169926	2.39693	2.43771	2.32124	2.54597	2.56664	2.58597	+	promoter-TSS (NM_018729)	Cd244
chr1	171560099	171560599	290.463	-0.993454	3.02e-09	2.35521	2.28323	2.21272	2.58799	2.61988	2.5527	+	intron (NM_018729, intron 1 of 8)	Cd244
chr1	171553675	171554175	113.139	-1.49979	7.29e-08	1.77102	1.61281	1.89162	2.12538	2.19818	2.32139	+	Intergenic	Cd244
chr1	171576337	171576837	57.5343	-1.83835	1.18e-07	1.27966	1.44648	1.45375	2.01842	1.98306	1.84057	+	intron (NM_018729, intron 3 of 8)	Cd244
chr1	171574291	171574791	67.9227	-2.02128	1.83e-10	1.41	1.34957	1.51375	1.96432	2.07324	2.06575	+	intron (NM_018729, intron 3 of 8)	Cd244
chr1	165844787	165845299	501.724	-0.679969	9.63e-08	2.55727	2.5725	2.62661	2.78063	2.77939	2.8112	+	intron (NM_001113391, intron 1 of 7)	Cd247
chr1	165849360	165849860	202.655	-1.90761	2.2e-18	1.85369	1.87245	2.04357	2.41243	2.52394	2.56443	+	intron (NM_001113391, intron 1 of 7)	Cd247
chr6	125241471	125241995	103.736	-0.679496	0.00500545	1.96986	1.83859	1.88571	2.09037	2.12439	2.10381	+	Intergenic	Cd27
chr9	58541795	58542307	188.117	-0.990371	1.47e-05	2.14889	2.03754	2.10874	2.27195	2.36048	2.52366	+	Intergenic	Cd276
chr17	42892476	42892976	74.1348	-0.633544	0.0367906	1.73451	1.84442	1.69448	1.95537	2.05476	1.82929	+	Intergenic	Cd2ap
chr7	127188754	127189254	115.89	-0.687135	0.00438576	2.01606	1.9822	1.82172	2.18261	2.14405	2.13881	+	Intergenic	Cd2bp2
chr7	127176970	127177493	408.045	-1.03012	1.27e-10	2.45285	2.45223	2.37649	2.67466	2.70587	2.82122	+	Intergenic	Cd2bp2
chr5	17830528	17831028	73.1123	-1.12472	9.26e-05	1.66883	1.65956	1.65585	1.99429	2.06869	1.93075	+	intron (NM_001159556, intron 1 of 14)	Cd36
chr5	43853208	43853708	58.1252	-2.21428	4.35e-09	1.46999	1.01075	1.3446	1.89217	2.03545	2.00156	+	Intergenic	Cd38
chr9	44998118	44998634	265.981	-0.717392	6.56e-06	2.33466	2.28951	2.28484	2.54944	2.50761	2.49993	+	TTS (NM_007648)	Cd3e
chr9	45015873	45016373	71.2572	-2.0215	1.08e-10	1.41	1.56042	1.3446	2.08704	2.08219	2.00156	+	Intergenic	Cd3e
chr6	124885075	124885587	178.757	-0.617471	0.00404388	2.05781	2.10924	2.25791	2.28273	2.32396	2.39096	+	intron (NM_013488, intron 1 of 9)	Cd4
chr2	165055225	165056057	425.468	-0.612331	0.000203776	2.53251	2.42115	2.60897	2.6916	2.67075	2.76472	+	promoter-TSS (NM_170704)	Cd40
chr2	102943954	102944473	447.81	-0.6635	1.91e-06	2.53734	2.5725	2.50811	2.73125	2.69303	2.78858	+	Intergenic	Cd44
chr2	102895188	102895688	184.166	-0.683664	0.00179221	2.18275	2.22943	2.00916	2.40285	2.27281	2.38145	+	intron (NM_001039150, intron 1 of 13)	Cd44
chr2	102851932	102852432	70.09	-1.18533	9.68e-05	1.71899	1.62257	1.52753	1.99013	2.05001	1.91696	+	intron (NM_009851, intron 5 of 18)	Cd44
chr2	102956923	102957423	106.632	-1.75014	4.23e-09	1.69464	1.79543	1.5409	2.26535	2.03049	2.3045	+	Intergenic	Cd44
chr16	49888002	49888553	167.948	-0.703875	0.000242147	2.12785	2.13073	2.05581	2.32334	2.31628	2.31583	+	intron (NM_010581, intron 4 of 9)	Cd47
chr16	49807379	49807879	88.252	-0.977254	0.000532037	1.77797	1.80187	1.73839	1.91758	2.12035	2.136	+	Intergenic	Cd47
chr16	49798737	49799237	74.9899	-1.03468	0.00299572	1.54683	1.51343	1.9032	1.91262	2.08219	1.9977	+	Intergenic	Cd47
chr1	171698912	171699454	123.7	-0.770315	0.00102651	1.94242	2.03754	1.89162	2.20862	2.12035	2.24073	+	intron (NM_001360767, intron 2 of 2)	Cd48
chr1	171681419	171682247	273.217	-1.64001	7.06e-15	2.08584	1.99466	2.25027	2.62243	2.68646	2.52597	+	promoter-TSS (NM_001360767)	Cd48
chr19	10788234	10788734	76.0511	-0.676438	0.0362843	1.64139	1.64146	1.94666	1.89738	1.9886	2.01666	+	TTS (NM_001037801)	Cd6
chr11	121042495	121042995	113.082	-1.59851	1.18e-09	1.71899	1.61281	1.87972	2.22107	2.18439	2.27889	+	Intergenic	Cd7
chr4	43453433	43453933	211.352	-0.651481	0.00365442	2.2967	2.27471	2.02671	2.47278	2.40903	2.34642	+	exon (NM_007654, exon 3 of 9)	Cd72
chr4	43456501	43457256	358.122	-0.789062	2.67e-07	2.43348	2.45932	2.35684	2.68575	2.67643	2.60458	+	Intergenic	Cd72
chr11	106325532	106326155	389.256	-1.22338	3.46e-13	2.33847	2.28742	2.46172	2.79461	2.71214	2.69511	+	intron (NM_133199, intron 18 of 23)	Cd79b
chr11	106313862	106314362	76.6562	-2.59646	1.02e-13	1.12476	1.24811	1.5409	2.20609	2.09097	2.0419	+	intron (NM_008339, intron 1 of 5)	Cd79b
chr16	38483446	38484009	197.405	-0.695527	0.000601797	2.16615	2.11549	2.24249	2.41401	2.44508	2.28892	+	intron (NM_001359898, intron 4 of 5)	Cd80
chr2	93468462	93468962	287.736	-1.30668	4.39e-17	2.23148	2.21487	2.2099	2.58588	2.6412	2.60934	+	non-coding (NR_040532, exon 5 of 5)	Cd82
chr13	43767526	43768068	224.389	-0.59039	0.000916454	2.18003	2.25039	2.31905	2.43399	2.42341	2.4342	+	Intergenic	Cd83
chr13	43774110	43774610	212.778	-1.23473	1.53e-09	2.02002	2.13962	2.14296	2.533	2.36281	2.50958	+	Intergenic	Cd83
chr13	43768761	43769326	178.521	-1.59392	8.75e-16	1.91313	1.90888	2.01802	2.44731	2.39846	2.43703	+	Intergenic	Cd83
chr16	36626739	36627253	226.588	-0.78221	0.000156962	2.28183	2.2412	2.12959	2.43549	2.35579	2.55593	+	intron (NM_019388, intron 2 of 7)	Cd86
chr6	125483360	125483903	226.992	-1.23415	9.34e-12	2.08244	2.17618	2.13297	2.54012	2.44122	2.52135	+	intron (NM_007657, intron 1 of 7)	Cd9
chr6	125480940	125482244	464.061	-1.26809	7.43e-20	2.43195	2.38931	2.48027	2.7786	2.81606	2.85211	+	intron (NM_007657, intron 1 of 7)	Cd9
chr2	148444301	148444801	444.419	-0.85804	2.76e-06	2.50626	2.60384	2.35076	2.6849	2.80362	2.77778	+	Intergenic	Cd93
chr2	148425817	148426411	228.48	-1.23299	1.01e-10	2.0959	2.18155	2.11929	2.49814	2.58233	2.42415	+	Intergenic	Cd93
chr2	148527634	148528137	140.678	-1.79434	1.6e-16	1.82989	1.81446	1.74666	2.31155	2.34865	2.35672	+	Intergenic	Cd93
chr14	59554990	59555490	57.1818	-1.89535	1.18e-07	1.12476	1.44648	1.49951	1.91758	1.96603	1.97786	+	Intergenic	Cdadc1
chr14	59553226	59553726	61.4388	-2.75514	1.8e-11	0.82373	1.44648	1.10157	1.93214	2.12035	2.01666	+	Intergenic	Cdadc1
chr3	116465632	116466140	124.04	-0.611609	0.00655572	2.02002	2.02626	1.92001	2.21613	2.17015	2.13881	+	Intergenic	Cdc14a
chr3	116436877	116437377	67.7391	-0.880217	0.00646545	1.64139	1.77554	1.59059	1.92249	2.05945	1.81771	+	Intergenic	Cdc14a
chr3	116414439	116414939	135.014	-1.93615	6.88e-16	1.69464	1.85017	1.6756	2.31155	2.28409	2.38939	+	intron (NM_001173553, intron 2 of 13)	Cdc14a
chr13	113034898	113035454	269.872	-0.587876	0.000630323	2.41479	2.30782	2.26293	2.49423	2.53188	2.50598	+	promoter-TSS (NM_001281487)	Cdc20b
chr13	113023661	113024161	78.2599	-1.18469	2.47e-05	1.64139	1.61281	1.77057	2.05588	2.03049	2.02036	+	Intergenic	Cdc20b
chr9	109862690	109863229	196.613	-0.733852	0.000291825	2.19082	2.04854	2.24769	2.39961	2.34624	2.41977	+	Intergenic	Cdc25a
chr4	137342836	137343340	183.122	-0.648266	0.000806347	2.19348	2.19208	2.06378	2.33482	2.34865	2.36512	+	intron (NM_009861, intron 1 of 5)	Cdc42
[truncated: 8,471 more rows]

## Sheet: Brg1KO-ILC3-OCRs
Chr	Start	End	baseMean	log2FoldChange	pvalue	RRB_KO1_lg	RRB_KO2_lg	RRB_KO3_lg	RRB_WT1_lg	RRB_WT2_lg	RRB_WT3_lg	Strand	Annotation	Gene.Name
chr2	60200623	60201123	60.4623	0.673292	0.0326235	1.83596	1.90888	1.86123	1.61655	1.77221	1.60169	+	Intergenic	43897
chr9	25309702	25310207	235.954	0.625399	0.000160426	2.45139	2.4649	2.45535	2.29324	2.22451	2.28293	+	Intergenic	44081
chr7	45589108	45589614	837.126	0.689569	2.59e-09	3.02278	3.00917	3.01183	2.85104	2.74418	2.81653	+	3' UTR (NM_009737, exon 11 of 11)	0610005C13Rik
chr11	88512481	88512993	138.821	0.877237	0.000106401	2.19612	2.25266	2.31019	2.07001	1.90388	1.97786	+	intron (NM_054043, intron 6 of 13)	0610039H22Rik
chr10	66814352	66814852	96.61	0.623541	0.0109733	2.04682	2.11549	2.03942	1.87072	1.89031	1.88298	+	Intergenic	1110002J07Rik
chr5	115614874	115615374	59.6194	0.800682	0.0214145	1.92802	1.68536	1.97177	1.55288	1.73442	1.61123	+	intron (NM_172719, intron 50 of 57)	1110006O24Rik
chr8	106561030	106561542	98.1631	0.737456	0.00342095	2.12165	2.06278	2.07929	1.77244	1.90388	1.91226	+	Intergenic	1110028F18Rik
chr3	68902591	68903091	60.4495	0.717391	0.0181938	1.89771	1.84442	1.88571	1.68067	1.62245	1.67275	+	intron (NM_026641, intron 18 of 19)	1110032F04Rik
chr2	132701369	132701938	244.37	0.795644	3.34e-06	2.54448	2.4918	2.43062	2.24956	2.2463	2.26023	+	intron (NM_028637, intron 2 of 2)	1110034G24Rik
chr4	124847518	124848021	348.602	0.781843	5.84e-07	2.65715	2.59054	2.68135	2.46586	2.35579	2.39564	+	3' UTR (NM_008636, exon 11 of 11)	1110065P20Rik
chr4	124843450	124843954	152.027	0.723742	0.000616584	2.2387	2.32919	2.25791	1.9817	2.09097	2.0977	+	intron (NM_008636, intron 10 of 10)	1110065P20Rik
chr8	120634312	120634812	107.356	0.631751	0.0316261	2.22661	1.9284	2.14296	1.87072	1.82336	2.04539	+	promoter-TSS (NM_197988)	1190005I06Rik
chr15	82259447	82259947	87.0872	0.635315	0.0224459	2.05781	1.97796	2.03942	1.92734	1.68203	1.85157	+	non-coding (NR_037697, exon 2 of 2)	1500009C09Rik
chr5	114804920	114805420	79.2458	1.16816	0.000270475	2.07554	1.97368	2.06771	1.85959	1.47118	1.63867	+	3' UTR (NM_026718, exon 15 of 15)	1500011B03Rik
chr10	80174677	80175177	143.673	1.03997	3.49e-05	2.35338	2.2124	2.27766	1.90759	2.12035	1.85157	+	3' UTR (NM_027207, exon 3 of 3)	1600002K03Rik
chr7	38200695	38201224	768.092	0.611023	2.03e-08	2.96136	2.94754	2.99273	2.78266	2.80109	2.76736	+	Intergenic	1600014C10Rik
chr17	45731107	45731616	155.505	0.655106	0.00394562	2.26867	2.21733	2.3446	2.18794	1.98306	2.04539	+	Intergenic	1600014C23Rik
chr17	47442224	47442724	177.446	0.802991	7.3e-05	2.30085	2.33857	2.41508	2.11922	2.03545	2.16596	+	intron (NM_145489, intron 1 of 4)	1700001C19Rik
chr1	33684397	33684897	93.9729	0.653147	0.0167398	2.05781	2.11549	1.99551	1.73652	1.97178	1.85696	+	Intergenic	1700001G17Rik
chr11	97776944	97777458	137.564	0.605704	0.0078845	2.16048	2.17076	2.31242	2.08031	2.04521	1.9819	+	TTS (NM_022891)	1700001P01Rik
chr1	56260727	56261227	66.4026	1.121	0.000496855	1.9609	1.88317	2.01802	1.51716	1.76307	1.55054	+	Intergenic	1700003I22Rik
chr3	58122600	58123140	211.762	0.91197	7.38e-05	2.43348	2.46351	2.42722	1.95082	2.20156	2.28494	+	Intergenic	1700007F19Rik
chr5	98348588	98349088	64.4256	0.940078	0.00247795	1.94711	1.91384	1.92547	1.60656	1.53813	1.75466	+	intron (NM_001024614, intron 2 of 5)	1700007G11Rik
chr7	44344519	44345042	149.757	0.758103	0.000433567	2.34785	2.27686	2.18375	2.04128	2.03545	2.06242	+	intron (NM_001034115, intron 21 of 24)	1700008O03Rik
chr7	44353726	44354226	87.7373	0.705842	0.0129206	2.11851	1.9236	2.04357	1.85391	1.89031	1.71191	+	exon (NM_001034115, exon 24 of 25)	1700008O03Rik
chr9	14773797	14774297	63.3521	0.762907	0.0216696	1.94711	1.80187	1.94146	1.80561	1.63504	1.52826	+	Intergenic	1700012B09Rik
chr6	30459901	30460422	286.586	0.588035	0.00030264	2.46293	2.58108	2.55768	2.3587	2.36048	2.3601	+	promoter-TSS (NR_131049)	1700012C14Rik
chr3	153311974	153312474	48.9761	1.50869	5.55e-05	1.82373	1.99055	1.72135	1.37104	1.4527	1.39564	+	intron (NM_011372, intron 3 of 4)	1700012D16Rik
chr3	153313484	153313984	66.1025	0.924351	0.00230731	1.97863	1.89364	1.9362	1.74395	1.63504	1.58195	+	intron (NM_011372, intron 3 of 4)	1700012D16Rik
chr3	153250537	153251039	342.715	0.667326	8.03e-05	2.63184	2.57142	2.66485	2.50965	2.33894	2.40026	+	intron (NM_011372, intron 3 of 4)	1700012D16Rik
chr15	67434181	67434737	212.863	0.705412	0.000327547	2.39527	2.47586	2.386	2.09695	2.26415	2.24951	+	Intergenic	1700012I11Rik
chr1	80504723	80505223	66.2876	0.74766	0.0119559	1.91815	1.87245	1.9619	1.62631	1.75373	1.69667	+	intron (NM_175291, intron 55 of 55)	1700016L21Rik
chr3	40500339	40500839	61.2792	0.671416	0.0413914	1.87073	1.88317	1.87972	1.57516	1.56809	1.82354	+	Intergenic	1700017G19Rik
chr2	169061476	169061976	85.0334	0.911852	0.00102855	2.00394	1.97796	2.13633	1.77928	1.82336	1.70435	+	Intergenic	1700017J07Rik
chr2	169074971	169075725	190.613	0.766615	8.05e-05	2.39193	2.44212	2.29423	2.14628	2.13629	2.16596	+	Intergenic	1700017J07Rik
chr5	77464830	77465330	139.22	0.774703	0.000490011	2.2925	2.22463	2.21551	1.99429	1.92982	2.09149	+	promoter-TSS (NR_131050)	1700017L05Rik
chr2	45859655	45860155	118.222	0.757429	0.00202545	2.2339	2.17887	2.09057	1.84233	1.9602	2.01294	+	Intergenic	1700019E08Rik
chr12	97061349	97061851	115969	0.880885	0.000131069	5.16805	5.22167	5.13701	4.77464	5.00619	4.92388	+	Intergenic	1700019M22Rik
chr1	138912114	138912616	115.106	0.651763	0.00720233	2.21416	2.16526	2.04769	1.99429	1.9602	1.89787	+	Intergenic	1700019P21Rik
chr2	119587331	119587845	119.367	0.718673	0.00231788	2.19082	2.1029	2.21551	2.02617	1.89031	1.93525	+	TTS (NM_019769)	1700020I14Rik
chr15	46125896	46126396	79.9233	1.26272	2.71e-05	2.17453	1.97368	1.97663	1.59635	1.69303	1.71933	+	Intergenic	1700022A22Rik
chr2	165074858	165075376	117.842	0.617329	0.0134662	2.18003	2.14545	2.13966	2.0769	1.81524	1.96967	+	Intergenic	1700025C18Rik
chr19	11165150	11165650	92.1046	0.987615	0.000142037	2.10897	2.13073	2.01361	1.79264	1.83133	1.74782	+	promoter-TSS (NM_027074)	1700025F22Rik
chr2	132497408	132497908	57.3561	0.752212	0.0210379	1.91815	1.74021	1.89162	1.59635	1.68203	1.61123	+	intron (NR_028286, intron 1 of 3)	1700026D11Rik
chr7	28490412	28491103	121.195	0.692325	0.0041094	2.15472	2.08993	2.26542	1.96873	1.90388	2.01666	+	Intergenic	1700028B04Rik
chr5	112210040	112210540	70.4997	0.623154	0.0468101	1.89771	1.84442	2.03522	1.81819	1.59612	1.78099	+	TTS (NR_045377)	1700028D13Rik
chr15	81989664	81990164	107.304	0.623314	0.00939626	2.08922	2.09646	2.15592	1.99429	1.8763	1.89787	+	Intergenic	1700029P11Rik
chr12	20614709	20615209	49.344	1.08714	0.00297019	1.79818	1.76175	1.9032	1.47825	1.63504	1.34642	+	Intergenic	1700030C10Rik
chr12	19882354	19882854	81.2469	0.844465	0.00396224	2.03554	1.97368	2.03942	1.61655	1.89715	1.74087	+	Intergenic	1700030C10Rik
chr6	117660482	117660988	169.677	0.670912	0.00117317	2.27966	2.38931	2.28006	2.11298	2.05001	2.17636	+	Intergenic	1700030F04Rik
chr3	94412806	94413317	4181.54	1.59201	8.05e-98	3.80928	3.79172	3.79272	3.31354	3.31029	3.33175	+	promoter-TSS (NM_001357713)	1700040D17Rik
chr3	94407394	94407894	196.39	1.37308	1.14e-13	2.46151	2.41027	2.48178	2.03755	2.05945	2.02036	+	Intergenic	1700040D17Rik
chr18	49500701	49501212	146.429	0.992897	0.000218482	2.34599	2.39749	2.05177	1.94158	2.02039	2.00917	+	Intergenic	1700044K03Rik
chr12	80895063	80895565	358	0.649416	5.85e-06	2.66616	2.59877	2.65383	2.43098	2.46755	2.43703	+	Intergenic	1700052I22Rik
chr6	112197429	112197929	96.9182	0.870039	0.0017094	2.14595	2.13668	1.99551	1.70549	1.83133	1.9397	+	Intergenic	1700054K19Rik
chr2	51436547	51437047	52.9263	0.862171	0.0114614	1.82989	1.81446	1.85489	1.42025	1.67075	1.60169	+	intron (NR_130155, intron 1 of 2)	1700057H21Rik
chr2	158207777	158208277	110.813	0.91784	0.000891948	2.20908	2.1512	2.12275	1.88691	1.67075	2.02036	+	intron (NM_001131021, intron 8 of 15)	1700060C20Rik
chr2	158178938	158179450	534.765	0.879564	1.01e-10	2.84017	2.83565	2.84781	2.60656	2.48891	2.61779	+	Intergenic	1700060C20Rik
chr17	56897573	56898107	160.616	0.850355	8.08e-05	2.36602	2.2124	2.35076	1.9984	2.09529	2.07881	+	intron (NM_022328, intron 6 of 11)	1700061G19Rik
chr9	41228707	41229239	224	0.823988	2.13e-06	2.48783	2.44503	2.434	2.17992	2.25829	2.18652	+	Intergenic	1700063D05Rik
chr9	41191048	41191548	107.279	0.629081	0.0107601	2.17453	2.0833	2.08308	1.93688	1.83133	1.98987	+	Intergenic	1700063D05Rik
chr6	74712367	74712869	315.905	0.685252	0.00057122	2.67586	2.62257	2.43736	2.30956	2.4527	2.38145	+	Intergenic	1700065L07Rik
chr17	43606639	43607139	46.6326	0.904517	0.0104937	1.79818	1.75469	1.80054	1.58588	1.392	1.52826	+	intron (NM_013737, intron 9 of 11)	1700071M16Rik
chr13	119661625	119662178	215.154	0.733186	0.000775669	2.4132	2.54107	2.29885	2.27413	2.20824	2.13317	+	Intergenic	1700074H08Rik
chr15	79139557	79140057	136.391	0.973539	0.000951091	2.38347	2.09321	2.2451	2.06652	2.02547	1.73381	+	intron (NM_138581, intron 2 of 6)	1700088E04Rik
chr8	77617850	77618366	99.8004	0.647595	0.00713856	2.06499	2.12165	2.06771	1.90759	1.89715	1.86756	+	Intergenic	1700092C02Rik
chr3	90064318	90064818	56.3138	0.706205	0.0436525	1.79155	1.76175	1.95688	1.74395	1.47118	1.62972	+	intron (NM_028567, intron 3 of 3)	1700094D03Rik
chr4	146603821	146604321	70.2784	0.820327	0.00559594	1.93287	1.95163	1.97663	1.79264	1.58233	1.71191	+	Intergenic	1700095A21Rik
chr5	112715070	112715638	151.242	1.27065	5.49e-06	2.44401	2.39587	2.05981	1.93688	1.91704	1.9859	+	intron (NM_028901, intron 42 of 43)	1700095B10Rik
chr14	122223529	122224063	296.13	0.60631	0.000120931	2.606	2.53756	2.50952	2.37277	2.38982	2.34988	+	intron (NM_029556, intron 1 of 7)	1700108J01Rik
chr9	40333567	40334083	167.589	0.73675	0.000441023	2.30905	2.26602	2.38032	2.16062	2.11216	2.01294	+	intron (NM_001357617, intron 2 of 20)	1700110K17Rik
chr3	88192157	88192657	78.985	0.690233	0.0202858	2.01606	1.94708	2.00466	1.91262	1.62245	1.75466	+	Intergenic	1700113A16Rik
chr14	106439226	106439734	95.0461	0.651967	0.00971033	2.06499	2.03006	2.09793	1.79917	1.8763	1.9216	+	intron (NR_045938, intron 2 of 3)	1700128A07Rik
chr10	86636903	86637407	912.642	0.745216	2.57e-08	3.03324	3.04124	3.09647	2.73652	2.89985	2.85048	+	Intergenic	1810014B01Rik
chr19	3699523	3700036	231.984	0.628768	0.00821961	2.36245	2.38098	2.57505	2.39305	2.12035	2.22032	+	Intergenic	1810055G02Rik
chr19	4497422	4497980	98.8102	0.862691	0.00105209	2.14298	1.97368	2.17467	1.83043	1.8544	1.85157	+	intron (NM_027237, intron 1 of 1)	2010003K11Rik
chr2	158087942	158088522	235.445	0.976424	7.73e-09	2.49318	2.45791	2.52889	2.18794	2.22451	2.18903	+	intron (NR_040609, intron 1 of 3)	2010009K17Rik
chr2	158107187	158107687	56.7365	0.751805	0.0397159	1.81748	1.89364	1.84846	1.58588	1.36972	1.80581	+	Intergenic	2010009K17Rik
chr18	75183508	75184008	85.7624	1.02171	0.000292814	2.11851	1.96936	2.08308	1.76549	1.63504	1.82929	+	intron (NM_027727, intron 13 of 16)	2010010A06Rik
chr18	75213612	75214126	259.449	0.644022	0.000321046	2.55612	2.52203	2.40799	2.2564	2.33894	2.32139	+	intron (NM_027727, intron 14 of 16)	2010010A06Rik
chr17	86293278	86293778	136.883	1.09765	6.08e-06	2.28398	2.25939	2.2728	1.99429	1.74418	2.02402	+	intron (NM_011104, intron 1 of 14)	2010106C02Rik
chr13	63256641	63257151	332.302	0.934907	1.87e-09	2.66348	2.63681	2.61678	2.28485	2.40694	2.37661	+	intron (NM_001289926, intron 13 of 15)	2010111I01Rik
chr13	63038362	63038862	52.8166	0.908614	0.0061817	1.81748	1.82669	1.86748	1.60656	1.60948	1.46699	+	intron (NM_001289926, intron 3 of 15)	2010111I01Rik
chrX	7473723	7474223	107.644	0.601172	0.0216521	2.21163	2.09646	2.00916	1.92249	1.84684	2.00917	+	Intergenic	2010204K13Rik
chr1	37719687	37720327	207.052	1.22285	5.88e-08	2.55497	2.48919	2.30794	2.13745	1.99406	2.13317	+	promoter-TSS (NM_028096)	2010300C02Rik
chr1	37678307	37678807	89.0836	0.80793	0.0036031	2.15182	1.9284	2.05581	1.78601	1.79854	1.8461	+	intron (NM_028096, intron 1 of 9)	2010300C02Rik
chr7	29244670	29245170	99.0107	0.837757	0.00249872	2.02002	2.04491	2.22104	1.88158	1.73442	1.91226	+	intron (NM_001357666, intron 5 of 7)	2200002D01Rik
chr12	73560022	73560522	53.8268	0.836634	0.0124275	1.81114	1.82669	1.87972	1.67207	1.4527	1.60169	+	Intergenic	2210039B01Rik
chr12	73554107	73554612	240.553	0.590158	0.000504593	2.49318	2.42573	2.46013	2.28273	2.3265	2.23851	+	Intergenic	2210039B01Rik
chr17	35578348	35578853	286.729	0.618696	0.000621466	2.53973	2.51713	2.56521	2.46165	2.27849	2.29678	+	Intergenic	2300002M23Rik
chr9	63462269	63462769	50.7169	0.969692	0.00879811	1.84195	1.82062	1.82172	1.71346	1.34624	1.45363	+	intron (NM_030068, intron 17 of 21)	2300009A05Rik
chr6	129255942	129256478	188.557	0.720378	0.000209122	2.43651	2.29774	2.36678	2.17992	2.12839	2.14987	+	Intergenic	2310001H17Rik
chr2	155098690	155099190	53.019	1.29783	0.00053386	2.03171	1.71755	1.82172	1.38807	1.50594	1.55054	+	non-coding (NR_040634, exon 3 of 3)	2310005A03Rik
chr1	105680539	105681047	126.046	0.626435	0.00571652	2.2339	2.20489	2.10517	1.96873	1.97746	2.03838	+	intron (NM_029349, intron 2 of 27)	2310035C23Rik
chr6	82881615	82882163	255.006	1.01856	1.11e-08	2.57192	2.4905	2.5356	2.29532	2.14019	2.22723	+	promoter-TSS (NR_040520)	2310069B03Rik
chr6	82844346	82844846	57.9471	0.663087	0.0445317	1.75678	1.84442	1.9362	1.74395	1.60948	1.58195	+	Intergenic	2310069B03Rik
chr4	147953463	147953963	73.6139	0.63058	0.0271767	1.90291	1.91875	2.02238	1.70549	1.80697	1.76802	+	Intergenic	2510039O18Rik
chr4	125962677	125963179	118.268	0.834822	0.00164223	2.21163	2.07316	2.24249	1.89217	1.79854	2.05228	+	Intergenic	2610028E06Rik
chr10	76455222	76455722	93.3648	0.889901	0.000494952	2.12476	2.03382	2.08684	1.84233	1.84684	1.75466	+	intron (NM_029816, intron 5 of 7)	2610028H24Rik
chr11	113173941	113174487	657.958	0.623652	0.000449826	2.96316	2.91285	2.81617	2.76408	2.79167	2.55162	+	intron (NR_015556, intron 1 of 2)	2610035D17Rik
chr4	10896814	10897318	133.611	0.765265	0.000808336	2.20394	2.19725	2.27036	1.90252	2.0866	1.9819	+	intron (NM_026005, intron 5 of 5)	2610301B20Rik
chr17	13656868	13657389	182.464	1.11344	1.86e-07	2.45864	2.28951	2.42722	2.03379	2.00478	2.13317	+	Intergenic	2700054A10Rik
chr17	13544354	13544878	128.636	0.83306	0.00383165	2.35703	2.23887	1.96687	1.92249	2.03545	1.93525	+	intron (NR_045436, intron 2 of 4)	2700054A10Rik
chr3	5219464	5219964	58.5901	1.01766	0.00138594	1.93767	1.87245	1.86748	1.50458	1.65917	1.59193	+	intron (NM_030708, intron 1 of 10)	2700069I18Rik
chr1	151705945	151706484	243.494	0.708226	4.69e-05	2.51139	2.49956	2.42378	2.31354	2.26706	2.21565	+	intron (NM_022018, intron 11 of 13)	2810414N06Rik
chr1	151692913	151693413	365.692	0.632326	0.000233258	2.6845	2.69933	2.54483	2.45022	2.38982	2.52135	+	intron (NM_022018, intron 6 of 13)	2810414N06Rik
chr13	3360897	3361397	115.928	2.09081	4.59e-15	2.37483	2.24811	2.1716	1.59635	1.71422	1.62057	+	Intergenic	2810429I04Rik
chr13	3406446	3406949	364.106	0.841908	5.41e-09	2.68535	2.65689	2.66682	2.37277	2.40903	2.46169	+	Intergenic	2810429I04Rik
chr5	113162983	113163497	752.637	0.669536	4.33e-08	2.96941	2.91679	3.00646	2.71895	2.78116	2.78921	+	promoter-TSS (NM_172884)	2900026A02Rik
chr1	118498242	118498776	262.355	0.910404	1.01e-07	2.49715	2.53165	2.57139	2.18528	2.29779	2.2909	+	intron (NM_001359330, intron 9 of 39)	2900060B14Rik
chr1	118476829	118477329	111.501	0.906871	0.000230052	2.17729	2.1029	2.20423	1.85391	1.81524	1.97786	+	intron (NM_001359330, intron 8 of 39)	2900060B14Rik
chr1	87447546	87448046	116.345	0.627688	0.00864485	2.10897	2.18947	2.14624	1.85391	2.02039	1.9938	+	intron (NM_146112, intron 28 of 28)	3110079O15Rik
chr17	5733363	5733863	118.651	1.05443	4.59e-06	2.21668	2.17618	2.22104	1.95082	1.83133	1.86756	+	intron (NM_146073, intron 8 of 8)	3300005D01Rik
chr17	5795803	5796319	285.505	0.76879	1.3e-05	2.54211	2.51836	2.60558	2.36403	2.21482	2.37336	+	Intergenic	3300005D01Rik
chr16	30008704	30009223	209.07	0.597379	0.00474274	2.50497	2.39749	2.2679	2.17175	2.22769	2.26023	+	intron (NR_033631, intron 1 of 2)	4632428C04Rik
chr6	148135987	148136487	58.9645	0.780541	0.0218319	1.83596	1.97796	1.77826	1.50458	1.63504	1.74087	+	intron (NM_178797, intron 1 of 12)	4732416N19Rik
chr14	30409374	30409874	104.69	1.85092	1.91e-10	2.2946	2.22943	2.09793	1.79917	1.59612	1.52826	+	intron (NM_028981, intron 1 of 46)	4831407H17Rik
chr14	30464507	30465023	141.191	0.791469	0.000554376	2.25279	2.22463	2.28246	2.00248	1.89031	2.11579	+	intron (NM_028981, intron 1 of 46)	4831407H17Rik
chr14	30405663	30406163	71.914	0.751031	0.0143507	1.9609	1.87245	2.02238	1.63585	1.67075	1.8461	+	intron (NM_028981, intron 1 of 46)	4831407H17Rik
chr14	30459859	30460395	161.489	0.653715	0.00122229	2.30905	2.30782	2.2679	2.16062	2.09529	2.03126	+	non-coding (NR_131095, exon 3 of 4)	4831407H17Rik
chr7	67831705	67832205	51.168	1.10387	0.00136347	1.93287	1.7889	1.79324	1.45022	1.55337	1.52826	+	Intergenic	4833412C05Rik
chr16	11670207	11670717	329.551	0.857623	6.02e-07	2.58394	2.59261	2.69999	2.41085	2.27566	2.40636	+	intron (NM_028964, intron 18 of 20)	4833415N18Rik
chr11	3879809	3880309	90.4997	0.667687	0.0101176	2.00394	2.03754	2.09057	1.76549	1.8763	1.88298	+	Intergenic	4921536K21Rik
chr16	53147512	53148012	140.23	1.54182	1.87e-07	2.33847	2.3098	2.31019	1.51716	1.88336	2.02402	+	Intergenic	4930404A05Rik
chr2	156705333	156705833	104.929	0.789654	0.00484816	2.18815	2.14545	2.02238	2.03	1.77221	1.80581	+	intron (NM_146128, intron 4 of 12)	4930405A21Rik
chr5	46347338	46347838	92.2586	0.899463	0.000467171	2.09258	2.06627	2.07929	1.72128	1.83133	1.86229	+	Intergenic	4930405L22Rik
chr15	98580019	98580519	98.5363	0.928306	0.00124846	2.14889	1.97796	2.18375	1.93688	1.67075	1.84057	+	intron (NM_001201322, intron 1 of 3)	4930415O20Rik
chr6	125274712	125275239	108.976	0.691291	0.0121928	2.20652	1.94249	2.19265	1.99013	1.86182	1.89787	+	Intergenic	4930417O13Rik
chr14	71670377	71670877	92.8066	0.752299	0.00344285	2.07205	2.06973	2.05981	1.86519	1.73442	1.89787	+	Intergenic	4930434J06Rik
chr13	116712141	116712647	164.074	0.799377	0.000434654	2.37308	2.35497	2.20708	2.04498	2.17733	1.9977	+	Intergenic	4930435F18Rik
chr1	94469763	94470265	322.803	0.599683	0.000106817	2.58609	2.56924	2.61345	2.34601	2.41525	2.45902	+	Intergenic	4930440C22Rik
chr13	18124335	18124835	85.2189	1.46433	4.86e-07	2.18275	2.09646	1.99087	1.55288	1.68203	1.71933	+	TTS (NM_175006)	4930448F12Rik
chr13	18173937	18174437	78.6337	1.36769	6.85e-06	2.03171	2.15688	1.9518	1.72128	1.52233	1.65605	+	intron (NM_175006, intron 3 of 7)	4930448F12Rik
chr8	9227730	9228230	128.799	1.64163	4.44e-11	2.39859	2.1842	2.26043	1.81195	1.78116	1.79358	+	intron (NM_001347127, intron 2 of 3)	4930453L07Rik
chr8	9348679	9349179	140.995	1.30375	2.31e-08	2.35154	2.2124	2.33201	1.9984	1.86182	1.85157	+	intron (NM_001347127, intron 1 of 3)	4930453L07Rik
chr8	9233293	9233820	187.812	1.13759	1.67e-08	2.49052	2.386	2.34667	2.11611	2.05001	2.03838	+	intron (NM_001347127, intron 1 of 3)	4930453L07Rik
chr8	9397809	9398356	561.097	0.943184	4.9e-14	2.86905	2.89467	2.83995	2.60352	2.54122	2.60362	+	intron (NM_001347127, intron 1 of 3)	4930453L07Rik
chr16	64754663	64755163	193.888	0.798701	0.000136035	2.36424	2.34957	2.45535	2.12843	2.04521	2.24951	+	Intergenic	4930453N24Rik
chr10	96148233	96148789	264.904	0.604165	0.00182965	2.59247	2.52687	2.36283	2.34231	2.32142	2.3045	+	Intergenic	4930459C07Rik
chr10	57001291	57001796	123.33	0.666223	0.0037134	2.2458	2.16248	2.12275	1.94622	1.95429	2.03126	+	Intergenic	4930467K11Rik
chr18	36122177	36122705	310.271	0.671438	1.48e-05	2.62208	2.57033	2.54872	2.40926	2.33152	2.39096	+	intron (NM_001167891, intron 1 of 9)	4930471G03Rik
chr17	14545816	14546363	340.789	1.08499	0.0036136	2.74801	2.73726	2.45375	2.36403	2.19818	2.42415	+	Intergenic	4930474M22Rik
chr12	99096857	99097357	68.8118	0.844231	0.00862291	1.87626	1.82669	2.09057	1.65434	1.68203	1.73381	+	Intergenic	4930474N09Rik
chr10	86182147	86182647	97.5153	0.667042	0.0206928	2.18003	2.05572	1.97177	1.71346	1.91051	1.96967	+	intron (NM_013722, intron 6 of 13)	4930486F22Rik
chr5	149846590	149847197	340.997	1.5747	9.43e-22	2.75242	2.73947	2.62008	2.25413	2.2371	2.21093	+	promoter-TSS (NR_045758)	4930500F04Rik
chr5	149844339	149844877	124.318	1.49454	3.07e-11	2.26419	2.25492	2.27036	1.77928	1.86182	1.79974	+	Intergenic	4930500F04Rik
chr5	149831345	149831929	213.755	1.31478	2.33e-12	2.53251	2.46905	2.44727	2.15494	2.04036	2.05907	+	Intergenic	4930500F04Rik
chr5	149850920	149851431	167.001	1.22082	2.2e-09	2.41954	2.31375	2.36481	1.9817	2.05476	1.96551	+	intron (NR_045758, intron 2 of 3)	4930500F04Rik
chr5	149852190	149852861	132.195	0.798902	0.000285794	2.25967	2.21487	2.19557	1.93214	2.05476	1.96131	+	intron (NR_045758, intron 2 of 3)	4930500F04Rik
chr5	139505013	139505532	183.644	0.84735	0.00034183	2.43651	2.23887	2.42032	2.19581	1.9602	2.15799	+	Intergenic	4930500L23Rik
chr17	8316162	8316662	73.4986	0.76722	0.0125572	1.95636	1.99466	1.94146	1.62631	1.89031	1.64745	+	intron (NM_134114, intron 1 of 7)	4930506C21Rik
chr4	109504834	109505343	197.405	0.673545	0.000682557	2.32694	2.3673	2.45214	2.10982	2.17733	2.24733	+	TTS (NM_001199090)	4930522H14Rik
chr13	110968032	110968532	91.9764	1.01781	0.000277954	2.14889	2.02626	2.08684	1.62631	1.82336	1.86756	+	Intergenic	4930526H09Rik
chr14	86243608	86244108	137.953	1.04201	6.89e-05	2.26643	2.386	2.11229	1.88158	1.91051	2.05228	+	Intergenic	4930529K09Rik
chr7	75117965	75118492	142.505	1.61185	9.31e-13	2.40351	2.27686	2.30342	1.84233	1.89715	1.79974	+	intron (NM_001360573, intron 13 of 13)	4930533N22Rik
chr3	9038260	9038761	1331.03	0.659931	1e-08	3.22734	3.20463	3.20451	2.94064	3.01317	3.07623	+	Intergenic	4930539M17Rik
chr16	37994568	37995068	83.6863	0.700224	0.0142382	2.03554	2.05214	1.9518	1.66329	1.81524	1.90272	+	intron (NM_153394, intron 8 of 9)	4930542C21Rik
chr16	59617112	59617617	457.38	0.721248	2.46e-05	2.76609	2.74606	2.75558	2.48631	2.43141	2.66028	+	intron (NM_019665, intron 7 of 7)	4930547E14Rik
chr19	55643265	55643805	245.206	1.08064	2.4e-08	2.55266	2.42875	2.57383	2.15494	2.14019	2.27889	+	non-coding (NR_045318, exon 3 of 4)	4930552P12Rik
chr6	86004237	86004755	470.683	0.777981	7.24e-09	2.79021	2.73947	2.79176	2.50965	2.5191	2.58597	+	non-coding (NR_155305, exon 1 of 2)	4930553P18Rik
chr13	73160281	73160781	97.8484	0.718856	0.0109047	2.079	2.13668	2.03098	1.67207	1.97746	1.90752	+	Intergenic	4930555K05Rik
chr15	41162793	41163295	136.407	0.664636	0.00178294	2.22167	2.25716	2.18674	2.01449	2.06869	1.9859	+	Intergenic	4930555K19Rik
chr3	95394293	95394847	118.277	0.670772	0.00702366	2.22414	2.03754	2.20423	2.01052	1.88336	1.97378	+	intron (NR_015490, intron 1 of 1)	4930558C23Rik
chr1	161976238	161976798	323.43	0.604474	0.000235784	2.62405	2.53756	2.60897	2.47825	2.33894	2.39718	+	intron (NM_001204904, intron 1 of 6)	4930558K02Rik
chr1	160099601	160100101	56.1559	1.45725	2.03e-05	1.94242	1.93784	1.86123	1.31552	1.50594	1.57173	+	intron (NM_177839, intron 18 of 21)	4930562F07Rik
chr16	92319660	92320160	83.7446	0.606605	0.0387889	2.14	1.94708	1.88571	1.81819	1.78116	1.86229	+	3' UTR (NM_029252, exon 1 of 1)	4930563D23Rik
chr10	10913650	10914150	78.365	1.28716	2.05e-05	2.08584	2.11549	1.90887	1.56416	1.67075	1.72663	+	intron (NM_001114333, intron 3 of 9)	4930567K20Rik
chr2	52220038	52220538	55.7554	0.802519	0.0414797	1.87626	1.83859	1.84193	1.74395	1.17015	1.70435	+	intron (NM_010889, intron 85 of 156)	4930573O16Rik
chr6	143419836	143420336	67.3567	0.648933	0.0259097	1.92311	1.94708	1.87364	1.75125	1.65917	1.74087	+	Intergenic	4930579D09Rik
chr10	27133081	27133588	141.773	0.858973	0.00069894	2.2731	2.27686	2.2319	1.78601	2.11216	2.05228	+	intron (NM_008481, intron 34 of 63)	4930579H20Rik
chr10	116789121	116789621	73.7058	0.642694	0.0309921	1.98723	1.85585	2.00466	1.67207	1.73442	1.85157	+	intron (NM_001033333, intron 19 of 24)	4930579P08Rik
chr17	64920253	64920753	46.5989	1.94679	5.79e-07	1.79155	1.7889	1.99551	1.35331	1.20491	1.2707	+	Intergenic	4930583I09Rik
chr1	37503583	37504113	131.295	0.615503	0.00679097	2.2339	2.23418	2.12619	1.94158	2.02039	2.07558	+	intron (NM_173870, intron 2 of 15)	4930594C11Rik
chr1	139162763	139163263	89.3562	1.07644	5.69e-05	2.12476	2.05214	2.06771	1.67207	1.84684	1.74782	+	intron (NM_001166501, intron 19 of 21)	4930596I21Rik
chr6	39120613	39121113	186.469	1.04808	2.48e-08	2.44401	2.39911	2.3528	2.07347	2.0866	2.09461	+	intron (NR_045813, intron 1 of 3)	4930599N23Rik
chr14	25565653	25566161	182.331	0.707574	0.000363633	2.41	2.3018	2.34667	2.14919	2.06869	2.19399	+	intron (NM_183208, intron 3 of 23)	4931406H21Rik
chr3	55080033	55080542	125.854	0.927562	3.12e-05	2.26419	2.22463	2.15592	1.93214	1.9483	1.93525	+	intron (NR_040593, intron 6 of 7)	4931419H13Rik
chr2	104034734	104035234	61.0515	0.691381	0.0310963	1.90805	1.80821	1.90887	1.77244	1.64727	1.56126	+	intron (NM_001355505, intron 3 of 10)	4931422A03Rik
chr9	46302044	46302544	54.6066	0.871464	0.00879911	1.90805	1.83268	1.80054	1.68067	1.50594	1.55054	+	Intergenic	4931429L15Rik
chr11	29885138	29885641	271.902	0.885671	3.76e-08	2.55956	2.56154	2.52069	2.24027	2.27281	2.32505	+	intron (NM_146016, intron 5 of 41)	4931440F15Rik
chr3	36907603	36908103	76.2168	0.665442	0.0276887	1.94242	2.06627	1.88571	1.87072	1.64727	1.76139	+	intron (NM_172679, intron 14 of 85)	4932438A13Rik
chr16	91081413	91081913	106.878	0.799449	0.00228202	2.07205	2.16526	2.15592	2.01449	1.83916	1.78733	+	Intergenic	4932438H23Rik
chr3	135862843	135863343	50.8651	1.118	0.00143119	1.81748	1.89878	1.80771	1.62631	1.43339	1.4256	+	intron (NM_026228, intron 6 of 8)	4933401H06Rik
chr8	87536597	87537097	75.4147	0.791651	0.00441406	2.02395	1.97796	1.9362	1.77928	1.69303	1.74782	+	Intergenic	4933402J07Rik
chr5	60042712	60043213	16990.1	0.99395	1.09e-05	4.36085	4.39783	4.29921	3.93797	4.15423	4.04705	+	Intergenic	4933402J10Rik
chr15	60097097	60097610	110.804	0.783769	0.00303173	2.27089	2.10924	2.02238	1.95987	1.89031	1.8779	+	Intergenic	4933412E24Rik
chr13	15762956	15763456	76.9293	0.865545	0.00212725	1.97863	1.9236	2.07546	1.72128	1.75373	1.73381	+	Intergenic	4933412O06Rik
chr15	74692236	74692736	88.8403	0.819924	0.00721152	2.07205	2.1842	1.84193	1.81819	1.75373	1.8461	+	Intergenic	4933427E11Rik
chr10	111719667	111720167	94.5873	0.747973	0.00241628	2.09921	2.06278	2.05981	1.87072	1.81524	1.85696	+	Intergenic	4933440J02Rik
chr3	51539711	51540223	283.003	0.697463	4.97e-05	2.51139	2.49311	2.61678	2.33103	2.381	2.28693	+	intron (NM_080793, intron 3 of 7)	5031434O11Rik
chr15	84983794	84984294	273.376	1.2563	2.92e-15	2.59247	2.60885	2.55514	2.20862	2.18788	2.22494	+	intron (NM_001033273, intron 1 of 9)	5031439G07Rik
chr15	84995876	84996376	84.5744	0.64657	0.0335033	1.90805	2.11237	2.00011	1.92249	1.63504	1.8461	+	Intergenic	5031439G07Rik
chr1	92910435	92910964	625.421	0.618354	1.99e-07	2.90343	2.87462	2.85807	2.65794	2.7214	2.69899	+	promoter-TSS (NR_138577)	5033417F24Rik
chr8	57353599	57354142	329.065	0.810002	2.94e-05	2.65349	2.69771	2.48628	2.34416	2.46572	2.31397	+	intron (NR_131041, intron 2 of 2)	5033428I22Rik
chrX	77979884	77980384	114.478	0.842209	0.00389304	2.22167	2.28533	1.90887	1.93214	1.91704	1.89296	+	Intergenic	5430402E10Rik
chr8	35860153	35860653	84.0255	0.632129	0.0216975	2.05051	1.99874	1.97177	1.70549	1.90388	1.82929	+	Intergenic	5430403N17Rik
chr3	38255629	38256129	93.871	0.990542	0.000138854	2.06142	2.17887	2.03522	1.80561	1.78994	1.79974	+	Intergenic	5430434I15Rik
chr14	105397412	105397914	171.71	0.735499	0.000413015	2.30291	2.35317	2.33625	1.99013	2.15167	2.16859	+	Intergenic	5430440P10Rik
chr12	19288217	19288717	75.9351	1.34268	7.53e-06	2.14595	1.96059	1.98143	1.63585	1.58233	1.67275	+	Intergenic	5730507C01Rik
chr12	19387360	19387931	176.831	0.923758	1.81e-06	2.39025	2.32347	2.37841	2.04864	2.06869	2.136	+	Intergenic	5730507C01Rik
chr9	120601598	120602098	118.971	0.711442	0.00390869	2.18546	2.17887	2.14296	2.07001	1.92348	1.84057	+	Intergenic	5830454E08Rik
chr9	120591402	120591946	115.191	0.610692	0.0119608	2.09258	2.08993	2.23457	1.94622	1.91051	2.01294	+	Intergenic	5830454E08Rik
chr15	101315804	101316315	328.147	0.618956	0.000244722	2.64795	2.55028	2.59526	2.49684	2.35104	2.37499	+	Intergenic	6030408B16Rik
chr4	3721037	3721537	102.522	0.997062	0.00014338	2.19874	2.11549	2.08308	1.70549	1.86912	1.90752	+	intron (NM_001111096, intron 1 of 12)	6330407A03Rik
chr7	139978471	139978998	424.331	0.756401	5.38e-09	2.71423	2.72751	2.73839	2.48764	2.5009	2.50838	+	promoter-TSS (NM_001347613)	6430531B16Rik
chr9	107357578	107358078	73.0387	0.679759	0.0290479	2.05781	1.86145	1.92001	1.86519	1.67075	1.68087	+	Intergenic	6430571L13Rik
chr8	36457505	36458217	151.4	0.777188	0.000688275	2.30497	2.30782	2.22378	1.91262	2.14787	2.05569	+	Intergenic	6430573F11Rik
chr4	115902781	115903281	50.7621	0.651346	0.0484453	1.82373	1.78227	1.77057	1.56416	1.58233	1.63867	+	Intergenic	6430628N08Rik
chr19	57482772	57483272	84.8517	0.812262	0.00389752	2.01206	1.9822	2.09793	1.65434	1.8544	1.83497	+	intron (NM_029839, intron 4 of 6)	6720468P15Rik
chr13	62623820	62624338	1460.57	0.618507	8.39e-08	3.22117	3.27984	3.2396	2.98255	3.10423	3.08867	+	exon (NM_001324406, exon 1 of 4)	6720489N17Rik
chr8	20260068	20260568	85.0665	0.667917	0.0321902	2.03554	1.83268	2.13633	1.6891	1.83916	1.89787	+	Intergenic	6820431F20Rik
chr4	108976396	108976896	59.3919	0.923322	0.00348497	1.93287	1.79543	1.93087	1.62631	1.60948	1.60169	+	Intergenic	8030443G20Rik
chr5	148946727	148947227	69.0671	0.920611	0.00372253	2.01206	1.82669	2.00466	1.75843	1.70375	1.55054	+	Intergenic	8430423G03Rik
chr12	23968999	23969499	71.1246	0.731788	0.0186736	2.03554	1.94708	1.8353	1.71346	1.83133	1.62057	+	Intergenic	9030624G23Rik
chr9	8042571	8043080	417.141	1.44725	3.84e-23	2.80276	2.77689	2.77826	2.34045	2.2813	2.41386	+	promoter-TSS (NM_001358295)	9230110C19Rik
chr15	98551490	98551990	71.8712	0.681884	0.0244637	2.05051	1.86145	1.9032	1.70549	1.82336	1.68884	+	intron (NM_009833, intron 5 of 8)	9330020H09Rik
chr5	9265823	9266402	127.047	0.8651	0.000292045	2.27966	2.2124	2.13966	1.84816	2.01525	1.9859	+	promoter-TSS (NM_001359887)	9330182L06Rik
chr1	92956614	92957155	251.716	0.837049	1.62e-06	2.55497	2.50592	2.46013	2.19058	2.27281	2.30066	+	Intergenic	9430060I03Rik
chr8	111157539	111158039	78.7958	0.698838	0.0157437	1.90805	1.96059	2.08308	1.79917	1.68203	1.83497	+	3' UTR (NM_009149, exon 26 of 26)	9430091E24Rik
chr9	22429904	22430404	114.108	0.660709	0.00445954	2.13699	2.11858	2.18075	1.9984	1.8763	1.9528	+	intron (NM_026739, intron 2 of 6)	9530077C05Rik
chr4	95924184	95924684	105.396	1.54104	9.4e-09	2.25739	2.25039	2.04769	1.71346	1.73442	1.74782	+	intron (NM_001113412, intron 15 of 15)	9530080O11Rik
chr4	95924706	95925215	122.068	1.00958	5.56e-05	2.10574	2.19725	2.31019	1.82435	1.94223	1.94848	+	intron (NM_001113412, intron 15 of 15)	9530080O11Rik
chr5	45588958	45589458	116.711	0.738109	0.00319238	2.22661	2.20741	2.03522	1.94158	1.8763	1.9977	+	intron (NM_021416, intron 1 of 15)	9630001P10Rik
chr19	8662252	8662752	75.5563	0.783729	0.00629864	2.02785	1.89878	2.00466	1.67207	1.74418	1.80581	+	intron (NR_045314, intron 1 of 2)	9830166K06Rik
chr10	122544142	122544647	117.559	0.701703	0.00909894	2.07205	2.16802	2.23457	2.08031	1.92982	1.79974	+	Intergenic	A130077B15Rik
chr19	31971956	31972465	125.652	0.876534	5.67e-05	2.20908	2.19467	2.22921	1.96873	1.9602	1.91226	+	Intergenic	A1cf
chr16	25067543	25068043	59.2945	1.09251	0.00118026	1.99982	1.83268	1.86748	1.43549	1.67075	1.60169	+	non-coding (NR_040374, exon 3 of 3)	A230028O05Rik
chr2	6192951	6193451	58.7085	0.77839	0.0124526	1.87626	1.80821	1.92001	1.63585	1.62245	1.64745	+	promoter-TSS (NR_040333)	A230108P19Rik
chr15	101230940	101231440	162.845	0.981646	1.59e-06	2.28183	2.36381	2.3528	2.04864	2.09097	1.97378	+	intron (NM_019518, intron 7 of 7)	A330009N23Rik
chr15	101236768	101237275	532.031	0.665984	1.23e-06	2.80858	2.76315	2.86562	2.57407	2.66151	2.60362	+	Intergenic	A330009N23Rik
chr15	101240708	101241212	646.96	0.602812	3.84e-06	2.90343	2.94433	2.81965	2.70064	2.69842	2.73238	+	Intergenic	A330009N23Rik
chr8	120327100	120327600	62.1686	0.756635	0.0166471	1.97863	1.84442	1.84193	1.74395	1.59612	1.63867	+	Intergenic	A330074K22Rik
chr5	138656702	138657222	130.33	0.831556	0.000415302	2.20135	2.22221	2.23987	1.84816	2.07774	1.96551	+	Intergenic	A430033K04Rik
chr5	138657741	138658251	241.193	0.658449	0.00026025	2.51139	2.42573	2.47109	2.23555	2.21807	2.34815	+	Intergenic	A430033K04Rik
chr15	80694516	80695016	88.7433	0.6174	0.0416768	2.07554	1.86145	2.11929	1.83043	1.71422	1.9528	+	non-coding (NR_045309, exon 4 of 4)	A430088P11Rik
chr2	167690492	167690992	259.102	0.728284	0.00181296	2.5433	2.63306	2.27766	2.26313	2.33152	2.27481	+	promoter-TSS (NR_110334)	A530013C23Rik
chr2	167689715	167690217	445.821	0.616634	3.12e-05	2.78141	2.67863	2.73165	2.54364	2.48542	2.60072	+	promoter-TSS (NR_110334)	A530013C23Rik
chr2	170055408	170055908	81.4851	0.595995	0.0310395	1.95636	1.94249	2.06771	1.80561	1.74418	1.87276	+	Intergenic	A630075F10Rik
chr16	98041601	98042106	101.398	1.01414	4.37e-05	2.15472	2.16802	2.06771	1.87619	1.80697	1.79358	+	Intergenic	A630089N07Rik
chr18	59078000	59078500	74.9817	0.740002	0.033491	1.86512	1.98639	2.04769	1.49161	1.71422	1.93075	+	Intergenic	A730017C20Rik
chr7	73376391	73376891	78.7105	1.29535	4.59e-05	2.14889	1.94249	2.02671	1.72128	1.74418	1.46699	+	promoter-TSS (NR_040324)	A730056A06Rik
chr10	127070084	127070858	456.051	1.00234	1.02e-13	2.79088	2.74896	2.81126	2.46446	2.45832	2.52019	+	promoter-TSS (NM_025982)	A730063M14Rik
chr18	32391346	32391846	79.0376	1.07247	0.000687736	2.12476	1.84442	2.0716	1.75843	1.75373	1.59193	+	intron (NM_001360876, intron 1 of 17)	A830052D11Rik
chr18	32441129	32441629	86.4732	0.726149	0.00636891	2.02002	2.01858	2.05581	1.72128	1.89031	1.81771	+	Intergenic	A830052D11Rik
chr19	4456163	4456663	75.4374	1.07252	0.000175485	1.99567	1.9822	2.04769	1.75125	1.70375	1.59193	+	intron (NM_134164, intron 4 of 7)	A930001C03Rik
chr19	4425565	4426065	69.2464	0.748182	0.0230775	1.81748	1.86145	2.08684	1.78601	1.72444	1.61123	+	3' UTR (NM_007485, exon 5 of 5)	A930001C03Rik
chr5	99630036	99630536	106.555	0.713423	0.00922327	2.08244	2.1029	2.17772	1.81819	1.78994	2.05569	+	intron (NR_030692, intron 1 of 3)	A930011G23Rik
chr5	99578566	99579129	371.103	0.648761	3.7e-05	2.65624	2.66572	2.64667	2.36755	2.46937	2.53054	+	intron (NR_030692, intron 1 of 3)	A930011G23Rik
chr2	104145927	104146444	211.099	0.720175	0.000114287	2.4132	2.45791	2.386	2.18261	2.13629	2.27481	+	3' UTR (NM_001033347, exon 21 of 21)	A930018P22Rik
chr2	104236008	104236641	194.867	0.669439	0.00206295	2.41954	2.45223	2.2319	2.13446	2.24326	2.14987	+	intron (NM_001033347, intron 8 of 20)	A930018P22Rik
chr2	104198205	104199363	292.965	0.605079	0.000515175	2.6121	2.57359	2.44069	2.34601	2.38322	2.37008	+	intron (NM_001033347, intron 15 of 20)	A930018P22Rik
chr15	102341539	102342048	106.918	0.647581	0.00847387	2.18275	2.05572	2.09793	1.84816	1.95429	1.9528	+	intron (NM_153416, intron 7 of 15)	Aaas
chr5	125465584	125466093	1555.48	0.709758	3.87e-12	3.28805	3.27535	3.29399	3.04498	3.03791	3.12659	+	Intergenic	Aacs
chr6	86921718	86922223	326.31	0.824725	7.9e-08	2.64608	2.60283	2.61233	2.3947	2.30316	2.40787	+	intron (NM_001040106, intron 1 of 20)	Aak1
chr11	116592368	116592919	507.758	0.691206	1e-07	2.83777	2.75111	2.79909	2.60454	2.57952	2.58295	+	Intergenic	Aanat
chr6	23132794	23133294	63.7852	1.14367	0.000292051	1.90291	2.03006	1.87972	1.5294	1.67075	1.59193	+	promoter-TSS (NM_013930)	Aass
chr11	120048035	120048535	151.39	1.48848	1.49e-10	2.42111	2.31571	2.30114	2.00248	1.78994	1.8779	+	Intergenic	Aatk
chr11	120030120	120030625	172.417	0.656078	0.00144251	2.36602	2.24352	2.35482	2.17992	2.05476	2.13317	+	intron (NM_001198785, intron 1 of 13)	Aatk
chr4	53195966	53196497	337.194	0.614934	4.62e-05	2.64139	2.61478	2.57261	2.3745	2.43927	2.45902	+	Intergenic	Abca1
chr17	24351721	24352356	1091.09	0.77736	6.03e-13	3.13457	3.12165	3.16132	2.9531	2.86549	2.89148	+	promoter-TSS (NM_013855)	Abca3
chr11	110268328	110268885	223.818	0.77867	4.15e-05	2.50497	2.36556	2.47263	2.27845	2.18788	2.17636	+	TTS (NM_147219)	Abca6
chr8	123982597	123983119	898.652	0.646348	3.31e-08	3.0382	3.02779	3.055	2.87455	2.77311	2.87892	+	5' UTR (NM_019552, exon 1 of 13)	Abcb10
chr2	69355352	69355852	16220.5	0.929525	3.43e-05	4.33938	4.37841	4.25693	3.93603	4.13941	4.045	+	Intergenic	Abcb11
chr3	121814783	121815319	502.315	0.75987	1.77e-07	2.81305	2.82245	2.76511	2.55856	2.49409	2.64658	+	promoter-TSS (NM_001355756)	Abcd3
chr5	104986651	104987151	72.1586	0.760142	0.0106796	1.85945	2.01468	1.98143	1.69737	1.81524	1.66448	+	Intergenic	Abcg3
chr7	84272315	84272827	250.34	0.921798	1.23e-06	2.49977	2.44937	2.58705	2.16062	2.2213	2.31583	+	intron (NM_007488, intron 12 of 18)	Abhd17c
chr7	79285324	79285833	615.495	1.71733	1.31e-36	2.93863	3.0405	2.93673	2.44144	2.48891	2.44402	+	intron (NM_018811, intron 1 of 10)	Abhd2
chr7	79290776	79291286	609.278	0.992702	3.45e-14	2.93045	2.91186	2.88392	2.55516	2.5934	2.67275	+	intron (NM_018811, intron 1 of 10)	Abhd2
chr7	79228468	79228968	88.8157	0.951007	0.000716536	2.11217	2.06973	2.02238	1.87619	1.60948	1.8118	+	Intergenic	Abhd2
chr7	79246441	79246944	212.703	0.867848	1.26e-06	2.41954	2.4944	2.39713	2.18261	2.16652	2.18401	+	Intergenic	Abhd2
chr7	79311406	79311917	653.674	0.754889	6.75e-08	2.9654	2.89775	2.87486	2.62048	2.67075	2.75804	+	intron (NM_018811, intron 3 of 10)	Abhd2
chr7	79293566	79294161	299.213	0.690766	3.26e-05	2.53251	2.60484	2.5602	2.3272	2.43732	2.30641	+	intron (NM_018811, intron 1 of 10)	Abhd2
chr7	79318201	79318763	411.553	0.689192	2.41e-06	2.71899	2.70095	2.69541	2.47689	2.57098	2.43984	+	intron (NM_018811, intron 3 of 10)	Abhd2
chr14	8002720	8003341	525.566	0.614381	1.5e-06	2.80341	2.80123	2.80557	2.56969	2.61731	2.66281	+	promoter-TSS (NM_001331064)	Abhd6
chr2	23008823	23009323	216.436	2.44205	3.3e-36	2.5796	2.59467	2.51093	1.86519	1.78116	1.82929	+	intron (NM_001077190, intron 1 of 10)	Abi1
chr2	23011348	23012002	440.298	0.885552	8.76e-07	2.78141	2.84326	2.61345	2.46446	2.55337	2.44816	+	intron (NM_001077190, intron 1 of 10)	Abi1
chr2	22998847	22999347	67.5272	0.7683	0.0176992	1.88712	1.89364	1.99551	1.56416	1.8544	1.62972	+	intron (NM_001077190, intron 1 of 10)	Abi1
chr1	156584100	156584600	85.7687	0.985032	0.000624222	2.14	2.02626	1.98617	1.80561	1.83133	1.62057	+	intron (NM_001136104, intron 1 of 12)	Abl2
chr19	57193861	57194361	56.4518	1.01871	0.00517478	1.99982	1.74751	1.85489	1.5294	1.41319	1.71191	+	intron (NM_178688, intron 1 of 24)	Ablim1
chr19	57136214	57136714	290.779	0.691246	0.00014755	2.54801	2.5832	2.5356	2.35331	2.21807	2.43844	+	intron (NM_001103177, intron 4 of 21)	Ablim1
chr11	76454454	76454954	112.865	0.782572	0.00221641	2.079	2.1247	2.2451	1.85959	1.86182	2.01294	+	intron (NM_001346670, intron 12 of 21)	Abr
chr6	88831439	88831978	213.864	0.824122	2.37e-06	2.46718	2.41496	2.42722	2.21365	2.15167	2.19645	+	Intergenic	Abtb1
chr2	103547079	103547579	146.505	0.651853	0.00130756	2.28613	2.21733	2.25283	2.063	2.05476	2.05228	+	Intergenic	Abtb2
chr9	119156490	119156990	99.3807	1.27715	6.64e-07	2.22905	2.11858	2.08308	1.77244	1.77221	1.74782	+	intron (NM_146230, intron 1 of 11)	Acaa1b
chr9	104079363	104079863	69.7462	0.809781	0.00862172	1.91313	1.86699	2.04769	1.66329	1.63504	1.79358	+	intron (NM_175324, intron 5 of 19)	Acad11
chr5	121606121	121606651	129.405	0.928441	6.72e-05	2.26419	2.23653	2.18375	2.03755	1.94223	1.85157	+	intron (NM_178799, intron 6 of 10)	Acad12
chr5	121627826	121628326	94.9472	0.703481	0.00545505	2.10574	2.05214	2.05177	1.92734	1.83916	1.79974	+	intron (NM_028037, intron 16 of 20)	Acad12
chr1	155564706	155565207	171.062	0.827526	6.7e-05	2.42734	2.29569	2.28246	2.07347	2.06869	2.12745	+	intron (NM_026683, intron 2 of 3)	Acbd6
chr1	155576367	155576873	108.188	0.648047	0.00796459	2.14	2.14545	2.0716	1.9817	1.95429	1.82929	+	intron (NM_028250, intron 3 of 7)	Acbd6
chr2	3348876	3349376	87.6855	0.684359	0.00788211	2.03933	2.06278	1.99551	1.85391	1.84684	1.78099	+	intron (NM_145921, intron 3 of 7)	Acbd7
chr2	3335821	3336337	846.792	0.654925	2.25e-07	3.0657	3.02854	2.94251	2.78668	2.80947	2.85535	+	promoter-TSS (NM_030063)	Acbd7
chr7	98289539	98290039	50.4075	0.840347	0.0419315	1.85945	1.67693	1.87364	1.78601	1.32142	1.41088	+	intron (NM_001360615, intron 1 of 10)	Acer3
chr5	137290622	137291122	267.994	0.997985	6.53e-09	2.58929	2.51467	2.55001	2.28059	2.29779	2.17119	+	exon (NM_001290010, exon 2 of 5)	Ache
chr1	90216397	90216897	127.756	0.728778	0.00246243	2.0959	2.21733	2.27524	1.89738	2.00478	2.03484	+	TTS (NM_007722)	Ackr3
chr1	90208798	90209298	262.733	0.6592	0.00536769	2.56296	2.6008	2.29885	2.26756	2.41935	2.21799	+	intron (NM_007722, intron 1 of 1)	Ackr3
chr1	90205238	90205738	357.442	0.593794	4.16e-05	2.64702	2.65331	2.59757	2.41401	2.46388	2.48377	+	intron (NM_007722, intron 1 of 1)	Ackr3
chr4	40182853	40183368	109.57	0.637326	0.0108502	2.06142	2.13668	2.16851	1.81819	2.01005	1.9528	+	intron (NM_007386, intron 12 of 20)	Aco1
chr12	84009429	84009929	77.2475	0.689534	0.0169477	2.04309	1.96499	1.92001	1.65434	1.80697	1.83497	+	exon (NM_012006, exon 1 of 3)	Acot1
chr12	83971989	83972533	169.864	0.668508	0.000563831	2.33847	2.28111	2.33414	2.09695	2.16652	2.08836	+	Intergenic	Acot2
chr12	84038511	84039011	113.555	0.745388	0.00240964	2.25509	2.1029	2.07929	1.93214	1.92348	1.93075	+	exon (NM_134247, exon 1 of 3)	Acot4
chr12	84030853	84031388	170.813	0.593418	0.00419057	2.38856	2.27471	2.26542	2.14041	2.0641	2.18652	+	Intergenic	Acot4
chr4	152212506	152213006	173.065	0.828888	1.23e-05	2.35703	2.34776	2.33201	2.11298	2.05001	2.11874	+	intron (NM_133348, intron 2 of 8)	Acot7
chr3	97185049	97185549	80.3195	0.616052	0.0305416	1.93767	1.99055	2.02671	1.70549	1.91704	1.76139	+	Intergenic	Acp6
chr9	104373141	104373641	104.946	0.95756	0.000112112	2.14595	2.06973	2.20136	1.88691	1.78994	1.87276	+	Intergenic	Acpp
chr9	54676540	54677042	416.373	0.706103	7.25e-07	2.76962	2.68536	2.67752	2.47689	2.49921	2.52366	+	Intergenic	Acsbg1
chr11	54326371	54326895	204.631	1.1155	2.3e-08	2.40188	2.3759	2.54483	2.11298	2.10381	2.11579	+	intron (NM_001033597, intron 6 of 20)	Acsl6
chr2	150678311	150678811	72.2406	0.70927	0.0305168	1.85369	2.05214	1.92547	1.5294	1.83916	1.79358	+	Intergenic	Acss1
chr2	154552403	154552934	160.343	0.718506	0.000643497	2.33847	2.25939	2.29885	2.169	2.04521	2.02036	+	exon (NM_001171640, exon 1 of 1)	Actl10
chr3	32698153	32698653	89.6751	0.784195	0.00370794	2.01606	2.10924	2.03522	1.74395	1.77221	1.91696	+	Intergenic	Actl6a
chr4	56492892	56493392	83.8579	1.07334	0.00011816	2.14298	2.01075	2.00011	1.76549	1.65917	1.76139	+	Intergenic	Actl7b
chr1	125370737	125371237	74.5069	0.713602	0.01312	1.97427	1.9284	1.99087	1.68067	1.8544	1.70435	+	Intergenic	Actr3
chr5	25759830	25760401	634.457	0.586867	3.55e-07	2.89876	2.87945	2.86624	2.67639	2.72038	2.71785	+	exon (NM_001004365, exon 1 of 12)	Actr3b
chr14	29980376	29980876	149.922	0.860971	0.000145956	2.30291	2.18947	2.35076	1.93214	2.07774	2.05907	+	intron (NM_027493, intron 1 of 12)	Actr8
chr3	30593637	30594150	278.649	0.838922	1.06e-05	2.5607	2.54455	2.55386	2.14628	2.33894	2.38305	+	Intergenic	Actrt3
chr15	101173639	101174142	729.634	0.64863	0.000100543	2.98424	2.89724	2.96489	2.78333	2.5934	2.84665	+	promoter-TSS (NM_007395)	Acvr1b
chr9	119402049	119402549	95.6804	2.09296	1.5e-12	2.20652	2.15688	2.20708	1.35331	1.53813	1.71191	+	5' UTR (NM_001313757, exon 1 of 11)	Acvr2b
chr11	30656997	30657544	170.761	0.897642	2.76e-06	2.34785	2.3673	2.32341	2.03755	2.09957	2.09149	+	Intergenic	Acyp2
chr7	134263378	134263899	99.8441	0.641563	0.0121035	2.05051	2.13073	2.06771	1.78601	1.97178	1.90272	+	Intergenic	Adam12
chr12	113981586	113982098	108.156	0.773075	0.00206761	2.20394	2.04854	2.13633	1.87619	1.97746	1.8461	+	Intergenic	Adam6a
chr12	113424613	113425119	573.073	1.10699	4.79e-11	2.86737	2.96103	2.84127	2.49554	2.67756	2.48377	+	Intergenic	Adam6b
chr7	139992304	139992804	254.153	0.831883	7.5e-06	2.41796	2.56924	2.5356	2.19058	2.29779	2.2909	+	promoter-TSS (NM_001291066)	Adam8
chr9	30922279	30922810	1574.66	0.624543	4.85e-11	3.28613	3.27126	3.28578	3.05444	3.09701	3.12486	+	promoter-TSS (NM_001024139)	Adamts15
chr13	104286738	104287262	463.83	1.33772	3.84e-19	2.84728	2.79673	2.82241	2.3272	2.43141	2.4863	+	promoter-TSS (NM_001081020)	Adamts6
chr13	104287907	104288407	221.858	1.09032	2.04e-06	2.47556	2.49828	2.46329	2.24725	2.2213	1.9216	+	intron (NR_136938, intron 1 of 26)	Adamts6
chr13	104285042	104285573	348.339	1.04222	9.02e-13	2.70617	2.63022	2.67366	2.35331	2.36048	2.35841	+	Intergenic	Adamts6
chr9	30936794	30937313	213.724	0.793511	3.96e-06	2.42579	2.44358	2.43062	2.19581	2.16285	2.22032	+	Intergenic	Adamts8
chr9	30940271	30940774	160.011	0.749485	0.000286543	2.33466	2.21733	2.3446	2.04864	2.08219	2.0977	+	Intergenic	Adamts8
chr10	80350184	80350742	341.632	0.817872	4.45e-08	2.66883	2.60785	2.63938	2.43399	2.392	2.34988	+	intron (NR_038088, intron 1 of 4)	Adamtsl5
chr5	139325343	139325906	315.847	0.604739	0.000106536	2.61712	2.55142	2.57261	2.35691	2.381	2.45227	+	promoter-TSS (NM_172723)	Adap1
chr3	89726998	89727498	199.99	1.03404	2.65e-07	2.47832	2.36556	2.43902	2.18261	2.01005	2.13881	+	intron (NM_001357958, intron 1 of 14)	Adar
chr8	111989861	111990370	252.165	0.656594	7.35e-05	2.46859	2.4565	2.53826	2.29738	2.30845	2.26862	+	intron (NM_001357185, intron 2 of 8)	Adat1
chr8	111991940	111992456	1032.47	0.627168	3.2e-08	3.08888	3.0853	3.12034	2.9283	2.84225	2.94848	+	5' UTR (NM_001357186, exon 1 of 9)	Adat1
chr8	88272233	88272789	590.967	0.624274	1.19e-07	2.86399	2.84673	2.85553	2.63774	2.66846	2.69433	+	5' UTR (NM_007406, exon 1 of 28)	Adcy7
chr16	4419869	4420369	150.205	2.42298	1.72e-21	2.49451	2.41652	2.27036	1.58588	1.68203	1.74087	+	5' UTR (NM_001291910, exon 1 of 12)	Adcy9
chr10	10408087	10408587	68.2865	1.32028	5.47e-05	2.08922	1.96936	1.87972	1.62631	1.68203	1.43984	+	intron (NM_001127353, intron 13 of 36)	Adgb
chr17	42782101	42782601	69.3467	0.95842	0.00200738	1.97427	2.00679	1.89162	1.66329	1.78994	1.53954	+	Intergenic	Adgrf2
chr3	148989269	148989769	100.633	0.907556	0.00051353	2.21416	2.08663	2.03098	1.83642	1.89715	1.79974	+	Intergenic	Adgrl2
chr3	138463065	138463565	73.6673	0.974663	0.000707492	1.93767	2.04124	1.98617	1.74395	1.60948	1.71933	+	intron (NM_175224, intron 9 of 10)	Adh5
chr3	138222906	138223406	86.9889	0.939984	0.000620557	2.10248	2.08663	1.97663	1.72128	1.72444	1.86229	+	intron (NM_009626, intron 3 of 8)	Adh7
chr14	21106560	21107060	67.0879	0.898308	0.0114292	1.79155	1.82669	2.12619	1.65434	1.56809	1.76139	+	intron (NM_134079, intron 3 of 10)	Adk
chr10	75317043	75317568	331.971	0.657631	2.05e-05	2.64139	2.62546	2.55514	2.4574	2.38982	2.38145	+	promoter-TSS (NM_001331095)	Adora2a
chr11	62248527	62249407	225.332	1.15851	1.86e-11	2.50497	2.45791	2.51514	2.16622	2.11627	2.14713	+	promoter-TSS (NM_007413)	Adora2b
chr9	59282325	59282825	119.659	0.590306	0.0199282	2.22905	2.05926	2.1716	2.00248	1.84684	2.05907	+	Intergenic	Adpgk
chr8	13241735	13242254	193.552	0.823901	5.38e-05	2.42268	2.31178	2.43568	2.05588	2.15167	2.21329	+	intron (NM_172750, intron 6 of 6)	Adprhl1
chr8	13254050	13254576	248.163	0.65126	0.000959984	2.53251	2.38931	2.51093	2.18528	2.2813	2.37008	+	promoter-TSS (NM_172750)	Adprhl1
chr5	35280329	35280829	181.904	2.62036	2.44e-05	2.61512	2.62546	2.01802	1.59635	1.77221	1.73381	+	exon (NM_007418, exon 1 of 1)	Adra2c
chr5	35278745	35279245	121.627	1.88889	6.39e-08	2.41479	2.37929	1.87364	1.68067	1.76307	1.69667	+	5' UTR (NM_007418, exon 1 of 1)	Adra2c
chr13	120232582	120233118	122.835	0.905922	0.000184918	2.14595	2.27256	2.18674	1.85391	1.89715	2.02402	+	Intergenic	AF067061
chr18	61809173	61809673	80.6695	0.927432	0.000602442	2.05418	1.98639	2.03098	1.79264	1.69303	1.74087	+	intron (NM_198649, intron 17 of 22)	Afap1l1
chr18	61786178	61786736	221.959	0.664144	0.000223626	2.47279	2.39911	2.42892	2.16343	2.26123	2.27276	+	intron (NM_178928, intron 1 of 18)	Afap1l1
chr19	57031516	57032016	78.6978	0.871673	0.00398307	2.05418	1.87784	2.06378	1.65434	1.86182	1.69667	+	TTS (NM_001347459)	Afap1l2
chr17	13759989	13760520	715.725	0.905823	1.72e-11	2.99231	2.98597	2.92926	2.62243	2.68976	2.76736	+	promoter-TSS (NM_010806)	Afdn
chr17	13747608	13748108	49.2933	0.810291	0.0214594	1.70291	1.7687	1.89745	1.50458	1.62245	1.52826	+	intron (NM_022311, intron 1 of 2)	Afdn
chr11	20690958	20691458	95.5153	0.835465	0.0066572	2.08922	2.09646	2.07929	1.59635	1.79854	2.01294	+	intron (NM_001252503, intron 7 of 7)	Aftph
chr1	89454463	89454984	364.25	0.771485	0.0358901	2.7962	2.67179	2.45214	2.37793	2.36513	2.52712	+	promoter-TSS (NM_178119)	Agap1
chr5	24483333	24483833	143.499	0.765853	0.0001839	2.28826	2.24811	2.2319	2.01449	2.04521	2.02036	+	TTS (NM_001256431)	Agap3
chr4	126537810	126538341	189.608	0.850871	2.89e-06	2.41954	2.37929	2.36084	2.12538	2.13236	2.136	+	Intergenic	Ago4
chr12	35927702	35928202	68.8733	1.24272	0.000159845	2.02002	2.06973	1.82856	1.55288	1.73442	1.52826	+	intron (NM_207531, intron 1 of 7)	Agr3
chr12	35957179	35957679	74.4803	0.81679	0.00810103	2.02785	1.9822	1.91448	1.5413	1.78994	1.81771	+	Intergenic	Agr3
chr8	105573405	105573905	104.22	0.64997	0.0140285	2.16332	2.10608	2.03942	1.9984	1.75373	1.93525	+	intron (NM_001271806, intron 1 of 4)	Agrp
chr13	59515016	59515516	76.537	1.19261	2.77e-05	2.05781	2.00278	2.02238	1.67207	1.56809	1.74087	+	intron (NM_001284219, intron 8 of 24)	Agtpbp1
chr3	20328234	20328734	58.9084	0.994371	0.00281857	1.94711	1.91875	1.80054	1.62631	1.68203	1.45363	+	intron (NM_175086, intron 1 of 1)	Agtr1b
chr3	20509141	20509643	139.394	0.791325	0.000452364	2.2753	2.3098	2.13633	1.98593	2.04036	2.00156	+	Intergenic	Agtr1b
chr4	148102061	148102578	299.778	0.821235	1.33e-07	2.61109	2.60384	2.52889	2.34416	2.34624	2.31769	+	3' UTR (NM_027426, exon 7 of 7)	Agtrap
chr1	93142986	93143494	473.898	0.914865	5.64e-08	2.8461	2.79995	2.72135	2.43399	2.47299	2.61872	+	intron (NM_001276710, intron 8 of 10)	Agxt
chr1	179844812	179845341	308.284	0.742937	2.56e-06	2.54917	2.60484	2.60331	2.30148	2.37427	2.40636	+	Intergenic	Ahctf1
chr2	155082388	155082898	250.03	0.718385	3.5e-05	2.50626	2.44358	2.52617	2.3272	2.20824	2.28293	+	Intergenic	Ahcy
chr3	107679767	107680267	83.9494	0.599474	0.0245027	2.04682	1.93315	2.02671	1.85959	1.82336	1.78733	+	intron (NM_145542, intron 1 of 16)	Ahcyl1
chr6	29758427	29758927	67.5391	0.637112	0.040904	1.82989	1.91384	1.98617	1.79917	1.75373	1.59193	+	intron (NM_176996, intron 9 of 11)	Ahcyl2
chr10	20966048	20966560	602.648	0.642291	1.21e-07	2.86737	2.86699	2.86499	2.67896	2.62245	2.7104	+	intron (NM_001358561, intron 6 of 22)	Ahi1
chr1	43112832	43113332	72.5018	1.08576	0.000233348	2.06499	2.00278	1.89745	1.71346	1.63504	1.64745	+	intron (NM_133818, intron 3 of 3)	AI597479
chr2	129174378	129174891	164.404	0.60433	0.0180292	2.32498	2.35675	2.19557	1.96432	2.05001	2.2707	+	Intergenic	AI847159
chr6	48626810	48627335	185.745	1.47608	4.75e-13	2.50108	2.37929	2.42206	1.97742	1.92982	2.05569	+	Intergenic	AI854703
chr6	122575675	122576175	85.1182	1.34015	5.81e-07	2.03554	2.11858	2.10157	1.72128	1.65917	1.66448	+	Intergenic	Aicda
chr6	122560410	122560910	85.9131	0.626569	0.0184825	2.04309	1.9822	2.02671	1.89738	1.83133	1.74782	+	intron (NM_009645, intron 2 of 4)	Aicda
chr10	61715022	61715525	772.633	0.598923	5.87e-07	3.00188	2.92983	2.97275	2.79395	2.73933	2.82642	+	promoter-TSS (NM_001284300)	Aifm2
chr16	17474049	17474552	146.362	0.716643	0.000715632	2.26193	2.25716	2.26043	2.10982	2.05001	1.96131	+	intron (NM_007764, intron 2 of 2)	Aifm3
chr10	13868688	13869212	808.056	0.616444	8.69e-07	3.04346	2.99013	2.93033	2.77381	2.79167	2.84555	+	promoter-TSS (NM_001347362)	Aig1
chr17	12742264	12742764	231.489	0.737095	5.14e-05	2.50497	2.48258	2.386	2.24261	2.28687	2.18652	+	intron (NR_027773, intron 1 of 2)	Airn
chr17	12741286	12741789	603.407	0.613105	2.13e-07	2.85887	2.86478	2.86499	2.64427	2.71318	2.67683	+	intron (NR_027773, intron 1 of 2)	Airn
chr14	78524998	78525498	54.4008	1.78317	1.6e-06	1.97863	1.77554	1.99087	1.20355	1.4527	1.46699	+	intron (NM_001164503, intron 1 of 11)	Akap11
chr14	78482536	78483039	523.462	1.16705	7.06e-21	2.88172	2.83506	2.86186	2.52819	2.50427	2.49255	+	Intergenic	Akap11
chr14	78529632	78530132	60.3268	0.706494	0.0244937	1.92311	1.81446	1.87972	1.73652	1.58233	1.64745	+	intron (NM_001164503, intron 1 of 11)	Akap11
chr14	78434073	78434579	301.554	0.618445	2.61e-05	2.55497	2.5725	2.5602	2.37104	2.36972	2.38781	+	Intergenic	Akap11
chr7	75399050	75399635	226.336	0.765869	1.5e-05	2.50497	2.40072	2.45375	2.21613	2.19477	2.25811	+	Intergenic	Akap13
chr7	75604083	75604598	122.389	0.650443	0.0124033	2.23148	2.16802	2.11229	1.83043	2.11627	1.94848	+	intron (NM_029332, intron 6 of 36)	Akap13
chrX	36630747	36631247	63.4376	0.697666	0.0360303	1.95176	1.82062	1.89745	1.51716	1.83133	1.65605	+	intron (NM_001081956, intron 2 of 6)	Akap17b
chr12	52733897	52734424	119.425	0.861205	0.000302514	2.18815	2.22463	2.14949	1.91262	1.83133	2.01666	+	intron (NM_198111, intron 1 of 13)	Akap6
chr10	25296705	25297207	682.577	0.744213	7.33e-09	2.95954	2.90133	2.93301	2.64241	2.70902	2.76339	+	intron (NM_018747, intron 1 of 7)	Akap7
chr4	34566152	34566652	77.3881	0.884826	0.00632649	1.9609	1.87245	2.13297	1.60656	1.69303	1.86229	+	TTS (NM_015824)	Akirin2
chr4	34579494	34579994	107.987	0.814613	0.00128881	2.19082	2.12772	2.09427	1.81819	1.83916	1.9977	+	exon (NM_015824, exon 14 of 20)	Akirin2
chr4	34560911	34561441	165.811	0.752908	0.00085664	2.26193	2.28951	2.3953	2.12843	1.9483	2.16332	+	intron (NM_001007589, intron 1 of 4)	Akirin2
chr4	116644259	116644759	91.5442	1.32381	2.96e-07	2.14	2.07316	2.13297	1.68067	1.75373	1.71933	+	intron (NM_021473, intron 2 of 8)	Akr1a1
chr13	4662517	4663017	74.5126	0.936333	0.00167969	1.91313	2.07316	1.97177	1.63585	1.67075	1.79974	+	Intergenic	Akr1e1
chr13	4666729	4667229	62.1	0.824961	0.0104364	1.82989	1.87784	1.98143	1.63585	1.53813	1.74782	+	Intergenic	Akr1e1
chr4	139330561	139331149	861.48	0.619723	5.61e-07	3.03744	2.96412	3.05014	2.88425	2.78205	2.82238	+	Intergenic	Akr7a5
chr1	177188679	177189179	348.537	1.08153	5.74e-13	2.66437	2.70735	2.65077	2.29738	2.392	2.35672	+	intron (NM_011785, intron 1 of 12)	Akt3
chr8	91118073	91118573	65.4176	1.0578	0.000896317	1.82989	1.94249	2.04357	1.66329	1.53813	1.66448	+	intron (NM_011250, intron 21 of 21)	Aktip
chr16	52407615	52408115	104.71	0.973432	0.00123437	2.22905	2.22943	1.88571	1.78601	1.86912	1.888	+	intron (NM_009655, intron 1 of 15)	Alcam
chr19	40561449	40561949	88.5126	0.661165	0.00880972	2.04309	2.05214	2.00916	1.84233	1.83133	1.83497	+	intron (NM_153554, intron 14 of 18)	Aldh18a1
chr5	121593445	121593953	686.479	0.714403	2.18e-10	2.94477	2.90386	2.94303	2.72897	2.71936	2.69899	+	5' UTR (NM_001308450, exon 1 of 11)	Aldh2
chr5	121586375	121586889	407.547	0.693517	4.89e-06	2.76467	2.68032	2.65383	2.45022	2.48013	2.54397	+	intron (NM_009656, intron 1 of 12)	Aldh2
chr5	121601853	121602363	129.909	0.653483	0.00489043	2.2458	2.15405	2.20136	2.03379	1.88336	2.06905	+	intron (NM_178799, intron 8 of 10)	Aldh2
chr11	61193334	61193838	124.378	0.851752	0.000184068	2.25509	2.15405	2.19848	2.00652	1.91704	1.91226	+	Intergenic	Aldh3a1
chr18	56562139	56562682	474.678	0.777274	4.16e-09	2.77659	2.74241	2.81267	2.56193	2.50761	2.55807	+	promoter-TSS (NM_138600)	Aldh7a1
chr10	21382840	21383356	116.663	0.633152	0.0171678	2.25279	2.04854	2.12619	1.85959	2.07774	1.9216	+	intron (NM_178713, intron 3 of 6)	Aldh8a1
chr1	167349151	167349651	263.278	0.649504	8.48e-05	2.50626	2.4799	2.5356	2.35511	2.24933	2.32139	+	promoter-TSS (NM_019993)	Aldh9a1
chr1	167369909	167370421	603.048	0.618839	5.98e-06	2.89823	2.8157	2.8718	2.69819	2.72343	2.60265	+	Intergenic	Aldh9a1
chr12	55560101	55560614	132.562	0.854891	5.47e-05	2.21668	2.22463	2.25538	1.9984	1.95429	1.96967	+	Intergenic	Aldoart2
chr4	49567571	49568072	129.814	0.737476	0.00077293	2.26193	2.18155	2.18075	1.95987	2.03049	1.97378	+	Intergenic	Aldob
chr16	5244380	5244889	166.525	0.586276	0.00227405	2.31709	2.26602	2.31685	2.09695	2.14787	2.12745	+	3' UTR (NM_027446, exon 8 of 8)	Alg1
chr9	50800930	50801430	79.1698	0.886129	0.00348345	1.87073	1.99874	2.12959	1.81819	1.68203	1.71933	+	intron (NR_045601, intron 8 of 13)	Alg9
chr2	94054748	94055248	68.7072	1.15237	0.000118667	2.03171	1.89878	1.99087	1.61655	1.58233	1.68087	+	intron (NM_019657, intron 6 of 10)	Alkbh3
chr2	94035614	94036114	62.385	0.717497	0.0227252	1.81748	1.94708	1.89162	1.59635	1.77221	1.63867	+	intron (NM_019657, intron 9 of 10)	Alkbh3
chr11	70334425	70334925	50.2451	0.760666	0.0323835	1.70291	1.73279	1.93087	1.5294	1.56809	1.61123	+	Intergenic	Alox12e
chr1	87041053	87041553	73.4018	0.800318	0.0143485	1.90805	1.90888	2.06771	1.71346	1.8763	1.53954	+	intron (NM_001172157, intron 15 of 21)	Alppl2
chr1	87042012	87042512	67.9025	0.737477	0.016822	1.84786	1.86145	2.04769	1.71346	1.72444	1.68087	+	intron (NM_001172157, intron 15 of 21)	Alppl2
chr2	91779113	91779613	96.6196	0.760301	0.00623217	1.95176	2.08663	2.18674	1.92249	1.76307	1.86229	+	intron (NM_001080754, intron 8 of 18)	Ambra1
chr10	80805837	80806366	240.059	0.592991	0.00151085	2.42424	2.44793	2.50383	2.31945	2.33894	2.17119	+	exon (NM_007445, exon 2 of 5)	Amh
chr9	108065346	108065846	121.014	0.721462	0.0052394	2.20908	2.0833	2.22921	2.08704	1.89031	1.86756	+	intron (NM_001311152, intron 21 of 38)	Amigo3
chr18	31766685	31767193	229.729	0.87086	2.72e-06	2.47139	2.43026	2.51514	2.2609	2.108	2.24294	+	intron (NM_153515, intron 2 of 7)	Ammecr1l
chr7	110768541	110769041	76.7782	1.23928	0.000182635	2.10574	2.09321	1.85489	1.46446	1.73442	1.73381	+	intron (NM_001276301, intron 1 of 14)	Ampd3
chr7	110727015	110727515	82.6748	0.74087	0.00603359	2.02002	2.01858	2.00466	1.85959	1.79854	1.70435	+	Intergenic	Ampd3
chr13	19133777	19134277	69.1898	0.869906	0.00360262	2.01206	1.88844	1.94666	1.62631	1.65917	1.76802	+	intron (NM_175007, intron 17 of 20)	Amph
chr13	18948144	18948673	285.985	0.671996	0.000349859	2.62307	2.53521	2.46486	2.25865	2.33152	2.42415	+	promoter-TSS (NM_001289546)	Amph
chr9	102632892	102633398	179.856	0.649345	0.00274724	2.26643	2.32538	2.42206	2.20609	2.02547	2.18147	+	intron (NM_181394, intron 2 of 2)	Anapc13
chr2	25279033	25279583	281.229	0.595095	0.000649181	2.55266	2.46905	2.56271	2.41558	2.26415	2.35502	+	exon (NM_175300, exon 8 of 13)	Anapc2
chr5	52887068	52887568	85.571	0.623135	0.0326353	1.91815	1.96059	2.13633	1.85391	1.89031	1.72663	+	Intergenic	Anapc4
chr14	51103219	51103719	89.9972	0.653165	0.00967595	2.05051	2.06278	2.00916	1.87619	1.83916	1.81771	+	intron (NM_201239, intron 1 of 1)	Ang
chr1	190944282	190944801	129.833	0.84396	0.000122119	2.18546	2.20991	2.2679	1.93688	1.9483	2.01294	+	intron (NM_001357133, intron 8 of 8)	Angel2
chr1	156870598	156871141	340.762	1.53334	9.06e-12	2.82435	2.73279	2.49221	2.27413	2.29237	2.1526	+	intron (NM_001357391, intron 8 of 19)	Angptl1
chr1	156861597	156862138	808.125	1.26174	9.78e-22	3.07866	3.07691	3.01317	2.75413	2.62245	2.6422	+	TTS (NM_028333)	Angptl1
chr8	22928538	22929085	208.328	0.619699	0.00900649	2.46151	2.34594	2.38974	2.33103	2.25234	2.00156	+	intron (NM_001081149, intron 13 of 17)	Ank1
chr3	126903481	126903981	69.7103	0.635814	0.0370683	1.91313	1.97796	1.88571	1.59635	1.83916	1.74782	+	Intergenic	Ank2
chr10	69888382	69888882	99.9675	0.836235	0.00250093	2.22905	2.09321	1.95688	1.83043	1.89715	1.84057	+	intron (NM_170729, intron 16 of 40)	Ank3
chr13	96431690	96432190	131.984	0.987625	4.87e-06	2.27966	2.23887	2.2099	1.92734	1.98306	1.93075	+	intron (NM_001042714, intron 9 of 13)	Ankdd1b
chr5	3782624	3783124	91.5236	0.825069	0.00193428	2.05781	2.01468	2.12619	1.90759	1.77221	1.76139	+	intron (NM_001003909, intron 1 of 19)	Ankib1
chr1	92895022	92895533	138.022	0.604011	0.0150683	2.23148	2.08663	2.31685	2.12843	2.01005	1.96131	+	intron (NM_001347091, intron 4 of 17)	Ankmy1
chr8	11616252	11616752	88.8002	0.748118	0.0073605	2.07205	2.05572	2.00916	1.66329	1.84684	1.91696	+	intron (NM_001167967, intron 4 of 4)	Ankrd10
chr14	31785659	31786159	55.94	0.863113	0.00714773	1.91313	1.80187	1.85489	1.60656	1.55337	1.62972	+	intron (NM_001024604, intron 1 of 27)	Ankrd28
chr8	45994072	45994572	62.8342	0.647351	0.0307718	1.91313	1.83268	1.9032	1.67207	1.72444	1.67275	+	intron (NM_138668, intron 10 of 11)	Ankrd37
chr11	94340145	94340648	174.191	0.91153	5.32e-05	2.40024	2.30782	2.36084	2.05588	1.94223	2.20375	+	TTS (NM_146024)	Ankrd40
chr7	92640240	92640763	293.89	0.886604	2.28e-07	2.56634	2.52081	2.64667	2.26535	2.37427	2.29873	+	Intergenic	Ankrd42
chr15	36505424	36505924	77.9068	0.956519	0.000730154	2.04682	1.96059	2.02671	1.68067	1.65917	1.8118	+	intron (NM_001347022, intron 13 of 13)	Ankrd46
chr15	36517725	36518230	216.336	0.717653	6.89e-05	2.43802	2.39911	2.45214	2.17449	2.17733	2.27889	+	intron (NM_025712, intron 11 of 13)	Ankrd46
chr2	118695652	118696152	134.38	0.669988	0.00289502	2.21668	2.15969	2.27036	2.09037	1.98306	1.96131	+	intron (NM_001033254, intron 10 of 10)	Ankrd63
chr12	110936201	110936701	99.0087	0.758876	0.00268372	2.12476	2.03382	2.12275	1.93214	1.78994	1.86229	+	exon (NM_001081057, exon 11 of 21)	Ankrd9
chr4	47057145	47057668	339.215	0.801281	8.63e-08	2.6376	2.64238	2.62444	2.36049	2.36048	2.4509	+	promoter-TSS (NM_001356426)	Anks6
chr4	47050153	47050675	152.632	0.630068	0.00152452	2.25509	2.25716	2.2919	2.10982	2.0641	2.05907	+	intron (NM_001024136, intron 1 of 14)	Anks6
chr7	144776033	144776533	63.0894	0.684498	0.0244845	1.94711	1.83859	1.87972	1.73652	1.68203	1.62972	+	Intergenic	Ano1
chr15	95773417	95773938	99.1193	0.69951	0.00468143	2.11535	2.0833	2.06378	1.88691	1.93607	1.80581	+	Intergenic	Ano6
chr7	141123024	141123539	2299.27	0.614741	6.66e-11	3.44757	3.40265	3.47966	3.25002	3.24295	3.28333	+	Intergenic	Ano9
chr6	86806359	86806882	120.248	0.596444	0.0081743	2.18003	2.15405	2.14949	2.00652	1.90388	2.02036	+	Intergenic	Anxa4
chr11	55046559	55047072	92.2214	0.874532	0.000621054	2.07205	2.04124	2.11229	1.78601	1.8763	1.77455	+	Intergenic	Anxa6
chr3	95310875	95311405	363.196	0.667547	5.41e-06	2.66883	2.59467	2.67944	2.47689	2.43536	2.42992	+	Intergenic	Anxa9
chr11	101323548	101324054	131.123	0.688186	0.00142744	2.18003	2.19208	2.25283	1.99429	1.97178	2.03484	+	TTS (NM_011192)	Aoc2
chr11	83327383	83327883	46.6092	0.988654	0.00917332	1.69464	1.86699	1.80054	1.64519	1.36972	1.41088	+	intron (NM_027915, intron 5 of 20)	Ap2b1
chr13	94559955	94560455	78.3827	0.59902	0.0335024	2.06499	1.9236	1.92001	1.83642	1.78994	1.75466	+	intron (NM_009680, intron 26 of 26)	Ap3b1
chr14	21018942	21019442	60.8233	0.935789	0.00262436	1.87626	1.88844	1.94146	1.69737	1.56809	1.58195	+	intron (NM_009502, intron 14 of 20)	Ap3m1
chr14	20993278	20993778	84.3772	0.893136	0.00224439	2.079	2.05214	1.98143	1.86519	1.81524	1.59193	+	intron (NM_009502, intron 6 of 20)	Ap3m1
chr10	91060683	91061190	122.956	0.722229	0.00154507	2.2387	2.20236	2.10157	1.95537	1.98306	1.96551	+	intron (NM_001042558, intron 7 of 26)	Apaf1
chr10	91032325	91032837	95.5207	0.643696	0.0151498	2.05781	2.03754	2.09793	1.75843	1.98306	1.85157	+	intron (NM_001042558, intron 16 of 26)	Apaf1
chr5	66618438	66618940	290.533	1.00816	1.07e-09	2.64702	2.55707	2.55641	2.24027	2.28687	2.32505	+	5' UTR (NM_001201413, exon 1 of 17)	Apbb2
chr5	66620175	66620675	96.9599	0.850995	0.00136763	2.13699	2.10924	2.03098	1.76549	1.95429	1.78099	+	Intergenic	Apbb2
chr18	34255979	34256479	70.7481	0.622969	0.0314213	1.9609	1.87784	1.95688	1.81195	1.73442	1.68087	+	intron (NM_001360979, intron 1 of 15)	Apc
chr9	66784474	66784974	67.8791	0.594658	0.0448265	1.97863	1.91384	1.82856	1.70549	1.78116	1.71191	+	intron (NM_177583, intron 4 of 5)	Aph1b
chr9	66822210	66822710	81.4147	0.674104	0.0127183	2.02395	2.00679	1.96687	1.71346	1.84684	1.82354	+	intron (NM_026674, intron 4 of 5)	Aph1c
chr2	94422716	94423233	215.415	0.587727	0.00211942	2.41638	2.38433	2.434	2.13745	2.32396	2.22951	+	intron (NM_007466, intron 8 of 13)	Api5
chr2	85123799	85124299	90.0365	0.775846	0.00575519	2.0959	1.96936	2.08684	1.74395	1.9483	1.74782	+	Intergenic	Aplnr
chr7	30444080	30444580	92.878	1.16783	1.3e-05	2.0959	2.04854	2.1716	1.76549	1.83133	1.66448	+	exon (NM_007467, exon 2 of 17)	Aplp1
chr7	30445178	30445695	213.185	0.738078	0.000626422	2.53973	2.40072	2.30569	2.2564	2.12439	2.21799	+	exon (NM_007467, exon 1 of 17)	Aplp1
chr9	46191624	46192124	49.108	0.825264	0.0170684	1.83596	1.75469	1.80054	1.64519	1.48891	1.49255	+	intron (NM_027498, intron 6 of 24)	Apoa1
chr9	46246755	46247258	153.047	0.838351	3.51e-05	2.28183	2.25266	2.34045	2.05588	2.02547	2.03838	+	Intergenic	Apoa4
chr6	122595583	122596083	184.277	1.9083	2.59e-18	2.51519	2.40552	2.46486	1.77244	1.8763	1.98987	+	intron (NM_031159, intron 3 of 7)	Apobec1
chr6	122587147	122587647	64.3464	1.07336	0.00158026	1.84786	2.05572	1.88571	1.45022	1.73442	1.62972	+	intron (NM_001134391, intron 5 of 7)	Apobec1
chr6	122598521	122599046	1042.59	0.623737	2.78e-09	3.08175	3.13252	3.08908	2.91311	2.94345	2.88499	+	intron (NM_001134391, intron 2 of 7)	Apobec1
chr1	152746427	152746927	89.535	0.633379	0.0271452	2.17453	1.93315	1.9619	1.88158	1.80697	1.8461	+	intron (NM_001346117, intron 1 of 18)	Apobec4
chr15	77358476	77358987	329.766	0.641263	6.31e-06	2.606	2.61182	2.59409	2.39961	2.41525	2.4183	+	Intergenic	Apol7a
chr15	77694857	77695357	189.963	0.671945	0.00142629	2.41479	2.27686	2.4026	2.20098	2.05001	2.22263	+	Intergenic	Apol7e
chr15	77761980	77762507	193.718	0.794963	1.58e-05	2.41479	2.3673	2.38787	2.1932	2.15543	2.10077	+	intron (NM_022410, intron 40 of 40)	Apol8
chr15	77750414	77750927	203.277	0.719913	0.00018315	2.37831	2.35497	2.46954	2.23077	2.11216	2.20375	+	intron (NM_001357895, intron 3 of 3)	Apol8
chr15	77782365	77782865	125.852	0.660372	0.00259036	2.18815	2.20489	2.1716	2.03755	1.93607	1.9859	+	intron (NM_022410, intron 15 of 40)	Apol8
chr12	111722593	111723093	71.9992	0.723777	0.015098	1.97863	1.87784	1.99551	1.83043	1.63504	1.71191	+	intron (NM_001163388, intron 2 of 5)	Apopt1
chr10	83617304	83617804	90.5099	1.11708	1.92e-05	2.08244	2.08993	2.10517	1.80561	1.78994	1.66448	+	intron (NM_145220, intron 8 of 20)	Appl2
chr4	40680362	40680866	182.023	0.592533	0.00207209	2.30291	2.31178	2.39896	2.17992	2.18439	2.11874	+	Intergenic	Aptx
chr1	92992846	92993346	107.985	1.36064	1.68e-05	2.31908	2.24582	1.91448	1.79264	1.68203	1.85157	+	Intergenic	Aqp12
chr1	93014409	93014909	103.652	0.603055	0.0205309	2.13092	2.09969	2.05581	1.76549	1.9602	1.98987	+	TTS (NM_001110315)	Aqp12
chr9	71128812	71129312	54.6325	1.41681	3.54e-05	1.94711	1.81446	1.92547	1.37104	1.56809	1.46699	+	intron (NR_073483, intron 4 of 6)	Aqp9
chr9	71162846	71163380	184.041	1.12668	1.03e-07	2.36065	2.40552	2.43736	2.169	2.03545	1.95708	+	promoter-TSS (NM_001271843)	Aqp9
chr9	71162055	71162565	217.119	0.907879	1.76e-05	2.44992	2.3673	2.52753	2.18528	2.05001	2.26862	+	intron (NR_073483, intron 1 of 6)	Aqp9
chr7	101374091	101374591	140.934	0.641413	0.00398547	2.27966	2.19725	2.2265	2.10664	1.92982	2.06575	+	intron (NM_001040111, intron 3 of 33)	Arap1
chr11	59219022	59219523	158.411	0.595233	0.00797618	2.21918	2.19981	2.3953	2.08031	2.08219	2.136	+	intron (NM_007476, intron 1 of 4)	Arf1
chr1	10228899	10229399	187.195	0.935676	2.92e-06	2.38175	2.42724	2.35884	2.00248	2.16285	2.14713	+	intron (NM_001102430, intron 1 of 37)	Arfgef1
chr10	24955450	24955958	213.582	0.606765	0.00145666	2.41638	2.41496	2.4044	2.169	2.17015	2.32505	+	Intergenic	Arg1
chr18	6055542	6056060	168.918	1.00654	1.05e-06	2.34412	2.41184	2.29654	1.9984	2.03049	2.11283	+	intron (NM_029277, intron 7 of 17)	Arhgap12
chr14	33313567	33314067	169.495	1.4649	8.56e-11	2.43042	2.3673	2.38974	1.85959	1.8763	2.0852	+	intron (NM_153800, intron 4 of 10)	Arhgap22
chr14	33307961	33308461	62.2144	1.13561	0.000475489	2.03933	1.82669	1.9032	1.64519	1.56809	1.55054	+	intron (NM_153800, intron 4 of 10)	Arhgap22
chr5	102874597	102875097	67.4532	1.03878	0.00109995	2.04309	1.94249	1.86748	1.71346	1.69303	1.50478	+	intron (NM_146161, intron 4 of 8)	Arhgap24
chr6	87513309	87513894	206.918	0.72846	3.95e-05	2.42579	2.3673	2.43902	2.21114	2.19134	2.17379	+	intron (NM_001037727, intron 1 of 10)	Arhgap25
chr18	39110484	39110998	270.787	0.998471	2.56e-10	2.55034	2.55819	2.56271	2.26756	2.28409	2.21799	+	intron (NM_001361073, intron 5 of 21)	Arhgap26
chr11	103332485	103332985	153.71	0.771569	0.00122062	2.28826	2.27899	2.29885	2.13745	1.84684	2.11874	+	3' UTR (NM_133715, exon 16 of 16)	Arhgap27
chr11	103326852	103327352	108.349	0.63847	0.0129898	2.08584	2.0833	2.18674	2.03379	1.81524	1.90272	+	Intergenic	Arhgap27
chr1	171384995	171385495	298.535	0.859757	3.81e-07	2.65624	2.57789	2.50952	2.29532	2.32396	2.35841	+	exon (NM_027893, exon 6 of 9)	Arhgap30
chr16	38640883	38641396	197.201	1.30935	2.36e-11	2.50238	2.47315	2.35684	2.04864	2.0641	2.05228	+	intron (NM_020260, intron 1 of 11)	Arhgap31
chr9	32031917	32032439	194.285	0.982771	5.06e-06	2.51011	2.34043	2.36481	2.03379	2.10381	2.19399	+	Intergenic	Arhgap32
chr9	32142634	32143134	63.3752	0.84153	0.00449587	1.90291	1.91875	1.90887	1.63585	1.67075	1.66448	+	intron (NM_001195632, intron 2 of 21)	Arhgap32
chr9	32033882	32034432	162.313	0.792208	0.000313555	2.37308	2.32538	2.2265	2.08704	2.14787	1.97786	+	Intergenic	Arhgap32
chr9	32046678	32047186	263.9	0.718938	0.000218751	2.61008	2.52566	2.38222	2.28273	2.33401	2.28293	+	Intergenic	Arhgap32
chr9	32032829	32033347	203.768	0.597409	0.000962587	2.39693	2.40233	2.36874	2.2564	2.21807	2.14987	+	Intergenic	Arhgap32
chr15	76829460	76829960	50.4734	0.806571	0.0206329	1.77102	1.84442	1.80771	1.68067	1.43339	1.53954	+	Intergenic	Arhgap39
chr2	158546725	158547234	112.863	1.01262	3.45e-05	2.08922	2.18947	2.24249	1.85391	1.92982	1.83497	+	intron (NM_001145015, intron 12 of 14)	Arhgap40
chr2	158534071	158534580	148.866	0.885509	2.37e-05	2.32498	2.22943	2.29654	1.98593	2.06869	2.00156	+	intron (NM_001145015, intron 5 of 14)	Arhgap40
chr2	158555713	158556316	153.913	0.65534	0.00143138	2.2458	2.31766	2.25538	2.08031	2.12839	2.02036	+	Intergenic	Arhgap40
chr3	87652102	87652613	165.615	0.753351	0.000128887	2.3678	2.28533	2.29654	2.11298	2.05945	2.0977	+	intron (NM_001360197, intron 1 of 38)	Arhgef11
chr9	43045509	43046009	173.103	2.54955	1.94e-24	2.57302	2.4799	2.32558	1.77928	1.62245	1.68884	+	intron (NM_001359232, intron 1 of 40)	Arhgef12
chr9	43105385	43105997	296.854	0.840784	5.68e-05	2.72604	2.51218	2.45535	2.29532	2.33152	2.35502	+	promoter-TSS (NM_027144)	Arhgef12
chr4	154334597	154335097	72.937	1.89901	4.46e-09	2.12476	1.90888	2.11581	1.38807	1.53813	1.52826	+	intron (NM_001291026, intron 11 of 16)	Arhgef16
chr4	154246403	154246903	67.7711	0.970955	0.00123773	1.89771	1.98639	1.96687	1.61655	1.75373	1.60169	+	intron (NM_001162977, intron 5 of 36)	Arhgef16
chr14	27347263	27347763	160.675	0.884529	1.12e-05	2.30701	2.37248	2.27036	2.02617	2.07324	2.05907	+	intron (NM_001289687, intron 1 of 9)	Arhgef3
chr14	27192281	27192815	269.38	0.667326	0.000238993	2.57633	2.51959	2.45375	2.24494	2.30048	2.39564	+	intron (NM_001289686, intron 2 of 12)	Arhgef3
chr14	27316994	27317567	715.876	0.591563	3.45e-07	2.92607	2.95523	2.9233	2.75771	2.71318	2.7942	+	intron (NM_027871, intron 2 of 10)	Arhgef3
chrX	95166116	95166685	388.469	1.63562	1.05e-23	2.83596	2.74241	2.71961	2.19841	2.31628	2.30831	+	5' UTR (NM_001290385, exon 1 of 10)	Arhgef9
chr17	5093288	5093788	135.824	1.20942	8.19e-06	2.10248	2.28111	2.40078	1.80561	1.91051	2.00156	+	intron (NM_001085355, intron 2 of 19)	Arid1b
chr17	5201790	5202294	247.454	0.905569	7.87e-07	2.58069	2.47179	2.46172	2.17992	2.30048	2.22263	+	intron (NM_001085355, intron 4 of 19)	Arid1b
chr10	79933219	79933719	107.637	1.35688	7.78e-08	2.16048	2.26821	2.12619	1.79917	1.82336	1.71933	+	intron (NM_001288625, intron 3 of 8)	Arid3a
chr1	36323972	36324476	223.028	0.876978	0.000120748	2.58823	2.44937	2.29654	2.17175	2.14019	2.26654	+	TTS (NR_033310)	Arid5a
chr1	36321737	36322237	87.8974	0.596697	0.0207943	2.03933	2.03382	2.00011	1.79264	1.83133	1.90272	+	non-coding (NR_033310, exon 6 of 6)	Arid5a
chr19	46562047	46562552	109.844	0.746168	0.00179112	2.17729	2.14834	2.08308	1.85391	1.97178	1.91226	+	intron (NM_001355233, intron 1 of 6)	Arl3
chr12	39509889	39510389	107.865	0.622927	0.00827149	2.16048	2.06973	2.11581	1.96432	1.89715	1.9216	+	Intergenic	Arl4a
chr1	88720770	88721270	79.6344	0.748218	0.00579156	2.01206	1.96936	2.01361	1.70549	1.82336	1.78733	+	Intergenic	Arl4c
chr2	53204492	53204992	99.8539	0.703041	0.00746313	2.02395	2.13668	2.11229	1.91262	1.74418	1.9528	+	intron (NM_022989, intron 3 of 3)	Arl6ip6
chr10	42030971	42031502	718.639	0.696175	2e-08	2.97602	2.92744	2.94251	2.72821	2.68425	2.79605	+	Intergenic	Armc2
chr2	19156141	19156641	58.2443	0.868425	0.0100525	1.92311	1.78227	1.90887	1.45022	1.70375	1.65605	+	Intergenic	Armc3
chr3	95450366	95450871	154.646	0.685179	0.00368665	2.17453	2.25939	2.38411	2.07001	1.97746	2.1526	+	intron (NM_001037737, intron 2 of 21)	Arnt
chr7	113256017	113256517	93.5273	0.605495	0.0200634	2.02395	2.0833	2.04769	1.75843	1.90388	1.93075	+	intron (NM_001243048, intron 2 of 16)	Arntl
chr5	122393843	122394343	332.397	0.828592	1.4e-07	2.65987	2.6396	2.58468	2.40123	2.30581	2.41977	+	intron (NM_019824, intron 1 of 6)	Arpc3
chr8	70846732	70847240	190.302	1.09511	4.84e-08	2.43195	2.40552	2.40078	1.9731	2.17015	2.09149	+	intron (NM_032397, intron 7 of 9)	Arrdc2
chr6	136847738	136848266	105.624	0.693341	0.00729019	2.08922	2.1029	2.15272	2.01842	1.88336	1.78733	+	TTS (NM_026639)	Art4
chr4	117928688	117929223	227.706	0.667722	0.000168141	2.44252	2.47721	2.41508	2.2564	2.29779	2.17636	+	intron (NM_001284193, intron 2 of 4)	Artn
chr16	18351354	18351936	380.219	0.687808	0.000151155	2.75967	2.69527	2.52617	2.4218	2.49064	2.47868	+	intron (NM_033474, intron 1 of 18)	Arvcf
chrX	93297064	93297564	56.39	1.069	0.00311655	1.88712	1.88317	1.87364	1.29532	1.72444	1.57173	+	exon (NM_001305940, exon 6 of 6)	Arx
chr19	32030416	32030916	50.6044	1.0408	0.00252459	1.82989	1.7889	1.87972	1.58588	1.392	1.55054	+	intron (NM_018830, intron 10 of 23)	Asah2
chr19	32127140	32127640	85.6817	0.895418	0.00316656	1.95636	1.94249	2.19557	1.85391	1.71422	1.74782	+	intron (NM_144792, intron 8 of 9)	Asah2
chr12	20989960	20990460	81.9735	1.10812	0.000212154	2.04309	2.06973	2.03098	1.79917	1.78994	1.50478	+	Intergenic	Asap2
chr4	136199802	136200302	82.2821	0.885367	0.00100435	2.03933	1.99874	2.04769	1.82435	1.69303	1.75466	+	Intergenic	Asap3
chr13	3642021	3642526	117.037	0.727488	0.00132379	2.19612	2.15969	2.13297	1.90252	1.98306	1.94848	+	intron (NM_178283, intron 2 of 5)	Asb13
chr13	3665246	3665769	140.731	0.59338	0.0147402	2.21668	2.14255	2.31242	1.97742	1.97746	2.16332	+	Intergenic	Asb13
chr3	153835612	153836134	166.531	0.585734	0.00510703	2.30701	2.28111	2.31464	2.22352	2.06869	2.05907	+	Intergenic	Asb17
chr1	90060523	90061023	72.5594	0.873752	0.00288308	2.03171	1.91384	1.9619	1.61655	1.78116	1.71933	+	intron (NM_029122, intron 15 of 18)	Asb18
chr6	5401329	5401836	140.988	0.794537	0.000437928	2.24108	2.27039	2.24249	1.89738	2.11216	2.00917	+	intron (NM_001355662, intron 2 of 4)	Asb4
chr10	50657284	50657784	101.251	1.36781	6.91e-08	2.20908	2.10608	2.1716	1.6891	1.75373	1.80581	+	intron (NM_198007, intron 11 of 41)	Ascc3
chr10	50687417	50687917	93.0008	1.12354	8.09e-06	2.13699	2.08993	2.08684	1.75125	1.78994	1.76139	+	intron (NM_198007, intron 13 of 41)	Ascc3
chr10	50704179	50704679	82.9156	0.823367	0.00193198	2.02785	1.98639	2.05981	1.77244	1.73442	1.81771	+	intron (NM_198007, intron 16 of 41)	Ascc3
chr1	136051393	136051893	65.0842	0.651564	0.0339046	1.98295	1.82669	1.87972	1.72897	1.62245	1.74782	+	TTS (NM_001270609)	Ascl5
chr15	99668887	99669389	130.113	0.96599	9.43e-06	2.27089	2.21978	2.21551	1.92249	1.91704	1.98987	+	Intergenic	Asic1
chr3	82029184	82029684	76.5588	0.834558	0.00655249	2.09258	1.82062	2.01802	1.68067	1.78116	1.75466	+	Intergenic	Asic5
chr11	73324198	73324698	114.464	1.58786	3.1e-11	2.2731	2.23418	2.19557	1.75125	1.70375	1.80581	+	exon (NM_023113, exon 1 of 6)	Aspa
chr11	73326394	73326926	346.731	0.741236	7.73e-07	2.66527	2.634	2.61233	2.3947	2.372	2.46831	+	Intergenic	Aspa
chr12	112091063	112091563	77.2901	0.674624	0.0156016	2.03554	1.94249	1.9518	1.81195	1.69303	1.80581	+	Intergenic	Aspg
chr12	112077588	112078088	60.4735	0.631072	0.039336	1.88172	1.80821	1.9032	1.70549	1.68203	1.63867	+	Intergenic	Aspg
chr1	139438354	139438854	45.4336	0.821587	0.0221667	1.74206	1.73279	1.81478	1.47825	1.43339	1.61123	+	intron (NM_172643, intron 6 of 10)	Aspm
chr11	120679712	120680212	146.758	1.14307	1.49e-05	2.40838	2.27471	2.21272	2.04864	1.74418	2.02402	+	intron (NM_026877, intron 4 of 15)	Aspscr1
chrX	123612340	123612840	80.5469	0.789432	0.00497353	2.07205	1.93784	2.00916	1.79917	1.67075	1.82354	+	Intergenic	Astx5
chr12	5119675	5120182	139.791	1.19832	1.43e-05	2.435	2.22463	2.15592	1.97742	2.00478	1.77455	+	intron (NM_001164493, intron 5 of 13)	Atad2b
chr7	130475920	130476420	71.5256	0.703264	0.0205827	1.93767	1.88844	2.00466	1.66329	1.86182	1.65605	+	intron (NM_001271343, intron 8 of 11)	Ate1
chr7	130501501	130502044	196.776	0.671207	0.000529529	2.41638	2.35853	2.37069	2.09695	2.26123	2.17379	+	intron (NM_013799, intron 7 of 11)	Ate1
chr1	170844331	170844831	98.696	0.939057	0.000183998	2.14595	2.03754	2.14624	1.79264	1.86182	1.83497	+	intron (NM_001081304, intron 4 of 15)	Atf6
chr6	136550881	136551381	300.86	0.710031	8.82e-06	2.57633	2.62257	2.51093	2.37104	2.32901	2.37336	+	intron (NM_019426, intron 1 of 14)	Atf7ip
chr15	101286087	101286587	213.715	0.936331	5.34e-08	2.45139	2.43623	2.45695	2.14041	2.17375	2.18401	+	intron (NM_026566, intron 1 of 2)	Atg101
chr14	47528985	47529485	93.1177	0.849231	0.00127458	2.12785	2.03754	2.06771	1.87619	1.70375	1.86229	+	exon (NM_030236, exon 2 of 2)	Atg14
chr14	47597765	47598265	75.1906	0.710172	0.0186439	2.02395	1.99466	1.87364	1.79264	1.83916	1.61123	+	Intergenic	Atg14
chr1	87766170	87766670	99.1342	0.775103	0.00586731	2.14298	1.99466	2.13966	1.99429	1.81524	1.74087	+	intron (NM_029846, intron 4 of 17)	Atg16l1
chr10	44292109	44292609	74.5041	0.653728	0.0248101	2.05418	1.88317	1.92001	1.75125	1.81524	1.71933	+	intron (NM_001314013, intron 3 of 6)	Atg5
chr12	69892708	69893257	964.604	0.837373	1.41e-12	3.10052	3.09484	3.08195	2.78601	2.8177	2.90704	+	promoter-TSS (NM_178628)	Atl1
chr17	79840787	79841287	78.8261	0.644676	0.0196986	2.05418	1.94249	1.94146	1.82435	1.79854	1.74087	+	Intergenic	Atl2
chr5	72350267	72350775	146.037	0.929992	1.16e-05	2.27748	2.23887	2.32558	2.04128	2.02039	1.9397	+	intron (NM_001122756, intron 10 of 21)	Atp10d
chr8	12755256	12755756	101.366	1.27883	5.55e-06	2.25967	2.11549	2.07546	1.89217	1.65917	1.72663	+	Intergenic	Atp11a
chr8	12756464	12757081	265.842	0.757837	1.76e-05	2.53854	2.48919	2.54221	2.20098	2.30316	2.36678	+	promoter-TSS (NM_001293667)	Atp11a
chr16	30374176	30374729	212.52	0.609159	0.000838855	2.40351	2.40552	2.41684	2.20098	2.30316	2.16596	+	intron (NM_001128096, intron 2 of 33)	Atp13a3
chr16	29451634	29452138	78.7588	0.631658	0.0287564	1.99147	2.05572	1.87364	1.80561	1.8544	1.70435	+	intron (NM_001164613, intron 14 of 21)	Atp13a5
chr7	25010040	25010581	177.798	1.12369	1.47e-07	2.46293	2.33297	2.3528	1.94622	2.07774	2.10684	+	3' UTR (NM_008168, exon 20 of 20)	Atp1a3
chr7	30717191	30717716	511.782	1.07112	5.66e-12	2.86512	2.75469	2.8922	2.46165	2.4958	2.58697	+	intron (NM_018731, intron 10 of 21)	Atp4a
chr11	96093289	96093789	63.5462	0.685793	0.0276301	1.89771	1.89878	1.88571	1.79264	1.67075	1.57173	+	Intergenic	Atp5g1
chr2	73904603	73905103	49.3125	0.804622	0.0324894	1.83596	1.65956	1.87364	1.58588	1.34624	1.66448	+	Intergenic	Atp5g3
chr16	84879065	84879576	113.155	0.716166	0.00597272	2.03554	2.20741	2.18375	1.83043	1.91051	2.03126	+	Intergenic	Atp5j
chr5	108427114	108427621	139.771	0.592308	0.0116963	2.22905	2.13371	2.29885	1.94622	2.05476	2.12166	+	intron (NM_008806, intron 15 of 21)	Atp5k
chr9	44916159	44916659	146.699	0.909602	1.72e-05	2.31309	2.22943	2.30114	2.01052	1.9483	2.05569	+	intron (NM_013795, intron 1 of 2)	Atp5l
chr11	101009094	101009720	807.135	1.25494	1.42e-31	3.07065	3.03977	3.05741	2.69326	2.65799	2.68167	+	promoter-TSS (NM_001243051)	Atp6v0a1
chr6	38160068	38160568	58.2492	0.84013	0.0078603	1.82989	1.89878	1.89162	1.62631	1.53813	1.68087	+	intron (NM_194061, intron 10 of 19)	Atp6v0a4
chr17	26660123	26660647	146.166	0.719231	0.000491565	2.2946	2.20489	2.27524	2.05946	2.03049	2.03838	+	Intergenic	Atp6v0e
chr6	48539303	48539803	84.069	0.676354	0.0138873	1.99567	2.04854	2.00011	1.90759	1.70375	1.79358	+	intron (NM_001347164, intron 2 of 2)	Atp6v0e2
chr6	83731073	83731573	67.5517	0.675712	0.0248557	1.99567	1.81446	1.93087	1.72128	1.68203	1.74087	+	intron (NM_011912, intron 1 of 2)	Atp6v1b1
chr17	86937672	86938224	210.456	0.618983	0.00216448	2.36424	2.39749	2.45535	2.1932	2.11627	2.32139	+	Intergenic	Atp6v1e2
chr8	22048027	22048553	165.777	0.990578	5.45e-06	2.4116	2.35138	2.25283	1.96432	2.05001	2.10985	+	intron (NM_007511, intron 1 of 20)	Atp7b
chr3	89953393	89953902	133.962	0.65864	0.00237609	2.20394	2.18155	2.25791	2.03	1.95429	2.05569	+	intron (NM_001081182, intron 11 of 27)	Atp8b2
chr19	57782304	57782804	89.4009	1.77614	2.46e-06	2.30905	2.19208	1.74666	1.5294	1.59612	1.68087	+	intron (NM_181415, intron 25 of 28)	Atrnl1
chr19	57724900	57725400	83.9684	0.706734	0.0242187	1.9609	1.93784	2.12959	1.62631	1.78994	1.9397	+	intron (NM_181415, intron 19 of 28)	Atrnl1
chr14	14058235	14058735	129.969	1.08671	1.98e-05	2.32888	2.08993	2.28956	1.93688	1.83916	1.96967	+	intron (NM_139227, intron 4 of 11)	Atxn7
chr9	50633018	50633518	50.3923	1.00675	0.00305	1.84786	1.7889	1.84193	1.46446	1.60948	1.49255	+	Intergenic	AU019823
chr15	101221582	101222082	323.26	0.604836	0.000283339	2.61712	2.49956	2.6446	2.44731	2.36972	2.40484	+	non-coding (NR_045326, exon 3 of 3)	AU021063
chr4	134512761	134513264	457.425	0.654188	9.9e-06	2.77866	2.726	2.73839	2.60858	2.45646	2.57069	+	intron (NM_001081099, intron 1 of 2)	Aunip
chr2	112799919	112800419	54.015	0.764928	0.0195056	1.87626	1.79543	1.82172	1.51716	1.62245	1.65605	+	intron (NM_001319156, intron 41 of 103)	Aven
chr2	112507370	112507878	144.232	0.733968	0.00381025	2.3678	2.25039	2.10874	1.91758	2.09957	2.06905	+	intron (NM_028844, intron 1 of 5)	Aven
chr2	112501148	112501656	318.364	0.692029	0.000126087	2.60188	2.62928	2.54872	2.2564	2.41319	2.46435	+	intron (NM_028844, intron 1 of 5)	Aven
chr10	122447229	122447729	61.8342	1.12408	0.000809481	1.98295	1.84442	1.94666	1.72897	1.53813	1.45363	+	Intergenic	Avpr1a
chr10	122448905	122449405	99.6566	0.935084	0.00138898	2.22414	2.14255	1.93087	1.74395	1.92982	1.81771	+	exon (NM_016847, exon 1 of 2)	Avpr1a
chr15	3987908	3988444	99.539	0.636326	0.0132247	2.11217	2.07995	2.05177	1.81195	1.99945	1.8461	+	intron (NM_145930, intron 5 of 5)	AW549877
chr11	108925157	108925657	203.077	0.61359	0.00208317	2.43651	2.42573	2.29654	2.24027	2.12035	2.24294	+	intron (NM_015732, intron 2 of 10)	Axin2
chr8	45062920	45063448	105.408	0.684532	0.0178499	2.2387	2.11858	1.92547	1.88691	1.99945	1.82354	+	non-coding (NR_033588, exon 3 of 5)	AY512931
chr4	128962346	128962855	868.674	0.795054	9.17e-08	3.09291	2.9843	3.04399	2.83043	2.68092	2.87276	+	promoter-TSS (NM_172875)	Azin2
chr4	128957087	128957599	301.41	0.680847	7e-05	2.52886	2.53521	2.63728	2.30956	2.34382	2.42992	+	intron (NM_001301841, intron 2 of 8)	Azin2
chr13	119991287	119991787	77.4815	1.13872	5.06e-05	2.07205	1.9822	2.02238	1.71346	1.72444	1.61123	+	Intergenic	B020031M17Rik
chr13	119998638	119999138	71.5376	0.942312	0.000820137	1.95176	1.9822	1.98617	1.66329	1.69303	1.71191	+	Intergenic	B020031M17Rik
chr13	119991984	119992484	106.817	0.628354	0.00935102	2.06854	2.17076	2.09057	1.90252	1.98306	1.88298	+	Intergenic	B020031M17Rik
chrX	134647985	134648485	63.953	0.663139	0.0257424	1.93287	1.90888	1.8353	1.69737	1.68203	1.70435	+	Intergenic	B230119M05Rik
chr1	97976866	97977366	111.961	1.85839	1.11e-11	2.33657	2.25266	2.11229	1.63585	1.78116	1.62972	+	5' UTR (NM_013626, exon 2 of 26)	B230216N24Rik
chr1	98028767	98029600	391.293	0.768875	7.22e-07	2.68535	2.75682	2.62553	2.42025	2.50594	2.45633	+	intron (NM_001357127, intron 1 of 25)	B230216N24Rik
chr13	16017468	16017968	156.76	0.974259	5.22e-05	2.27748	2.42724	2.21828	1.91262	2.108	2.03484	+	intron (NM_008380, intron 4 of 4)	B230303A05Rik
chr13	16020588	16021088	84.2373	0.841204	0.00244538	2.02785	2.1247	1.92547	1.77928	1.78994	1.77455	+	intron (NM_008380, intron 4 of 4)	B230303A05Rik
chr1	143651321	143651821	43.0379	1.00137	0.011731	1.74206	1.69363	1.8353	1.47825	1.20491	1.59193	+	intron (NM_145991, intron 10 of 16)	B3galt2
chr1	142742281	142742781	54.4826	0.948246	0.00984363	1.79155	1.88317	1.88571	1.29532	1.63504	1.68884	+	Intergenic	B3galt2
chr16	96230359	96230872	100.828	0.914036	0.000358802	2.20652	2.05214	2.08308	1.83642	1.89031	1.80581	+	Intergenic	B3galt5
chr1	23792701	23793201	49.6719	0.723991	0.0396001	1.70291	1.87784	1.77826	1.5294	1.50594	1.66448	+	intron (NM_172124, intron 1 of 3)	B3gat2
chr1	23762758	23763292	185.312	0.674195	0.0036511	2.42734	2.38098	2.24249	1.9984	2.21807	2.21565	+	exon (NM_172124, exon 1 of 4)	B3gat2
chr11	22710603	22711126	236.161	0.783034	2.83e-06	2.46151	2.48124	2.48178	2.19581	2.27566	2.24514	+	Intergenic	B3gnt2
chr5	123499681	123500181	58.7289	0.656559	0.0318642	1.87626	1.84442	1.84846	1.68067	1.64727	1.64745	+	intron (NM_001033461, intron 5 of 11)	B3gnt4
chr7	98193684	98194202	198.949	0.742588	4.71e-05	2.37308	2.42268	2.38974	2.15207	2.22769	2.136	+	exon (NM_001081167, exon 2 of 2)	B3gnt6
chr6	120324287	120324787	63.5185	0.8418	0.00708209	1.87626	1.90386	1.9518	1.76549	1.60948	1.57173	+	non-coding (NR_045558, exon 10 of 10)	B4galnt3
chr16	38742433	38742933	200.404	1.09682	1.54e-08	2.49185	2.44503	2.36084	2.05228	2.14787	2.11579	+	intron (NM_001285793, intron 1 of 6)	B4galt4
chr16	17815360	17815865	466.348	0.610363	1.18e-06	2.73451	2.75398	2.76432	2.56749	2.55187	2.58093	+	Intergenic	B830017H08Rik
chr8	34715026	34715556	167.428	0.907402	0.00013842	2.42111	2.38766	2.16851	2.01052	2.04521	2.13317	+	Intergenic	B930018H19Rik
chr8	34484864	34485387	123.458	0.693481	0.00203197	2.20908	2.15405	2.18674	1.92734	1.9483	2.03838	+	Intergenic	B930018H19Rik
chr8	10574030	10574530	65.4635	1.48505	5.07e-06	1.94242	2.06278	1.93087	1.45022	1.67075	1.46699	+	intron (NM_001319151, intron 32 of 34)	B930025P03Rik
chr8	10798363	10798868	185.351	1.10653	3.68e-09	2.40838	2.43771	2.36084	2.08704	2.05001	2.07233	+	Intergenic	B930025P03Rik
chr8	10538223	10538747	438.106	0.718495	3.88e-07	2.72527	2.78294	2.69725	2.50585	2.48367	2.56548	+	intron (NM_001319151, intron 28 of 34)	B930025P03Rik
chr14	121220518	121221018	68.5041	0.94428	0.00111968	1.96986	1.96499	1.93087	1.6891	1.60948	1.70435	+	intron (NM_134082, intron 4 of 26)	B930095G15Rik
chr14	121259761	121260261	144.93	0.720518	0.00119715	2.33847	2.22463	2.1897	2.06652	2.07324	1.97378	+	intron (NM_134082, intron 16 of 26)	B930095G15Rik
chr14	121298580	121299080	88.4093	0.687979	0.0368854	2.18275	1.97368	1.9032	1.89738	1.92982	1.60169	+	intron (NM_145465, intron 5 of 10)	B930095G15Rik
chr16	87746687	87747189	260.375	0.755595	3.45e-05	2.55727	2.55707	2.41508	2.33858	2.2371	2.27889	+	Intergenic	Bach1
chr1	33742799	33743299	86.0237	0.781856	0.00242784	2.05418	2.01858	2.03522	1.76549	1.83133	1.80581	+	TTS (NM_008999)	Bag2
chr11	120232538	120233070	842.141	0.593108	1.08e-07	2.99357	2.96979	3.04973	2.83701	2.81851	2.82469	+	promoter-TSS (NM_001347621)	Bahcc1
chr9	31971733	31972233	48.4932	1.51266	2.54e-05	1.84195	1.93784	1.77057	1.37104	1.4527	1.37984	+	Intergenic	Barx2
chr15	25216439	25216939	111.948	1.1345	1.92e-05	2.16332	2.27471	2.10517	1.95082	1.83133	1.72663	+	Intergenic	Basp1
chr15	25144126	25144682	205.589	1.00892	4.73e-08	2.44103	2.41652	2.45855	2.07001	2.12839	2.19645	+	Intergenic	Basp1
chr15	25401994	25402507	366.491	0.781164	3.39e-05	2.63664	2.726	2.62877	2.29943	2.40903	2.54727	+	intron (NM_027395, intron 1 of 1)	Basp1
chr15	25406972	25407536	315.788	0.77667	5.71e-06	2.59773	2.62928	2.57505	2.31552	2.30048	2.46302	+	intron (NM_027395, intron 1 of 1)	Basp1
chr12	85662816	85663331	125.87	0.725584	0.00222676	2.22167	2.09646	2.25538	2.02617	1.89715	1.9938	+	Intergenic	Batf
chr12	85703441	85703958	1358.24	0.586896	1.83e-08	3.26306	3.19103	3.17802	3.01764	3.04133	3.04781	+	intron (NM_016767, intron 2 of 2)	Batf
chr1	191086473	191086973	92.0955	1.0387	7.21e-05	2.13092	2.11549	2.02238	1.73652	1.84684	1.75466	+	Intergenic	Batf3
chr1	191098388	191098888	728.969	0.909711	1.21e-09	2.94524	3.02703	2.95688	2.70226	2.79426	2.59781	+	intron (NM_030060, intron 1 of 2)	Batf3
chr1	191125844	191126371	811.47	0.777297	2.34e-13	3.02591	3.01702	2.98853	2.78266	2.76121	2.78543	+	Intergenic	Batf3
chr1	191084920	191085420	71.4404	0.719121	0.0141687	1.91815	1.93315	1.99087	1.61655	1.78116	1.78099	+	TTS (NM_198654)	Batf3
chr1	191085531	191086031	87.4329	0.633502	0.0205305	2.12165	1.99466	1.94146	1.84816	1.8763	1.78099	+	Intergenic	Batf3
chr2	60044724	60045224	97.4892	0.961739	0.000461279	2.16615	1.97796	2.16226	1.75125	1.78994	1.90272	+	intron (NM_001001182, intron 2 of 35)	Baz2b
chr13	52696228	52696728	53.4155	0.65888	0.0444429	1.84786	1.74021	1.84846	1.59635	1.67075	1.58195	+	Intergenic	BB123696
chr9	22518596	22519096	46.0051	1.15296	0.00119487	1.81114	1.74021	1.84846	1.47825	1.48891	1.39564	+	intron (NM_001360259, intron 5 of 22)	Bbs9
chr5	104508307	104508807	437.36	0.68929	1.01e-06	2.75533	2.72978	2.71169	2.49292	2.48542	2.58697	+	5' UTR (NM_001166581, exon 1 of 2)	BC005561
chr7	128348530	128349030	115.616	0.971472	0.000394171	2.22661	2.13371	2.19265	2.05228	1.72444	1.82929	+	Intergenic	BC017158
chr3	94664964	94665464	72.5703	0.793796	0.0124362	2.09921	1.83268	1.91448	1.63585	1.78116	1.74782	+	intron (NR_033629, intron 2 of 7)	BC021767
chr11	102248655	102249163	230.8	0.653433	0.000153517	2.40351	2.4905	2.45375	2.28907	2.23085	2.23851	+	promoter-TSS (NM_153544)	BC030867
chr16	38137265	38137765	83.7605	0.626669	0.0259386	1.99147	1.97796	2.05177	1.75125	1.73442	1.93525	+	intron (NM_001347232, intron 1 of 11)	BC031361
chr13	61710799	61711299	65.1217	0.656329	0.0343701	1.84195	1.91875	1.94146	1.72128	1.56809	1.78733	+	Intergenic	BC052688
chr1	163965605	163966105	73.3017	2.0323	1.31e-10	2.08584	1.97796	2.13297	1.35331	1.56809	1.43984	+	intron (NM_001357049, intron 15 of 24)	BC055324
chr1	163964937	163965437	68.6557	1.01129	0.00376478	1.98723	1.95163	1.94146	1.59635	1.86182	1.41088	+	intron (NM_001357049, intron 15 of 24)	BC055324
chr1	163964203	163964723	232.551	0.831905	8.05e-07	2.4572	2.50084	2.46329	2.21365	2.19477	2.25811	+	intron (NM_001357049, intron 17 of 24)	BC055324
chr10	80374046	80374546	90.4139	1.09219	2.83e-05	2.03171	2.11858	2.11581	1.72128	1.74418	1.8118	+	Intergenic	Bc1
chr10	80376097	80376608	344.999	0.61863	2.39e-05	2.61911	2.58214	2.65887	2.46023	2.42542	2.41682	+	Intergenic	Bc1
chr2	170257728	170258228	81.6819	1.6063	7.41e-08	1.99982	2.04854	2.19557	1.64519	1.64727	1.51668	+	Intergenic	Bcas1os2
chr2	170250555	170251055	55.8267	0.68486	0.0315132	1.86512	1.83268	1.81478	1.69737	1.59612	1.59193	+	Intergenic	Bcas1os2
chr6	145022858	145023358	72.9649	0.83094	0.00387523	2.02395	1.94708	1.9362	1.67207	1.68203	1.79358	+	intron (NM_001024468, intron 5 of 10)	Bcat1
chr7	45567994	45568525	627.665	0.82313	7.59e-10	2.94851	2.88317	2.87851	2.67981	2.58093	2.69744	+	TTS (NM_025330)	Bcat2
chr15	99468989	99469489	98.0041	1.18885	3.07e-05	2.10574	2.10924	2.18075	1.83642	1.8763	1.56126	+	TTS (NM_029236)	Bcdin3d
chr11	24076081	24076614	268.542	0.720292	9.47e-06	2.5607	2.46629	2.53958	2.31354	2.31108	2.29678	+	Intergenic	Bcl11a
chr1	106700509	106701009	86.1051	0.774106	0.00780529	2.05418	2.06973	1.98143	1.68067	1.73442	1.94411	+	intron (NM_009741, intron 1 of 1)	Bcl2
chr1	106695225	106695725	66.3797	0.710138	0.0217499	1.81114	1.88844	2.02238	1.73652	1.69303	1.67275	+	intron (NM_009741, intron 1 of 1)	Bcl2
chr6	134338030	134338530	90.6508	1.22229	9.22e-06	2.01206	2.09646	2.18674	1.71346	1.67075	1.80581	+	intron (NR_153848, intron 3 of 8)	Bcl2l14
chr16	23962451	23962951	189.914	0.624998	0.000743852	2.37483	2.39911	2.30794	2.1932	2.17733	2.1526	+	Intergenic	Bcl6
chr5	123368789	123369319	92.7335	0.657352	0.0103931	2.11217	1.97796	2.06378	1.83043	1.88336	1.85696	+	intron (NM_029850, intron 4 of 5)	Bcl7a
chr9	44482439	44482956	740.32	0.621286	2.51e-06	2.98638	2.90133	2.96785	2.80368	2.68646	2.79605	+	promoter-TSS (NM_001357490)	Bcl9l
chr2	109673380	109673880	78.5522	0.891972	0.00318798	2.12785	1.95613	1.90887	1.77244	1.79854	1.63867	+	Intergenic	Bdnf
chr8	85007662	85008163	125.768	0.9321	7.92e-05	2.22661	2.1247	2.2872	1.99429	1.91051	1.89787	+	non-coding (NR_052011, exon 10 of 10)	Best2
chr5	144183882	144184382	67.8381	1.21811	2.94e-05	1.97427	1.98639	1.97177	1.60656	1.58233	1.63867	+	intron (NM_001081109, intron 13 of 13)	Bhlha15
chr10	71159438	71159938	75.5128	2.61696	5.63e-13	2.19348	2.16802	1.9362	1.08704	1.32142	1.47996	+	promoter-TSS (NM_001347189)	Bicc1
chr6	149374961	149375480	443.62	0.6853	4.85e-07	2.71103	2.73428	2.76824	2.54247	2.4819	2.56443	+	Intergenic	Bicd1
chr9	7822638	7823223	100.164	0.670697	0.00738734	2.079	2.14255	2.03942	1.83642	1.9602	1.86229	+	intron (NM_007465, intron 4 of 7)	Birc2
chr9	7897495	7897999	261.227	0.626342	0.000106432	2.53493	2.48258	2.48328	2.27413	2.33152	2.33049	+	Intergenic	Birc3
chr2	180925127	180925627	169.681	0.631913	0.000873742	2.34036	2.28742	2.31464	2.14041	2.09957	2.13032	+	Intergenic	Birc7
chr7	80558057	80558557	46.37	1.63939	5.34e-06	1.85369	1.81446	1.86748	1.31552	1.41319	1.32869	+	Intergenic	Blm
chr2	118545678	118546180	400.288	0.610122	0.000155555	2.74579	2.69933	2.59409	2.43699	2.53345	2.52712	+	intron (NM_001331221, intron 2 of 3)	Bmf
chr5	97009150	97009904	131.034	0.654726	0.00234406	2.16048	2.20991	2.23987	1.9817	2.03545	2.00538	+	intron (NM_080708, intron 1 of 15)	Bmp2k
chr3	141831125	141831625	59.1081	1.19675	0.0001785	1.90805	1.87245	1.9619	1.47825	1.55337	1.62057	+	3' UTR (NM_009472, exon 16 of 16)	Bmpr1b
chr3	141862738	141863238	100.828	0.773982	0.00870801	1.98295	2.17887	2.12619	1.67207	1.99945	1.888	+	exon (NM_001277220, exon 7 of 12)	Bmpr1b
chr6	118373244	118373744	58.2555	0.887988	0.0074952	1.82989	1.86145	1.9362	1.6891	1.65917	1.45363	+	Intergenic	Bms1
chr17	26794668	26795168	79.4233	1.0481	0.000134059	2.02395	2.01468	2.05177	1.77244	1.63504	1.71933	+	Intergenic	Bnip1
chr11	31664074	31664575	133.396	1.11552	2.8e-07	2.2753	2.22704	2.28006	1.87619	1.92982	1.96551	+	TTS (NM_001024919)	Bod1
chr1	55383036	55383566	131.371	1.04526	2.9e-05	2.33081	2.19981	2.20136	1.83642	1.8763	2.05228	+	Intergenic	Boll
chr1	55363342	55363869	761.353	0.998888	4.03e-10	3.06321	3.046	2.89044	2.64612	2.66616	2.78984	+	promoter-TSS (NM_029267)	Boll
chr6	34447922	34448429	150.345	0.652187	0.00158083	2.26867	2.27039	2.25283	1.99013	2.09529	2.10985	+	Intergenic	Bpgm
chr2	153953793	153954310	99.0288	0.760119	0.00271365	2.17453	2.03382	2.06378	1.82435	1.89031	1.88298	+	intron (NM_001034875, intron 10 of 15)	Bpifb4
chr2	153952863	153953402	100.691	0.58995	0.0313273	2.13397	1.9236	2.15592	1.9731	1.89031	1.84057	+	intron (NM_001034875, intron 10 of 15)	Bpifb4
chr2	154300494	154301007	160.179	0.876327	1.95e-05	2.37133	2.26821	2.30342	2.08031	2.07774	1.9977	+	Intergenic	Bpifb9b
chr2	154294668	154295168	82.1783	0.681526	0.0186471	1.99147	2.11237	1.87972	1.84816	1.80697	1.74087	+	Intergenic	Bpifb9b
chr11	107108831	107109331	68.7653	1.28025	5.8e-05	2.10897	1.89364	1.93087	1.5294	1.63504	1.63867	+	intron (NM_001359590, intron 2 of 27)	Bptf
chr11	107113047	107113577	129.201	0.704283	0.00519373	2.21163	2.16526	2.23457	2.13146	1.93607	1.86229	+	intron (NM_001359590, intron 1 of 27)	Bptf
chr15	88716284	88716784	93.9979	0.761982	0.00323618	2.11535	1.9822	2.10874	1.88158	1.83916	1.80581	+	intron (NM_001033274, intron 3 of 12)	Brd1
chr2	27442219	27442755	988.916	0.650502	3.23e-07	3.07935	3.04161	3.12275	2.88319	2.81113	2.95151	+	promoter-TSS (NM_001360790)	Brd3os
chr8	88359915	88360415	106.268	0.775858	0.00278796	2.10897	2.14834	2.12275	1.9731	1.94223	1.73381	+	intron (NM_012047, intron 2 of 16)	Brd7
chr5	107359400	107359919	1071.87	0.737027	3.03e-09	3.13488	3.07385	3.1682	2.89789	2.84225	2.96509	+	exon (NM_054054, exon 12 of 19)	Brdt
chr12	55830996	55831526	183.472	0.646811	0.000561031	2.36602	2.33109	2.3528	2.10343	2.15543	2.20133	+	Intergenic	Brms1l
chr12	55846487	55847189	157.304	0.603255	0.00229606	2.27748	2.27256	2.28246	2.08031	2.14787	2.05907	+	intron (NR_155205, intron 4 of 10)	Brms1l
chr7	141949372	141949921	523.32	0.97019	2.23e-12	2.90497	2.82123	2.78656	2.55059	2.56953	2.52597	+	promoter-TSS (NM_001276763)	Brsk2
chr16	96102977	96103477	78.2077	1.06987	0.000378245	1.89245	2.10924	2.04769	1.78601	1.62245	1.68087	+	Intergenic	Brwd1
chr16	96081213	96081822	743.303	0.664515	4.35e-09	2.96451	2.96456	2.95027	2.72206	2.75561	2.7979	+	intron (NM_145125, intron 4 of 41)	Brwd1
chr9	108201072	108201584	1829.75	0.585025	1.49e-07	3.36584	3.32863	3.32988	3.15835	3.09658	3.23019	+	Intergenic	Bsn
chr5	43836569	43837069	67.1653	0.889675	0.0031359	1.84786	2.00278	1.95688	1.62631	1.69303	1.69667	+	intron (NM_009763, intron 6 of 8)	Bst1
chr7	113311748	113312260	115.707	0.848142	0.000805711	2.27089	2.07657	2.14624	1.95987	1.9483	1.83497	+	intron (NM_001357070, intron 18 of 19)	Btbd10
chr7	113377739	113378307	512.92	0.626873	1.39e-05	2.80922	2.78227	2.7925	2.60352	2.51585	2.67926	+	Intergenic	Btbd10
chr10	85731818	85732318	48.9126	1.65569	2.74e-05	1.96986	1.81446	1.80054	1.27413	1.56809	1.20375	+	Intergenic	Btbd11
chr2	137732348	137732848	78.2236	0.610677	0.0460318	1.9609	2.01075	1.94666	1.71346	1.95429	1.65605	+	Intergenic	Btbd3
chr17	30559459	30559967	102.489	0.604259	0.0294763	2.06854	1.96059	2.2099	1.81819	1.99406	1.90272	+	intron (NM_172618, intron 1 of 11)	Btbd9
chr17	50627629	50628129	108.683	1.30595	1.67e-06	2.18003	2.12772	2.25283	1.93214	1.75373	1.65605	+	intron (NM_013880, intron 3 of 5)	Btg3
chr17	50795376	50795924	208.726	1.04397	5.93e-09	2.49318	2.43176	2.41858	2.12843	2.11216	2.16066	+	intron (NM_028162, intron 17 of 21)	Btg3
chr19	45436000	45436506	236.949	1.15879	3.73e-10	2.48514	2.53284	2.52753	2.14336	2.07774	2.25383	+	intron (NM_001360127, intron 2 of 13)	Btrc
chr2	118597974	118598489	904.622	0.651034	2.9e-07	3.03516	3.01036	3.08308	2.87127	2.76399	2.89444	+	promoter-TSS (NM_009773)	Bub1b
chr10	45373199	45373699	58.7638	1.27728	0.000384024	2.00394	1.95613	1.76275	1.64519	1.56809	1.34642	+	Intergenic	Bves
chr18	50058420	50058920	197.981	0.829155	2.08e-05	2.47279	2.36381	2.36678	2.20862	2.09097	2.1526	+	intron (NM_134131, intron 1 of 1)	C030005K06Rik
chr17	69401081	69401581	69.5992	0.669843	0.0294899	1.98295	1.80821	1.98143	1.62631	1.78116	1.76802	+	Intergenic	C030034I22Rik
chr1	86371875	86372405	239.916	0.77739	4.51e-05	2.56522	2.43623	2.43062	2.30553	2.17015	2.25383	+	Intergenic	C130036L24Rik
chr19	16028932	16029439	280.949	0.618774	5.03e-05	2.54801	2.51836	2.52889	2.32912	2.34139	2.36512	+	Intergenic	C130060C02Rik
chr6	65453411	65453911	70.435	0.66855	0.0209652	1.99147	1.9284	1.88571	1.72128	1.68203	1.79358	+	intron (NM_175524, intron 4 of 5)	C130060K24Rik
chr13	83654846	83655346	70.752	0.622827	0.037237	1.86512	1.97368	1.95688	1.70549	1.65917	1.8461	+	intron (NM_001347576, intron 8 of 10)	C130071C03Rik
chr6	7844362	7844862	2231.13	0.693507	2.68e-11	3.42811	3.43056	3.46235	3.19373	3.1975	3.29542	+	promoter-TSS (NM_052993)	C1galt1
chr5	43391537	43392037	226.948	0.64387	0.000334397	2.47139	2.3926	2.45855	2.18261	2.25532	2.29873	+	Intergenic	C1qtnf7
chr6	124481465	124481965	80.8268	0.722078	0.00753827	2.06499	1.96499	1.97177	1.81195	1.75373	1.78733	+	Intergenic	C1rl
chr6	124640989	124641489	73.7457	0.981336	0.000604935	1.96986	1.95163	2.04357	1.69737	1.75373	1.62972	+	Intergenic	C1s2
chr3	94360690	94361269	260.085	1.68275	8.23e-20	2.58609	2.59054	2.61567	2.10343	2.18087	1.97378	+	Intergenic	C2cd4d
chr3	94366545	94367084	1488.1	1.47435	9.18e-45	3.31609	3.31414	3.38675	2.902	2.86182	2.9216	+	Intergenic	C2cd4d
chr19	41016077	41016578	153.347	0.710265	0.00124164	2.22167	2.24582	2.36084	2.07347	1.98306	2.12457	+	Intergenic	C330026H20Rik
chr16	49016575	49017075	61.5288	1.25083	0.000204683	1.83596	1.86699	2.0716	1.61655	1.55337	1.50478	+	intron (NM_172616, intron 19 of 20)	C330027C09Rik
chr9	96800113	96800613	75.3047	0.587439	0.0376892	1.89245	1.98639	1.98617	1.77928	1.70375	1.84057	+	Intergenic	C430002N11Rik
chr5	76853508	76854023	109.399	0.747903	0.00139809	2.15182	2.11237	2.14624	1.85391	1.92348	1.9528	+	intron (NM_001163793, intron 4 of 8)	C530008M17Rik
chr12	29656989	29657489	120.482	1.26715	2.14e-06	2.36065	2.19725	2.09427	1.84816	1.78116	1.90752	+	intron (NM_001361657, intron 3 of 24)	C630031E19Rik
chr4	129239046	129239581	242.075	1.75541	2.11e-23	2.56522	2.56042	2.59176	2.10664	1.9886	2.02402	+	promoter-TSS (NM_001285865)	C77080
chr4	129234323	129234859	286.77	1.38845	4.73e-17	2.61812	2.57895	2.65383	2.13745	2.21807	2.23851	+	intron (NM_001285867, intron 1 of 6)	C77080
chr2	25506960	25507460	65.692	1.22645	0.000128096	2.02785	1.88317	1.97177	1.5294	1.50594	1.71191	+	Intergenic	C8g
chr19	4084923	4085441	99.4336	0.602584	0.0161002	2.09258	2.1029	2.03522	1.81819	1.97178	1.89296	+	intron (NM_013878, intron 3 of 6)	Cabp2
chr4	100820468	100820968	98.3559	0.866581	0.000840277	2.10897	2.07657	2.12275	1.89217	1.90388	1.71191	+	intron (NM_198037, intron 1 of 26)	Cachd1
chr6	119108972	119109472	126.304	1.52659	5.73e-09	2.36424	2.20236	2.23723	1.94158	1.69303	1.76139	+	promoter-TSS (NM_001256002)	Cacna1c
chr6	119129558	119130058	53.0665	0.847643	0.0132476	1.77797	1.82062	1.89162	1.55288	1.69303	1.46699	+	intron (NM_009781, intron 1 of 46)	Cacna1c
chr15	80289375	80289875	112.466	0.884367	0.00390869	2.11217	2.10924	2.25791	2.04498	1.59612	1.93075	+	intron (NM_001044308, intron 1 of 36)	Cacna1i
chr16	67620721	67621315	579.992	2.09046	1.95e-31	3.04719	3.00599	2.83796	2.23555	2.38543	2.39408	+	promoter-TSS (NM_001145977)	Cadm2
chr5	130853316	130853816	87.9997	0.963576	0.000430056	2.14	2.05572	1.98617	1.6891	1.82336	1.80581	+	Intergenic	Caln1
chr4	109251547	109252047	68.7536	1.02759	0.00053451	1.98723	1.98639	1.91448	1.66329	1.72444	1.57173	+	intron (NM_001033226, intron 7 of 7)	Calr4
chr7	140078695	140079195	94.0869	0.622988	0.0157743	2.14	2.03006	1.98617	1.88691	1.8763	1.8461	+	intron (NM_026769, intron 1 of 5)	Caly
chr6	113343555	113344146	374.763	0.593322	4.45e-05	2.70209	2.59877	2.65484	2.4823	2.47657	2.46699	+	promoter-TSS (NM_133926)	Camk1
chr1	193382604	193383140	252.442	1.38197	6.22e-14	2.55266	2.55707	2.57505	2.02231	2.21482	2.18147	+	Intergenic	Camk1g
chr1	193363749	193364249	77.6811	0.783739	0.0074503	2.00802	1.90888	2.05177	1.84816	1.63504	1.75466	+	intron (NM_144817, intron 1 of 12)	Camk1g
chr11	6010814	6011376	252.376	1.00116	1.11e-05	2.35154	2.49699	2.67366	2.27195	2.19818	2.20133	+	intron (NM_001174054, intron 3 of 20)	Camk2b
chr11	6033078	6033602	111.392	0.694659	0.00305281	2.14298	2.17348	2.09793	1.98593	1.88336	1.91226	+	intron (NM_001174054, intron 1 of 20)	Camk2b
chr3	126681982	126682558	252.89	1.13889	2.67e-08	2.54566	2.58531	2.48478	2.04864	2.31368	2.1989	+	intron (NM_001025438, intron 2 of 18)	Camk2d
chr3	126681120	126681620	76.523	0.981884	0.000577421	2.01206	2.05214	1.94666	1.66329	1.79854	1.66448	+	intron (NM_001025438, intron 2 of 18)	Camk2d
chr4	138447392	138447902	284.835	0.663601	0.00035028	2.51266	2.47179	2.63091	2.3947	2.25234	2.36678	+	Intergenic	Camk2n1
chr11	73030733	73031257	222.379	0.635136	0.00128963	2.50626	2.36381	2.41684	2.27845	2.13629	2.28892	+	intron (NM_018883, intron 9 of 15)	Camkk1
chr1	136306379	136306879	56.9233	1.50308	1.36e-05	1.91815	1.98639	1.86123	1.59635	1.4527	1.32869	+	intron (NM_001347109, intron 2 of 17)	Camsap2
chr1	136325881	136326381	102.133	0.924671	0.000665859	2.19348	2.1842	1.96687	1.84816	1.78994	1.89787	+	intron (NM_001347109, intron 1 of 17)	Camsap2
chr19	6018683	6019183	147.535	0.657504	0.00589335	2.16896	2.26821	2.32124	2.17722	1.97178	1.9938	+	TTS (NR_045783)	Capn1
chr17	45655766	45656266	65.0428	0.954506	0.00399588	1.96986	1.76175	2.02671	1.71346	1.65917	1.55054	+	intron (NM_001013767, intron 1 of 21)	Capn11
chr7	28893584	28894097	99.1604	0.975411	0.000128959	2.17729	2.02626	2.13966	1.85391	1.80697	1.8118	+	TTS (NM_001110807)	Capn12
chr7	28916460	28916960	97.7655	0.834956	0.000923766	2.05051	2.09969	2.13966	1.91262	1.82336	1.79358	+	intron (NM_021895, intron 3 of 20)	Capn12
chr17	25970551	25971218	214.08	0.888534	2.35e-06	2.46718	2.48391	2.37069	2.18261	2.22769	2.11579	+	intron (NR_151779, intron 1 of 10)	Capn15
chr7	98155455	98155955	61.9201	0.70249	0.0363488	1.92311	1.82669	1.9032	1.81195	1.47118	1.66448	+	intron (NM_007602, intron 2 of 12)	Capn5
chr14	31365296	31365796	80.7506	0.928031	0.000794786	2.03554	2.01075	2.03098	1.78601	1.62245	1.79974	+	exon (NM_001360187, exon 15 of 21)	Capn7
chr10	112160124	112160624	87.6761	0.845492	0.0156435	1.99147	2.17887	1.94146	1.67207	2.01525	1.59193	+	Intergenic	Caps2
chr3	14667115	14667615	106.317	1.10494	0.000365538	2.27966	2.20489	1.93087	1.77244	1.72444	1.9528	+	Intergenic	Car13
chr8	121927270	121927779	124.269	0.680666	0.00291598	2.2339	2.14834	2.16851	2.05228	1.93607	1.9397	+	intron (NM_007608, intron 2 of 6)	Car5a
chr8	121934470	121934970	108.315	0.61802	0.0231608	2.20908	2.13668	1.97177	1.95082	2.01005	1.81771	+	intron (NM_007608, intron 2 of 6)	Car5a
chr4	8084869	8085392	137.498	0.658879	0.00437473	2.21668	2.31178	2.13297	2.07347	1.95429	2.04539	+	Intergenic	Car8
chr1	60104512	60105012	66.6765	0.921624	0.00324887	2.03171	1.86699	1.90887	1.75125	1.56809	1.64745	+	intron (NM_001285463, intron 2 of 17)	Carf
chr16	8655543	8656043	58.844	0.695001	0.0349784	1.76396	1.98639	1.80054	1.67207	1.64727	1.63867	+	intron (NM_016881, intron 8 of 8)	Carhsp1
chr2	18872740	18873240	112.079	0.888654	0.000628393	2.22661	2.01468	2.21828	1.88158	1.84684	1.94848	+	intron (NM_001355147, intron 3 of 8)	Carlr
chr13	24280901	24281401	249.67	3.1453	1.49e-38	2.64888	2.55482	2.73503	1.57516	1.58233	1.87276	+	promoter-TSS (NM_001311122)	Carmil1
chr13	24254010	24254510	54.8823	1.27222	0.000609403	1.72682	1.86145	2.02671	1.40446	1.63504	1.45363	+	intron (NM_026825, intron 2 of 37)	Carmil1
chr18	61666336	61666836	97.6717	0.969572	0.000239692	2.12785	2.06278	2.14296	1.92249	1.70375	1.79974	+	Intergenic	Carmn
chr3	129934732	129935232	74.6391	1.15337	4.94e-05	2.02395	1.94249	2.06378	1.66329	1.65917	1.67275	+	intron (NM_025779, intron 1 of 7)	Casp6
chr13	74854280	74854786	235.797	0.703847	4.86e-05	2.44698	2.51959	2.4255	2.27845	2.21482	2.26445	+	Intergenic	Cast
chr2	103456575	103457075	72.797	0.668326	0.0403323	1.91815	2.02626	1.9032	1.77928	1.50594	1.8779	+	intron (NM_009804, intron 11 of 12)	Cat
chr1	74361792	74362292	116.275	1.25177	3.38e-07	2.26419	2.15969	2.21551	1.84816	1.72444	1.91226	+	promoter-TSS (NM_001033345)	Catip
chr1	74368140	74368654	351.941	0.990809	3.61e-10	2.69547	2.68952	2.62444	2.37104	2.29779	2.4342	+	exon (NM_001033345, exon 10 of 10)	Catip
chr11	100983206	100983784	127.533	0.869438	0.000191009	2.18275	2.20991	2.25538	2.04128	1.9483	1.85696	+	Intergenic	Cavin1
chr8	105158045	105158545	72.8153	0.779299	0.00632055	1.9609	1.94249	1.98617	1.63585	1.77221	1.76802	+	Intergenic	Cbfb
chr8	105157479	105157979	77.5252	0.706455	0.00920953	2.01606	1.96499	1.96687	1.76549	1.73442	1.80581	+	Intergenic	Cbfb
chr7	19800709	19801209	132.363	0.693439	0.00209735	2.25967	2.20741	2.1716	1.98593	1.92982	2.08202	+	Intergenic	Cblc
chr12	31490394	31490894	54.7385	1.04284	0.00284693	1.97863	1.75469	1.84193	1.51716	1.47118	1.64745	+	intron (NM_001253847, intron 4 of 5)	Cbll1
chr14	55879545	55880054	333.422	0.738429	4.89e-07	2.59668	2.6542	2.60784	2.40123	2.36972	2.41977	+	3' UTR (NM_019820, exon 3 of 3)	Cbln3
chr16	93615441	93615941	101.113	0.668088	0.0082332	2.11217	2.06627	2.10517	1.91262	1.77221	1.96551	+	Intergenic	Cbr1
chr8	61479788	61480288	101.919	1.00565	0.000114891	2.10574	2.20991	2.07546	1.77928	1.77221	1.9216	+	Intergenic	Cbr4
chr11	119111300	119111800	48.1087	1.08949	0.00166126	1.79818	1.80821	1.84193	1.43549	1.4527	1.56126	+	Intergenic	Cbx4
chr11	119090830	119091951	811.066	0.950877	6.5e-15	3.06321	3.01858	3.00284	2.79657	2.73639	2.68884	+	Intergenic	Cbx4
chr15	79940894	79941394	157.45	0.592758	0.00722754	2.34036	2.16526	2.30569	2.09695	2.15543	2.03838	+	Intergenic	Cbx7
chr18	66291616	66292136	111.337	1.25328	5.44e-07	2.26419	2.20741	2.09793	1.75843	1.84684	1.8461	+	promoter-TSS (NM_178793)	Ccbe1
chr18	66328559	66329059	88.3254	1.09372	0.000192651	2.19874	2.07316	1.92547	1.6891	1.77221	1.78733	+	Intergenic	Ccbe1
chr18	46351880	46352380	74.641	1.62836	4.43e-08	2.05418	1.96059	2.12619	1.56416	1.58233	1.53954	+	Intergenic	Ccdc112
chr18	46327364	46327889	108.494	0.782866	0.00207539	2.14298	2.10924	2.1591	1.76549	1.91051	1.9977	+	Intergenic	Ccdc112
chr18	46334617	46335117	122.739	0.776029	0.00131535	2.17453	2.18947	2.2099	2.01052	1.79854	2.02036	+	Intergenic	Ccdc112
chr11	5541862	5542456	2206.67	0.597101	2.9e-11	3.41416	3.42237	3.43652	3.21564	3.23461	3.28071	+	promoter-TSS (NM_134033)	Ccdc117
chr9	121830171	121830671	52.3704	0.753081	0.0276642	1.75678	1.75469	1.92001	1.62631	1.62245	1.51668	+	intron (NM_028384, intron 3 of 15)	Ccdc13
chr16	34700129	34700665	118.872	0.904063	5.24e-05	2.18275	2.18155	2.20708	1.91262	1.88336	1.9528	+	intron (NM_172824, intron 5 of 12)	Ccdc14
chr9	37329421	37329924	88.6343	0.678478	0.00876134	1.98723	2.07657	2.04357	1.84816	1.86912	1.78099	+	intron (NM_001081429, intron 4 of 15)	Ccdc15
chrX	52775900	52776400	59.7983	0.724456	0.0230183	1.88712	1.87784	1.84846	1.51716	1.72444	1.69667	+	Intergenic	Ccdc160
chr17	29773287	29773787	77.1699	0.804188	0.0167321	1.84195	1.9284	2.14949	1.72897	1.59612	1.87276	+	Intergenic	Ccdc167
chr12	80758217	80758770	196.791	1.01984	7.13e-07	2.52146	2.38266	2.33625	2.08031	2.12439	2.136	+	exon (NM_001008423, exon 2 of 2)	Ccdc177
chr12	80769626	80770131	228.184	0.66095	0.000108262	2.46859	2.39749	2.46954	2.22837	2.25532	2.25811	+	Intergenic	Ccdc177
chr19	56811420	56811927	168.129	0.958765	2.98e-06	2.3497	2.34776	2.3446	2.09037	1.94223	2.11579	+	intron (NM_170757, intron 1 of 14)	Ccdc186
chr1	169919137	169919637	62.5104	1.03999	0.00189929	1.81114	1.87784	2.05177	1.69737	1.52233	1.59193	+	Intergenic	Ccdc190
chr4	117867766	117868266	57.5466	0.843235	0.0113157	1.86512	1.96499	1.74666	1.5413	1.65917	1.63867	+	intron (NM_001355175, intron 12 of 12)	Ccdc24
chr14	65845214	65845714	63.0004	0.710093	0.0219696	1.85369	1.95613	1.86123	1.75125	1.68203	1.59193	+	intron (NM_145944, intron 2 of 8)	Ccdc25
chr16	27468676	27469176	64.3553	0.748552	0.0371333	1.77797	1.97368	1.94666	1.47825	1.60948	1.86229	+	Intergenic	Ccdc50
chr11	120905420	120905921	435.238	0.735791	5.47e-07	2.75461	2.72447	2.72825	2.58269	2.43339	2.51077	+	intron (NM_027745, intron 3 of 18)	Ccdc57
chr15	98699356	98699895	267.712	0.837576	5.82e-07	2.50497	2.54455	2.55768	2.33482	2.20824	2.29483	+	Intergenic	Ccdc65
chr15	98710390	98710890	90.9711	0.760252	0.00487788	2.15472	1.9822	2.01802	1.87072	1.83916	1.77455	+	intron (NM_153518, intron 2 of 7)	Ccdc65
chr14	27560387	27560899	132.674	1.15505	1.93e-07	2.27966	2.25492	2.25538	1.90252	1.83916	1.9859	+	Intergenic	Ccdc66
chr12	32480775	32481371	362.503	0.791619	9.4e-08	2.62991	2.72141	2.62877	2.42488	2.42341	2.42415	+	Intergenic	Ccdc71l
chr2	104887826	104888326	108.441	0.822009	0.00206625	2.15761	2.03382	2.21551	1.78601	1.86912	1.9977	+	intron (NM_177600, intron 1 of 17)	Ccdc73
chr6	120352665	120353165	169.901	0.804358	0.000146406	2.31309	2.40072	2.27766	2.04128	2.18087	2.04539	+	intron (NM_026028, intron 2 of 11)	Ccdc77
chr16	45089981	45090499	416.046	0.694021	3.54e-05	2.7383	2.78361	2.58705	2.47278	2.53813	2.49502	+	Intergenic	Ccdc80
chr1	121419043	121419543	53.8105	1.26171	0.000341798	1.94242	1.76175	1.92001	1.55288	1.34624	1.56126	+	Intergenic	Ccdc93
chr1	121440963	121441517	108.127	0.748164	0.00168604	2.0959	2.11549	2.18075	1.95537	1.89715	1.86229	+	intron (NM_029955, intron 3 of 23)	Ccdc93
chr4	43982208	43982715	970.913	0.632073	7.21e-09	3.09324	3.05429	3.0681	2.85846	2.85365	2.92803	+	Intergenic	Ccin
chr8	94822518	94823018	180.28	1.14108	4.28e-09	2.35703	2.40233	2.42032	2.00248	2.11216	2.03484	+	3' UTR (NM_134141, exon 9 of 9)	Ccl17
chr13	119603730	119604230	375.43	0.957825	4.98e-10	2.6376	2.69445	2.74584	2.40926	2.4527	2.35502	+	intron (NM_001177666, intron 2 of 3)	Ccl28
chr9	70416337	70416837	101.665	0.810961	0.00441886	2.03171	2.02626	2.24249	1.95537	1.8763	1.74782	+	intron (NM_007630, intron 3 of 8)	Ccnb2
chr4	21739084	21739585	185.132	1.38293	8.49e-12	2.47969	2.4134	2.386	2.07347	1.91704	2.02402	+	intron (NM_001290422, intron 5 of 12)	Ccnc
chr7	144931724	144932224	46.1397	0.689802	0.0483327	1.75678	1.69363	1.80771	1.51716	1.59612	1.52826	+	3' UTR (NM_007631, exon 5 of 5)	Ccnd1
chr7	38073796	38074308	109.234	0.678537	0.00692332	2.14298	2.20991	2.00916	1.95987	1.90388	1.90752	+	Intergenic	Ccne1
chr11	40763349	40763855	183.092	0.690046	0.000918559	2.25739	2.34776	2.43902	2.09037	2.15915	2.18401	+	Intergenic	Ccng1
chr5	93328005	93328505	74.2633	0.633829	0.0337286	1.84195	1.95163	2.05177	1.77928	1.68203	1.81771	+	Intergenic	Ccng2
chr13	85126802	85127302	8518.05	1.05894	2.54e-05	4.09838	4.06651	4.01427	3.60383	3.85559	3.73152	+	Intergenic	Ccnh
chr13	85207452	85207952	68.0612	0.639549	0.0354632	1.83596	1.91384	1.99087	1.62631	1.78994	1.74782	+	intron (NM_023243, intron 6 of 8)	Ccnh
chr5	93180186	93180698	128.148	0.646617	0.00444716	2.24345	2.16802	2.16851	2.07347	1.92348	1.9859	+	3' UTR (NM_001347377, exon 11 of 11)	Ccni
chr5	93163508	93164008	84.1162	0.585356	0.0268717	2.00394	1.99466	2.01361	1.75125	1.83916	1.88298	+	intron (NM_001009818, intron 7 of 9)	Ccni
chr18	9508380	9508880	313.795	1.3508	2.53e-16	2.65257	2.6245	2.68135	2.17722	2.3265	2.22951	+	Intergenic	Ccny
chr18	9504502	9505002	517.524	0.944672	1.75e-11	2.80015	2.84903	2.84846	2.46586	2.57669	2.5939	+	Intergenic	Ccny
chr18	9486878	9487606	743.205	0.816394	5.09e-13	2.98424	2.96147	2.98381	2.69077	2.76307	2.73735	+	Intergenic	Ccny
chr18	9492074	9492579	1252.95	0.609879	9.25e-07	3.14919	3.17537	3.21272	2.91162	3.06502	3.0004	+	Intergenic	Ccny
chr1	64705201	64705769	257.964	0.663649	5.52e-05	2.54566	2.49956	2.4489	2.29116	2.31368	2.29678	+	intron (NM_001097644, intron 3 of 9)	Ccnyl1
chr9	72994483	72995042	399.761	0.643316	9.46e-05	2.74206	2.72751	2.57505	2.45454	2.49237	2.53281	+	intron (NM_001359295, intron 1 of 9)	Ccpg1
chr9	124118413	124118936	247.006	1.07509	1.43e-07	2.57081	2.52445	2.47723	2.169	2.06869	2.32323	+	Intergenic	Ccr5
chr14	36862339	36862839	146.393	0.817211	6.75e-05	2.30701	2.23418	2.27036	2.04864	2.00478	2.02036	+	Intergenic	Ccser2
chr14	36863926	36864431	595.786	0.698487	1.22e-09	2.87736	2.86257	2.86312	2.65343	2.64485	2.67275	+	Intergenic	Ccser2
chr10	117078242	117078743	176.934	0.987561	4.13e-06	2.30701	2.37929	2.42206	2.17722	1.99945	2.02036	+	intron (NM_177798, intron 7 of 9)	Cct2
chr3	96820445	96820999	159.769	0.594887	0.0279094	2.40188	2.34411	2.01361	2.07001	2.11627	2.12745	+	intron (NM_001163497, intron 1 of 3)	Cd160
chr10	41509087	41509587	57.4499	0.893431	0.00509704	1.84195	1.85017	1.92547	1.65434	1.52233	1.62057	+	intron (NM_028430, intron 7 of 7)	Cd164
chr10	41505399	41505900	175.922	0.803694	0.000382995	2.43042	2.32729	2.28006	2.16062	1.95429	2.17119	+	intron (NM_028430, intron 6 of 7)	Cd164
chr3	86976491	86976996	138.539	0.638197	0.00486602	2.30701	2.23653	2.11581	2.04864	2.04036	2.01666	+	Intergenic	Cd1d2
chr8	3955973	3956473	62.8967	1.16107	0.00016895	1.89771	1.97368	1.94146	1.50458	1.63504	1.62057	+	Intergenic	Cd209c
chr8	4087282	4087782	60.3451	0.642612	0.0454058	1.92311	1.77554	1.89162	1.71346	1.55337	1.72663	+	Intergenic	Cd209f
chr8	4139994	4140506	233.648	0.606012	0.000878778	2.46007	2.41184	2.47875	2.31354	2.16652	2.3045	+	Intergenic	Cd209g
chr7	30873053	30873553	129.229	0.979803	0.000122014	2.26193	2.09321	2.31905	2.03	1.86912	1.89787	+	exon (NM_009845, exon 5 of 14)	Cd22
chr18	89401323	89401829	125.791	1.17207	0.000560118	2.30701	2.386	1.87972	1.74395	2.00478	1.88298	+	intron (NM_001039173, intron 7 of 7)	Cd226
chr7	127183796	127184296	70.0903	0.826141	0.00524105	1.93287	1.89878	2.01802	1.77928	1.67075	1.64745	+	Intergenic	Cd2bp2
chr11	114890115	114890652	133.166	0.726996	0.000611531	2.24814	2.21978	2.1897	1.9731	2.02547	2.00538	+	exon (NM_001347654, exon 1 of 7)	Cd300a
chr11	102040119	102040619	149.349	0.985853	4.8e-05	2.31509	2.25266	2.32558	2.1002	1.79854	2.0419	+	Intergenic	Cd300lg
chrX	57260601	57261151	181.264	0.971201	0.000810319	2.5515	2.3776	2.09793	2.17722	2.07774	1.98987	+	intron (NM_001358573, intron 8 of 20)	Cd40lg
chrX	57263550	57264050	106.512	0.74769	0.0298165	2.26643	2.19981	1.75478	1.95987	1.94223	1.78099	+	intron (NM_001358573, intron 8 of 20)	Cd40lg
chr16	49892868	49893382	103.019	0.846503	0.00116471	1.99567	2.13962	2.20423	1.84816	1.91051	1.84057	+	intron (NM_010581, intron 4 of 9)	Cd47
chr4	134087334	134087856	472.832	0.667382	3.48e-06	2.81242	2.77959	2.6889	2.58376	2.57952	2.52366	+	exon (NM_001162970, exon 15 of 20)	Cd52
chr2	104095680	104096229	263.715	0.684971	0.000666277	2.55382	2.59054	2.35684	2.34784	2.30845	2.25811	+	intron (NM_007652, intron 1 of 3)	Cd59a
chr10	128913202	128913713	239.155	0.809267	5.02e-06	2.47279	2.47451	2.50383	2.31945	2.19477	2.19152	+	TTS (NM_001282966)	Cd63
chr6	129259984	129260484	119.06	0.853484	0.000196951	2.15182	2.15688	2.24249	1.89217	1.92348	1.96551	+	Intergenic	Cd69
chr11	121017649	121018153	216.161	0.852805	1.82e-06	2.47556	2.47042	2.38032	2.20355	2.19134	2.16859	+	Intergenic	Cd7
chr7	143052496	143053007	220.469	0.865147	1.24e-05	2.45285	2.36206	2.53159	2.11611	2.22451	2.23178	+	promoter-TSS (NM_133655)	Cd81
chr2	93477469	93477980	142.548	0.679334	0.00197452	2.23148	2.24582	2.25283	1.93688	2.12439	2.0419	+	Intergenic	Cd82
chr13	43795299	43795820	107.673	0.891769	0.00020908	2.14595	2.13371	2.15592	1.79264	1.94223	1.888	+	intron (NM_009856, intron 2 of 4)	Cd83
chr16	46100130	46100630	169.696	1.21627	7.12e-10	2.42734	2.33857	2.35482	2.01052	1.99945	2.01666	+	intron (NM_032465, intron 3 of 14)	Cd96
chr14	59590548	59591048	138.451	0.783928	0.000285525	2.22905	2.22463	2.2728	1.95537	2.08219	1.97786	+	intron (NR_153387, intron 3 of 10)	Cdadc1
chr3	116327217	116327734	498.642	0.919775	5.69e-13	2.81432	2.78093	2.84586	2.51964	2.54885	2.54397	+	intron (NM_001173553, intron 7 of 13)	Cdc14a
chr3	116331752	116332253	358.394	0.833614	5.67e-09	2.64608	2.68369	2.65585	2.38974	2.38982	2.44954	+	intron (NM_001173553, intron 6 of 13)	Cdc14a
chr3	116328211	116328750	598.503	0.67718	2.26e-07	2.89403	2.8291	2.87486	2.68406	2.70163	2.59878	+	exon (NM_001080818, exon 9 of 16)	Cdc14a
chr3	116340952	116341497	222.624	0.605701	0.00152295	2.41638	2.35853	2.50239	2.30956	2.18788	2.23178	+	intron (NM_001173553, intron 5 of 13)	Cdc14a
chr12	111377441	111377951	408.002	1.19844	2.63e-11	2.75895	2.73577	2.7698	2.29116	2.32396	2.52482	+	promoter-TSS (NM_183016)	Cdc42bpb
chr11	98909588	98910088	166.243	0.707786	0.000707006	2.35154	2.21733	2.36084	2.14628	2.07324	2.07881	+	intron (NM_001025779, intron 2 of 11)	Cdc6
chr12	117993417	117993948	912.146	0.999487	3.69e-14	3.08448	3.10987	3.05941	2.70549	2.76399	2.86651	+	intron (NM_010060, intron 55 of 81)	Cdca7l
chr8	106603176	106603683	131.462	0.961118	3.72e-05	2.19612	2.1842	2.32341	1.91262	2.02039	1.91226	+	promoter-TSS (NM_009864)	Cdh1
chr15	18818522	18819022	304.835	0.607197	7.36e-05	2.52021	2.56705	2.60672	2.39634	2.372	2.37984	+	promoter-TSS (NM_001316758)	Cdh10
chr8	102024430	102024930	325.674	1.40345	4.07e-11	2.75022	2.54223	2.70363	2.09695	2.35579	2.26862	+	Intergenic	Cdh11
chr1	104986156	104986656	52.8972	0.77019	0.0444939	1.89245	1.82062	1.73839	1.38807	1.79854	1.49255	+	intron (NM_011800, intron 11 of 11)	Cdh20
chr2	165234483	165234983	105.15	0.632566	0.0156925	2.18815	2.04491	2.07546	1.84816	1.8544	2.02036	+	promoter-TSS (NM_174988)	Cdh22
chr2	165233339	165233862	89.5193	0.593899	0.0211515	2.02785	2.05214	2.01361	1.88158	1.89715	1.77455	+	intron (NM_174988, intron 1 of 11)	Cdh22
chr14	54634122	54634622	74.8157	0.861523	0.00472762	1.90291	1.90888	2.10874	1.76549	1.75373	1.64745	+	intron (NM_199470, intron 8 of 11)	Cdh24
chr1	59316667	59317167	60.5857	0.683812	0.0306896	1.94242	1.79543	1.86748	1.69737	1.71422	1.58195	+	intron (NM_001356389, intron 10 of 13)	Cdk15
chr1	132157307	132157807	85.3316	0.586611	0.0315178	2.03171	1.9822	2.01802	1.75125	1.78994	1.93525	+	Intergenic	Cdk18
chr5	124359579	124360079	102.377	0.834329	0.000999302	2.17176	2.01858	2.14949	1.91262	1.82336	1.85696	+	Intergenic	Cdk2ap1
chr1	74854575	74855075	118.268	1.06853	6.84e-06	2.26643	2.17348	2.16851	1.87072	1.81524	1.94848	+	promoter-TSS (NM_009872)	Cdk5r2
chr4	70356036	70356536	74.0842	0.84802	0.00332834	1.99982	1.90386	2.02238	1.64519	1.78994	1.72663	+	intron (NM_001313762, intron 5 of 33)	Cdk5rap2
chr5	3146526	3147030	101.226	0.667676	0.0053176	2.09921	2.07657	2.10517	1.85391	1.93607	1.888	+	Intergenic	Cdk6
chr13	29857320	29857840	375.689	1.01974	5.34e-10	2.72837	2.69117	2.68609	2.35149	2.31628	2.49255	+	Intergenic	Cdkal1
chr13	29769554	29770060	325.367	0.63543	0.000142259	2.59563	2.6692	2.51234	2.39961	2.44508	2.37336	+	intron (NR_131896, intron 5 of 16)	Cdkal1
chr17	80620885	80621422	136.057	0.925508	1.81e-05	2.23631	2.21487	2.29654	1.95537	2.02039	1.9397	+	intron (NM_001290345, intron 16 of 33)	Cdkl4
chr2	3543216	3543716	89.014	1.09578	2.36e-05	2.08922	2.04854	2.11229	1.72128	1.73442	1.79974	+	Intergenic	Cdnf
chr18	46734432	46734934	110.46	0.648596	0.00875851	2.19874	2.12772	2.04769	1.94622	1.99406	1.85696	+	intron (NM_026217, intron 3 of 3)	Cdo1
chr11	115381647	115382366	199.789	1.87701	6.58e-20	2.57742	2.46629	2.434	1.87619	1.93607	1.97786	+	promoter-TSS (NM_001080929)	Cdr2l
chr9	103357792	103358292	110.801	0.699486	0.00219187	2.13092	2.13073	2.14949	1.95082	1.92982	1.89787	+	intron (NM_175833, intron 3 of 4)	Cdv3
chr18	61034654	61035154	106.267	0.694047	0.00576846	2.12476	2.06627	2.16226	1.89738	1.80697	1.9977	+	intron (NM_009880, intron 1 of 2)	Cdx1
chr5	147299125	147299693	126.329	0.640325	0.0125071	2.31908	2.06278	2.13966	2.04864	1.95429	1.97378	+	Intergenic	Cdx2
chr8	116732735	116733281	347.172	0.735919	2.47e-05	2.65441	2.6515	2.60672	2.47141	2.27281	2.47092	+	promoter-TSS (NM_029441)	Cdyl2
chr7	35118940	35119463	214.579	0.80577	2.86e-05	2.47418	2.37929	2.45052	2.11922	2.17015	2.27481	+	promoter-TSS (NM_001287523)	Cebpa
chr2	167675068	167675570	153.966	0.763492	0.00062352	2.31908	2.16526	2.35482	2.07347	2.0866	2.00917	+	Intergenic	Cebpb
chr16	15877088	15877588	80.4483	0.942421	0.00125395	2.05781	1.97796	2.03098	1.58588	1.8544	1.74782	+	Intergenic	Cebpd
chr14	54701260	54701761	159.021	0.813547	8.99e-05	2.32105	2.25039	2.3446	2.12843	2.03049	2.01666	+	Intergenic	Cebpe
chr4	141809794	141810294	55.786	0.791892	0.0152682	1.89771	1.76175	1.87972	1.62631	1.53813	1.65605	+	intron (NM_001277932, intron 6 of 7)	Cela2a
chr2	7697418	7697918	75.9143	1.07768	0.00063527	2.12165	1.98639	1.9032	1.56416	1.65917	1.80581	+	Intergenic	Celf2
chr2	6726086	6726594	366.088	0.783745	8.38e-06	2.72914	2.61869	2.64252	2.35511	2.37877	2.53168	+	intron (NM_001110232, intron 3 of 15)	Celf2
chr10	81450057	81450566	260.849	0.644904	7.24e-05	2.50497	2.46072	2.53958	2.33482	2.28963	2.29873	+	Intergenic	Celf5
chr9	59565585	59566086	157.465	1.00005	5.06e-07	2.3497	2.32538	2.28956	2.04864	1.99945	2.01294	+	TTS (NM_010421)	Celf6
chr9	59567046	59567553	183.08	0.940774	1.23e-06	2.41479	2.31766	2.4062	2.05946	2.09529	2.136	+	Intergenic	Celf6
chr9	59584731	59585231	129.579	0.827504	0.000779329	2.32105	2.11237	2.20136	1.94622	1.90388	2.04539	+	intron (NM_175235, intron 2 of 11)	Celf6
chr3	108415747	108416268	125.337	0.863279	0.00028673	2.30497	2.17618	2.12619	1.96873	1.90388	1.96967	+	promoter-TSS (NM_017392)	Celsr2
chr7	84086351	84086882	178.997	0.873023	7.86e-05	2.39025	2.40233	2.28956	1.98593	2.21807	2.07558	+	promoter-TSS (NM_030728)	Cemip
chr1	189675390	189675890	80.5122	0.666836	0.0135709	2.03554	1.93784	2.00466	1.82435	1.80697	1.74782	+	intron (NM_001081363, intron 7 of 17)	Cenpf
chr11	108418518	108419018	50.6367	1.39535	5.84e-05	1.89245	1.89364	1.80771	1.45022	1.34624	1.51668	+	Intergenic	Cep112
chr9	87248084	87248584	74.7251	0.808296	0.00476159	2.05051	1.93784	1.9362	1.79264	1.72444	1.68087	+	intron (NM_199316, intron 3 of 26)	Cep162
chr9	45829059	45829564	228.102	0.892794	4.4e-06	2.46718	2.43474	2.51234	2.30755	2.12035	2.1553	+	promoter-TSS (NM_001081373)	Cep164
chr18	67810624	67811147	123.819	0.837332	0.00021397	2.22661	2.13073	2.23723	1.91262	1.96603	1.96551	+	intron (NM_027556, intron 6 of 45)	Cep192
chr11	20262946	20263446	60.2976	0.720605	0.0228731	1.91815	1.79543	1.9032	1.57516	1.65917	1.72663	+	Intergenic	Cep68
chr18	67612227	67612727	87.0793	1.11875	6.02e-05	2.13092	1.96936	2.11229	1.66329	1.74418	1.79974	+	Intergenic	Cep76
chr18	67610649	67611256	221.108	1.07373	2.05e-09	2.50755	2.4918	2.42722	2.11298	2.14405	2.1989	+	Intergenic	Cep76
chr19	15981834	15982334	230.827	0.775556	2.92e-05	2.46007	2.47856	2.45695	2.21365	2.13629	2.31954	+	intron (NM_198019, intron 1 of 14)	Cep78
chr4	134165199	134165699	206.713	1.15405	0.013434	2.48918	2.55028	2.28484	2.29324	1.86912	2.05569	+	intron (NM_144527, intron 3 of 13)	Cep85
chr4	134164147	134164647	333.233	0.911917	0.0193487	2.60394	2.75398	2.52753	2.47278	2.13629	2.41386	+	intron (NM_144527, intron 3 of 13)	Cep85
chr4	82933587	82934087	81.1267	0.714038	0.0091294	2.02395	1.93315	2.04357	1.75843	1.8544	1.74782	+	intron (NR_154662, intron 26 of 35)	Cer1
chr2	29859017	29859517	42.3354	0.925975	0.0119754	1.78481	1.71755	1.72995	1.46446	1.36972	1.53954	+	Intergenic	Cercam
chr8	70309259	70309759	49.3798	0.780043	0.0247835	1.78481	1.84442	1.75478	1.64519	1.43339	1.57173	+	intron (NM_021538, intron 6 of 9)	Cers1
chr3	95317343	95317843	176.026	0.696086	0.0010638	2.33847	2.27899	2.3916	2.20862	2.01005	2.13881	+	intron (NM_029789, intron 1 of 10)	Cers2
chr18	9618826	9619326	58.9481	2.25152	2.08e-09	1.96986	1.88844	2.08684	1.49161	1.17015	1.17893	+	exon (NM_007593, exon 1 of 1)	Cetn1
chr13	81760337	81760837	97.1195	0.863379	0.000931882	2.14	2.08663	2.06771	1.88158	1.70375	1.89787	+	Intergenic	Cetn3
chr3	37302614	37303123	178.359	0.691026	0.000376416	2.36602	2.34594	2.31685	2.20098	2.07324	2.11874	+	Intergenic	Cetn4
chr4	34729863	34730386	190.988	0.597261	0.00197959	2.32105	2.36029	2.39896	2.1002	2.2371	2.1989	+	promoter-TSS (NM_027041)	Cfap206
chr7	139648033	139648533	117.635	0.817051	0.00136021	2.22661	2.14255	2.15592	2.05946	1.86912	1.82354	+	intron (NM_001302546, intron 22 of 58)	Cfap46
chr19	47932158	47932697	164.004	0.755404	0.000312026	2.25509	2.33671	2.34667	2.09367	1.99406	2.1526	+	Intergenic	Cfap58
chr12	54830474	54831025	195.351	0.670329	0.000316916	2.38347	2.35317	2.4044	2.20098	2.10381	2.21799	+	Intergenic	Cfl2
chr16	64899057	64899569	124.677	0.705064	0.00407175	2.2339	2.15405	2.1716	1.85391	2.09529	1.9528	+	Intergenic	Cggbp1
chr3	94764455	94764955	70.802	0.695266	0.0144556	1.9654	1.94708	1.91448	1.74395	1.67075	1.77455	+	intron (NM_001293727, intron 15 of 20)	Cgn
chr16	93906106	93906606	65.7141	0.862871	0.0098819	1.83596	1.86699	2.04769	1.65434	1.78994	1.52826	+	TTS (NM_028083)	Chaf1b
chr14	32482021	32482521	57.6477	0.899435	0.0103507	1.90291	1.7889	1.92001	1.68067	1.69303	1.37984	+	Intergenic	Chat
chr6	89595220	89595739	1167.4	0.67566	7.65e-09	3.13457	3.1405	3.1944	2.91361	2.92027	3.01815	+	exon (NM_025351, exon 1 of 8)	Chchd6
chr17	15729825	15730325	72.5048	0.859303	0.0058795	2.08244	1.96499	1.82856	1.65434	1.68203	1.78733	+	intron (NM_007690, intron 5 of 35)	Chd1
chr17	15743399	15743899	110.154	0.793434	0.00133128	2.21668	2.1247	2.08308	1.97742	1.89031	1.84057	+	intron (NM_007690, intron 17 of 35)	Chd1
chr3	97585367	97585867	58.6648	0.921951	0.0038342	1.86512	1.94249	1.84193	1.5294	1.60948	1.67275	+	intron (NM_026539, intron 12 of 22)	Chd1l
chr7	73479546	73480126	166.429	0.798197	0.00013883	2.40024	2.31178	2.24769	2.1002	2.12035	2.03126	+	intron (NM_001081345, intron 19 of 38)	Chd2
chr4	152332881	152333389	233.621	0.832014	1.92e-06	2.48918	2.4508	2.48777	2.29116	2.18087	2.19399	+	non-coding (NR_102292, exon 5 of 5)	Chd5
chr2	161090158	161090660	161.339	0.801637	7.84e-05	2.31107	2.34957	2.27036	2.00248	2.09957	2.10381	+	intron (NR_126509, intron 1 of 35)	Chd6
chr4	8686531	8687031	127.039	1.2182	3.96e-08	2.24108	2.28951	2.21551	1.86519	1.86912	1.91226	+	Intergenic	Chd7
chr14	30027312	30027812	74.0809	1.35672	2.5e-05	1.97427	1.91384	2.1591	1.60656	1.50594	1.71191	+	intron (NM_175343, intron 1 of 7)	Chdh
chr14	30151984	30152484	60.6236	0.955939	0.00522029	1.9654	1.74021	1.96687	1.70549	1.62245	1.49255	+	intron (NM_001083616, intron 8 of 46)	Chdh
chr14	30136909	30137411	161.328	0.940403	2.31e-05	2.37483	2.25939	2.34045	2.11922	1.91051	2.06905	+	intron (NM_001083616, intron 9 of 46)	Chdh
chr14	30014368	30014868	71.3778	0.937239	0.0011184	1.9654	1.96936	1.98143	1.60656	1.70375	1.74782	+	intron (NM_001136240, intron 1 of 7)	Chdh
chr14	30008849	30009480	282.646	0.69551	1.87e-05	2.51519	2.51218	2.59873	2.34967	2.29237	2.35502	+	promoter-TSS (NM_019583)	Chdh
chr14	30024357	30024928	241.809	0.618386	0.000605523	2.48378	2.47315	2.44069	2.34045	2.30581	2.18147	+	intron (NM_175343, intron 1 of 7)	Chdh
chr12	102578980	102579508	137.066	0.606659	0.00573213	2.19348	2.20991	2.25283	1.9984	1.97746	2.11579	+	intron (NM_172584, intron 7 of 9)	Chga
chr7	141525169	141525690	120.633	0.639222	0.00425603	2.14889	2.16248	2.1897	1.92734	1.96603	2.02402	+	intron (NM_026522, intron 7 of 10)	Chid1
chr16	65629150	65629650	95.0322	0.912633	0.000901928	2.13699	2.12772	2.00011	1.70549	1.92982	1.79974	+	Intergenic	Chmp2b
chr2	154646625	154647132	100.708	0.598205	0.0191344	2.17176	2.02244	2.03942	1.86519	1.9602	1.88298	+	TTS (NM_199304)	Chmp4b
chr3	10399841	10400341	52.3484	1.13716	0.0018692	1.74206	1.90386	1.9032	1.57516	1.60948	1.3102	+	Intergenic	Chmp4c
chr4	40953469	40953969	90.8371	0.861071	0.00305576	1.94711	2.03382	2.1897	1.69737	1.86182	1.85157	+	intron (NM_029814, intron 5 of 7)	Chmp5
chr11	119919791	119920291	170.508	1.0461	1.1e-05	2.42579	2.23418	2.4026	2.12843	1.89715	2.07558	+	TTS (NM_001085498)	Chmp6
chr11	119904880	119905380	85.5951	0.742311	0.00390587	2.03171	2.01075	2.04769	1.81195	1.78116	1.82354	+	intron (NR_039557, intron 2 of 2)	Chmp6
chr6	54164715	54165225	105.394	0.679587	0.00850797	2.03171	2.10924	2.18375	1.79917	1.98306	1.9262	+	intron (NM_001163640, intron 1 of 12)	Chn2
chr9	18277451	18277951	91.7541	1.08199	9.18e-05	2.15182	2.11858	2.00466	1.69737	1.71422	1.87276	+	Intergenic	Chordc1
chr16	20733102	20733602	104.286	0.847326	0.000842448	2.22167	2.07657	2.06378	1.87072	1.91051	1.83497	+	intron (NM_001354995, intron 1 of 23)	Chrd
chr2	91921460	91921994	304.202	0.611591	0.000162194	2.53973	2.52203	2.62877	2.39634	2.33401	2.40787	+	promoter-TSS (NM_007699)	Chrm4
chr14	66175587	66176112	180.763	0.875327	1.25e-05	2.4132	2.34043	2.3528	2.13745	2.00478	2.1553	+	intron (NM_001162366, intron 10 of 30)	Chrna2
chr5	65937937	65938438	359.725	0.678421	1.44e-05	2.7078	2.5895	2.63411	2.44292	2.39416	2.4825	+	Intergenic	Chrna9
[truncated: 4,092 more rows]
