# Supplementary material for: Brg1 restrains the pro-inflammatory properties of ILC3s and modulates intestinal immunity
Source: Mucosal Immunol. 2020 Jul 1;14(1):38–52. doi: 10.1038/s41385-020-0317-3 (PMC7790751; doi:10.1038/s41385-020-0317-3)
Supplement: Supplementary file 4 — Supplementary Data 3 [file 41385_2020_317_MOESM4_ESM.xlsx]

## Sheet: Motif of WT-ILC3-OCRs
Motif Name	Consensus	P-value	Log P-value	q-value (Benjamini)	# of Target Sequences with Motif(of 5965)	% of Target Sequences with Motif	# of Background Sequences with Motif(of 43164)	% of Background Sequences with Motif
Etv2(ETS)/ES-ER71-ChIP-Seq(GSE59402)/Homer(0.967)	NNAYTTCCTGHN	1e-500	-1152	0	1836	0.3078	3833	0.0888
ETS1(ETS)/Jurkat-ETS1-ChIP-Seq(GSE17954)/Homer	ACAGGAAGTG	1e-485	-1119	0	1932	0.3239	4324.2	0.1002
Fli1(ETS)/CD8-FLI-ChIP-Seq(GSE20898)/Homer	NRYTTCCGGH	1e-471	-1085	0	1941	0.3254	4463.7	0.1034
ERG(ETS)/VCaP-ERG-ChIP-Seq(GSE14097)/Homer	ACAGGAAGTG	1e-451	-1040	0	2431	0.4075	6921.4	0.1603
ETV4(ETS)/HepG2-ETV4-ChIP-Seq(ENCODE)/Homer	ACCGGAAGTG	1e-411	-948.2	0	1854	0.3108	4512.6	0.1045
ETV1(ETS)/GIST48-ETV1-ChIP-Seq(GSE22441)/Homer	AACCGGAAGT	1e-396	-913.6	0	2122	0.3557	5883	0.1363
RUNX1(Runt)/Jurkat-RUNX1-ChIP-Seq(GSE29180)/Homer	AAACCACARM	1e-384	-885.3	0	1950	0.3269	5169.3	0.1197
GABPA(ETS)/Jurkat-GABPa-ChIP-Seq(GSE17954)/Homer	RACCGGAAGT	1e-371	-855.1	0	1606	0.2692	3733.5	0.0865
Ets1-distal(ETS)/CD4+-PolII-ChIP-Seq(Barski_et_al.)/Homer	MACAGGAAGT	1e-366	-844.5	0	939	0.1574	1309.5	0.0303
RORgt(NR)/EL4-RORgt.Flag-ChIP-Seq(GSE56019)/Homer	AAYTAGGTCA	1e-366	-844.3	0	641	0.1075	540.2	0.0125
RORgt(NR)/EL4-RORgt.Flag-ChIP-Seq(GSE56019)/Homer	AAYTAGGTCA	1e-366	-844.3	0	641	0.1075	540.2	0.0125
RUNX(Runt)/HPC7-Runx1-ChIP-Seq(GSE22178)/Homer	SAAACCACAG	1e-361	-832.7	0	1573	0.2637	3663.8	0.0849
EWS:ERG-fusion(ETS)/CADO_ES1-EWS:ERG-ChIP-Seq(SRA014231)/Homer	ATTTCCTGTN	1e-346	-797.5	0	1356	0.2273	2876.7	0.0666
RUNX-AML(Runt)/CD4+-PolII-ChIP-Seq(Barski_et_al.)/Homer	GCTGTGGTTW	1e-345	-795.6	0	1506	0.2525	3496.4	0.081
RORg(NR)/Liver-Rorc-ChIP-Seq(GSE101115)/Homer	WAABTAGGTCAV	1e-339	-781	0	521	0.0873	356.1	0.0082
RUNX2(Runt)/PCa-RUNX2-ChIP-Seq(GSE33889)/Homer	NWAACCACADNN	1e-326	-751.2	0	1681	0.2818	4418	0.1023
EWS:FLI1-fusion(ETS)/SK_N_MC-EWS:FLI1-ChIP-Seq(SRA014231)/Homer	VACAGGAAAT	1e-323	-744.5	0	1188	0.1992	2368.4	0.0549
RORa(NR)/Liver-Rora-ChIP-Seq(GSE101115)/Homer	AAWCTAGGTCARDNN	1e-322	-743.2	0	583	0.0977	514	0.0119
Elf4(ETS)/BMDM-Elf4-ChIP-Seq(GSE88699)/Homer	ACTTCCKGKT	1e-286	-659.8	0	1578	0.2645	4292.4	0.0994
PU.1(ETS)/ThioMac-PU.1-ChIP-Seq(GSE21512)/Homer	AGAGGAAGTG	1e-246	-567.7	0	1006	0.1687	2153	0.0499
EHF(ETS)/LoVo-EHF-ChIP-Seq(GSE49402)/Homer	AVCAGGAAGT	1e-226	-522.7	0	1668	0.2796	5339.7	0.1237
Fra1(bZIP)/BT549-Fra1-ChIP-Seq(GSE46166)/Homer	NNATGASTCATH	1e-224	-517.8	0	970	0.1626	2158.4	0.05
Elk1(ETS)/Hela-Elk1-ChIP-Seq(GSE31477)/Homer	HACTTCCGGY	1e-224	-517.8	0	924	0.1549	1977.4	0.0458
JunB(bZIP)/DendriticCells-Junb-ChIP-Seq(GSE36099)/Homer	RATGASTCAT	1e-221	-510	0	971	0.1628	2186.5	0.0507
Atf3(bZIP)/GBM-ATF3-ChIP-Seq(GSE33912)/Homer	DATGASTCATHN	1e-220	-507.5	0	1079	0.1809	2640	0.0612
Fra2(bZIP)/Striatum-Fra2-ChIP-Seq(GSE43429)/Homer	GGATGACTCATC	1e-217	-500.6	0	889	0.149	1891.6	0.0438
ELF3(ETS)/PDAC-ELF3-ChIP-Seq(GSE64557)/Homer	ANCAGGAAGT	1e-206	-475.3	0	1150	0.1928	3068.1	0.0711
BATF(bZIP)/Th17-BATF-ChIP-Seq(GSE39756)/Homer	DATGASTCAT	1e-205	-474.3	0	1067	0.1789	2707.8	0.0627
ELF1(ETS)/Jurkat-ELF1-ChIP-Seq(SRA014231)/Homer	AVCCGGAAGT	1e-205	-472.5	0	855	0.1433	1841.2	0.0427
ETS(ETS)/Promoter/Homer	AACCGGAAGT	1e-198	-458	0	671	0.1125	1203.1	0.0279
AP-1(bZIP)/ThioMac-PU.1-ChIP-Seq(GSE21512)/Homer	VTGACTCATC	1e-198	-457.7	0	1142	0.1915	3102	0.0719
Elk4(ETS)/Hela-Elk4-ChIP-Seq(GSE31477)/Homer	NRYTTCCGGY	1e-196	-451.7	0	869	0.1457	1959.1	0.0454
Fosl2(bZIP)/3T3L1-Fosl2-ChIP-Seq(GSE56872)/Homer	NATGASTCABNN	1e-195	-449.9	0	710	0.119	1360.6	0.0315
Jun-AP1(bZIP)/K562-cJun-ChIP-Seq(GSE31477)/Homer	GATGASTCATCN	1e-185	-427.1	0	574	0.0962	946.1	0.0219
ETS:RUNX(ETS,Runt)/Jurkat-RUNX1-ChIP-Seq(GSE17954)/Homer	RCAGGATGTGGT	1e-175	-405.2	0	347	0.0582	340.8	0.0079
ELF5(ETS)/T47D-ELF5-ChIP-Seq(GSE30407)/Homer	ACVAGGAAGT	1e-141	-325.1	0	1013	0.1698	3091	0.0716
SPDEF(ETS)/VCaP-SPDEF-ChIP-Seq(SRA014231)/Homer	ASWTCCTGBT	1e-135	-313	0	1259	0.2111	4385.2	0.1016
Bach2(bZIP)/OCILy7-Bach2-ChIP-Seq(GSE44420)/Homer	TGCTGAGTCA	1e-109	-251.3	0	412	0.0691	802.3	0.0186
NFkB-p65(RHD)/GM12787-p65-ChIP-Seq(GSE19485)/Homer	WGGGGATTTCCC	1e-68	-157.8	0	566	0.0949	1815.6	0.0421
Atf1(bZIP)/K562-ATF1-ChIP-Seq(GSE31477)/Homer	GATGACGTCA	1e-61	-142.7	0	711	0.1192	2640.2	0.0612
Atf7(bZIP)/3T3L1-Atf7-ChIP-Seq(GSE56872)/Homer	NGRTGACGTCAY	1e-59	-137.1	0	564	0.0946	1926.5	0.0446
SpiB(ETS)/OCILY3-SPIB-ChIP-Seq(GSE56857)/Homer	AAAGRGGAAGTG	1e-57	-133.4	0	335	0.0562	880.7	0.0204
NFkB-p65-Rel(RHD)/ThioMac-LPS-Expression(GSE23622)/Homer	GGAAATTCCC	1e-53	-123.4	0	129	0.0216	162.2	0.0038
Atf2(bZIP)/3T3L1-Atf2-ChIP-Seq(GSE56872)/Homer	NRRTGACGTCAT	1e-53	-122.3	0	428	0.0718	1351.7	0.0313
NF-E2(bZIP)/K562-NFE2-ChIP-Seq(GSE31477)/Homer	GATGACTCAGCA	1e-47	-110.4	0	141	0.0236	219.6	0.0051
Tbet(T-box)/CD8-Tbet-ChIP-Seq(GSE33802)/Homer	AGGTGTGAAM	1e-46	-107.2	0	1074	0.1801	5013.4	0.1161
IRF8(IRF)/BMDM-IRF8-ChIP-Seq(GSE77884)/Homer	GRAASTGAAAST	1e-46	-106.3	0	368	0.0617	1154.2	0.0267
Reverb(NR),DR2/RAW-Reverba.biotin-ChIP-Seq(GSE45914)/Homer	GTRGGTCASTGGGTCA	1e-45	-103.7	0	249	0.0417	636.3	0.0147
Bach1(bZIP)/K562-Bach1-ChIP-Seq(GSE31477)/Homer	AWWNTGCTGAGTCAT	1e-43	-100.9	0	131	0.022	207.3	0.0048
IRF3(IRF)/BMDM-Irf3-ChIP-Seq(GSE67343)/Homer	AGTTTCAKTTTC	1e-42	-97.82	0	364	0.061	1182.5	0.0274
c-Jun-CRE(bZIP)/K562-cJun-ChIP-Seq(GSE31477)/Homer	ATGACGTCATCY	1e-41	-96.19	0	379	0.0635	1264.1	0.0293
PU.1-IRF(ETS:IRF)/Bcell-PU.1-ChIP-Seq(GSE21512)/Homer	MGGAAGTGAAAC	1e-41	-95.74	0	1180	0.1978	5797.9	0.1343
Nrf2(bZIP)/Lymphoblast-Nrf2-ChIP-Seq(GSE37589)/Homer	HTGCTGAGTCAT	1e-36	-83.98	0	116	0.0194	195.5	0.0045
Tbx21(T-box)/GM12878-TBX21-ChIP-Seq(Encode)/Homer	AGGTGTGAAA	1e-36	-83.07	0	947	0.1588	4544.5	0.1053
MITF(bHLH)/MastCells-MITF-ChIP-Seq(GSE48085)/Homer	RTCATGTGAC	1e-35	-82.51	0	855	0.1433	4001.5	0.0927
NFkB-p50,p52(RHD)/Monocyte-p50-ChIP-Chip(Schreiber_et_al.)/Homer	GGGGGAATCCCC	1e-35	-82.46	0	147	0.0246	306.3	0.0071
IRF2(IRF)/Erythroblas-IRF2-ChIP-Seq(GSE36985)/Homer	GAAASYGAAASY	1e-35	-81.16	0	166	0.0278	382.3	0.0089
IRF1(IRF)/PBMC-IRF1-ChIP-Seq(GSE43036)/Homer	GAAAGTGAAAGT	1e-34	-78.32	0	194	0.0325	506.2	0.0117
MafK(bZIP)/C2C12-MafK-ChIP-Seq(GSE36030)/Homer	GCTGASTCAGCA	1e-33	-77.51	0	326	0.0547	1119.8	0.0259
PU.1:IRF8(ETS:IRF)/pDC-Irf8-ChIP-Seq(GSE66899)/Homer	GGAAGTGAAAST	1e-30	-71.34	0	219	0.0367	646.6	0.015
JunD(bZIP)/K562-JunD-ChIP-Seq/Homer	ATGACGTCATCN	1e-30	-70.05	0	148	0.0248	349.6	0.0081
ISRE(IRF)/ThioMac-LPS-Expression(GSE23622)/Homer	AGTTTCASTTTC	1e-29	-68.73	0	112	0.0188	218.8	0.0051
Tbr1(T-box)/Cortex-Tbr1-ChIP-Seq(GSE71384)/Homer	AAGGTGTKAA	1e-29	-67.97	0	1161	0.1946	6083.6	0.1409
Tbx6(T-box)/ESC-Tbx6-ChIP-Seq(GSE93524)/Homer	DAGGTGTBAA	1e-29	-67.38	0	974	0.1633	4923.9	0.1141
MafA(bZIP)/Islet-MafA-ChIP-Seq(GSE30298)/Homer	TGCTGACTCA	1e-27	-63.64	0	818	0.1371	4021.4	0.0932
Sp2(Zf)/HEK293-Sp2.eGFP-ChIP-Seq(Encode)/Homer	YGGCCCCGCCCC	1e-24	-56.06	0	1080	0.1811	5771	0.1337
Sp5(Zf)/mES-Sp5.Flag-ChIP-Seq(GSE72989)/Homer	RGKGGGCGGAGC	1e-22	-52.7	0	731	0.1225	3647.8	0.0845
Foxo1(Forkhead)/RAW-Foxo1-ChIP-Seq(Fan_et_al.)/Homer	CTGTTTAC	1e-22	-51.43	0	1456	0.2441	8303.9	0.1924
COUP-TFII(NR)/K562-NR2F1-ChIP-Seq(Encode)/Homer	GKBCARAGGTCA	1e-20	-47.58	0	1241	0.208	6972	0.1615
EAR2(NR)/K562-NR2F6-ChIP-Seq(Encode)/Homer	NRBCARRGGTCA	1e-20	-47.43	0	1177	0.1973	6557	0.1519
Tgif1(Homeobox)/mES-Tgif1-ChIP-Seq(GSE55404)/Homer	YTGWCADY	1e-20	-47.37	0	2440	0.4091	15119.8	0.3503
MafB(bZIP)/BMM-Mafb-ChIP-Seq(GSE75722)/Homer	WNTGCTGASTCAGCANWTTY	1e-20	-46.21	0	443	0.0743	2019.8	0.0468
Usf2(bHLH)/C2C12-Usf2-ChIP-Seq(GSE36030)/Homer	GTCACGTGGT	1e-19	-45.62	0	318	0.0533	1321	0.0306
Eomes(T-box)/H9-Eomes-ChIP-Seq(GSE26097)/Homer	ATTAACACCT	1e-19	-44.86	0	1627	0.2728	9596.4	0.2223
COUP-TFII(NR)/Artia-Nr2f2-ChIP-Seq(GSE46497)/Homer	AGRGGTCA	1e-18	-42.81	0	1452	0.2434	8472.4	0.1963
CRE(bZIP)/Promoter/Homer	CSGTGACGTCAC	1e-18	-42.24	0	214	0.0359	796.1	0.0184
WT1(Zf)/Kidney-WT1-ChIP-Seq(GSE90016)/Homer	MCTCCCMCRCAB	1e-18	-41.62	0	461	0.0773	2180.3	0.0505
KLF14(Zf)/HEK293-KLF14.GFP-ChIP-Seq(GSE58341)/Homer	RGKGGGCGKGGC	1e-17	-41.35	0	1249	0.2094	7159.6	0.1659
NFIL3(bZIP)/HepG2-NFIL3-ChIP-Seq(Encode)/Homer	VTTACGTAAYNNNNN	1e-17	-41.13	0	421	0.0706	1953	0.0452
KLF5(Zf)/LoVo-KLF5-ChIP-Seq(GSE49402)/Homer	DGGGYGKGGC	1e-17	-40.9	0	1010	0.1693	5608.5	0.1299
Gata2(Zf)/K562-GATA2-ChIP-Seq(GSE18829)/Homer	BBCTTATCTS	1e-17	-40.83	0	490	0.0821	2362.5	0.0547
Gata1(Zf)/K562-GATA1-ChIP-Seq(GSE18829)/Homer	SAGATAAGRV	1e-17	-40.57	0	440	0.0738	2070.7	0.048
TFE3(bHLH)/MEF-TFE3-ChIP-Seq(GSE75757)/Homer	GTCACGTGACYV	1e-17	-40	0	113	0.0189	322.9	0.0075
USF1(bHLH)/GM12878-Usf1-ChIP-Seq(GSE32465)/Homer	SGTCACGTGR	1e-15	-36.27	0	400	0.0671	1890.8	0.0438
Tgif2(Homeobox)/mES-Tgif2-ChIP-Seq(GSE55404)/Homer	TGTCANYT	1e-14	-34.31	0	2488	0.4171	15852.9	0.3672
Gata4(Zf)/Heart-Gata4-ChIP-Seq(GSE35151)/Homer	NBWGATAAGR	1e-14	-32.56	0	691	0.1158	3734	0.0865
Gata6(Zf)/HUG1N-GATA6-ChIP-Seq(GSE51936)/Homer	YCTTATCTBN	1e-14	-32.42	0	633	0.1061	3370.5	0.0781
IRF4(IRF)/GM12878-IRF4-ChIP-Seq(GSE32465)/Homer	ACTGAAACCA	1e-14	-32.39	0	371	0.0622	1770.2	0.041
STAT4(Stat)/CD4-Stat4-ChIP-Seq(GSE22104)/Homer	NYTTCCWGGAAR	1e-13	-31.59	0	680	0.114	3683	0.0853
bZIP:IRF(bZIP,IRF)/Th17-BatF-ChIP-Seq(GSE39756)/Homer	NAGTTTCABTHTGACTNW	1e-13	-30.07	0	387	0.0649	1897.6	0.044
KLF3(Zf)/MEF-Klf3-ChIP-Seq(GSE44748)/Homer	NRGCCCCRCCCHBNN	1e-12	-29.52	0	402	0.0674	1995.7	0.0462
NFE2L2(bZIP)/HepG2-NFE2L2-ChIP-Seq(Encode)/Homer	AWWWTGCTGAGTCAT	1e-12	-29	0	93	0.0156	286.3	0.0066
Tbx5(T-box)/HL1-Tbx5.biotin-ChIP-Seq(GSE21529)/Homer	AGGTGTCA	1e-12	-28.15	0	2514	0.4215	16252.2	0.3765
ETS:E-box(ETS,bHLH)/HPC7-Scl-ChIP-Seq(GSE22178)/Homer	AGGAARCAGCTG	1e-12	-27.78	0	107	0.0179	359.3	0.0083
KLF6(Zf)/PDAC-KLF6-ChIP-Seq(GSE64557)/Homer	MKGGGYGTGGCC	1e-11	-27.05	0	750	0.1257	4225.3	0.0979
IRF:BATF(IRF:bZIP)/pDC-Irf8-ChIP-Seq(GSE66899)/Homer	CTTTCANTATGACTV	1e-11	-26.63	0	109	0.0183	376.6	0.0087
Meis1(Homeobox)/MastCells-Meis1-ChIP-Seq(GSE48085)/Homer	VGCTGWCAVB	1e-11	-26.53	0	1453	0.2436	8923	0.2067
Klf9(Zf)/GBM-Klf9-ChIP-Seq(GSE62211)/Homer	GCCACRCCCACY	1e-11	-26.24	0	336	0.0563	1647.3	0.0382
Stat3+il21(Stat)/CD4-Stat3-ChIP-Seq(GSE19198)/Homer	SVYTTCCNGGAARB	1e-11	-25.97	0	528	0.0885	2831.3	0.0656
NFAT:AP1(RHD,bZIP)/Jurkat-NFATC1-ChIP-Seq(Jolma_et_al.)/Homer	SARTGGAAAAWRTGAGTCAB	1e-11	-25.92	0	138	0.0231	528.6	0.0122
GATA(Zf),IR3/iTreg-Gata3-ChIP-Seq(GSE20898)/Homer	NNNNNBAGATAWYATCTVHN	1e-11	-25.38	0	125	0.021	465.5	0.0108
E-box(bHLH)/Promoter/Homer	SSGGTCACGTGA	1e-10	-24.77	0	81	0.0136	253.8	0.0059
STAT1(Stat)/HelaS3-STAT1-ChIP-Seq(GSE12782)/Homer	NATTTCCNGGAAAT	1e-10	-23.59	0	226	0.0379	1036.7	0.024
Klf4(Zf)/mES-Klf4-ChIP-Seq(GSE11431)/Homer	GCCACACCCA	1e-10	-23.51	0	341	0.0572	1718.9	0.0398
MafF(bZIP)/HepG2-MafF-ChIP-Seq(GSE31477)/Homer	HWWGTCAGCAWWTTT	1e-09	-22.94	0	203	0.034	912.8	0.0211
EKLF(Zf)/Erythrocyte-Klf1-ChIP-Seq(GSE20478)/Homer	NWGGGTGTGGCY	1e-09	-21.39	0	222	0.0372	1041	0.0241
GATA3(Zf)/iTreg-Gata3-ChIP-Seq(GSE20898)/Homer	AGATAASR	1e-09	-21.02	0	960	0.1609	5764.2	0.1335
CLOCK(bHLH)/Liver-Clock-ChIP-Seq(GSE39860)/Homer	GHCACGTG	1e-08	-20.51	0	454	0.0761	2472.2	0.0573
RAR:RXR(NR),DR5/ES-RAR-ChIP-Seq(GSE56893)/Homer	RGGTCADNNAGAGGTCAV	1e-08	-20.29	0	47	0.0079	123.5	0.0029
Maz(Zf)/HepG2-Maz-ChIP-Seq(GSE31477)/Homer	GGGGGGGG	1e-08	-19.98	0	828	0.1388	4915.3	0.1139
RFX(HTH)/K562-RFX3-ChIP-Seq(SRA012198)/Homer	CGGTTGCCATGGCAAC	1e-08	-19.55	0	85	0.0142	304.2	0.007
Nur77(NR)/K562-NR4A1-ChIP-Seq(GSE31363)/Homer	TGACCTTTNCNT	1e-08	-19.12	0	155	0.026	683.8	0.0158
STAT5(Stat)/mCD4+-Stat5-ChIP-Seq(GSE12346)/Homer	RTTTCTNAGAAA	1e-08	-18.88	0	252	0.0422	1252.6	0.029
Bcl11a(Zf)/HSPC-BCL11A-ChIP-Seq(GSE104676)/Homer	TYTGACCASWRG	1e-08	-18.6	0	560	0.0939	3193.8	0.074
Srebp1a(bHLH)/HepG2-Srebp1a-ChIP-Seq(GSE31477)/Homer	RTCACSCCAY	1e-08	-18.53	0	186	0.0312	867.5	0.0201
FXR(NR),IR1/Liver-FXR-ChIP-Seq(Chong_et_al.)/Homer	AGGTCANTGACCTB	1e-07	-18.26	0	303	0.0508	1572.5	0.0364
Lhx2(Homeobox)/HFSC-Lhx2-ChIP-Seq(GSE48068)/Homer	TAATTAGN	1e-07	-17.17	0	640	0.1073	3752.2	0.0869
Srebp2(bHLH)/HepG2-Srebp2-ChIP-Seq(GSE31477)/Homer	CGGTCACSCCAC	1e-07	-16.39	0	125	0.021	544.3	0.0126
Rfx2(HTH)/LoVo-RFX2-ChIP-Seq(GSE49402)/Homer	GTTGCCATGGCAACM	1e-06	-15.75	0	90	0.0151	359.5	0.0083
THRb(NR)/Liver-NR1A2-ChIP-Seq(GSE52613)/Homer	TRAGGTCA	1e-06	-15.61	0	3040	0.5096	20572	0.4766
PAX5(Paired,Homeobox),condensed/GM12878-PAX5-ChIP-Seq(GSE32465)/Homer	GTCACGCTCSCTGM	1e-06	-15.45	0	101	0.0169	421.4	0.0098
Rfx6(HTH)/Min6b1-Rfx6.HA-ChIP-Seq(GSE62844)/Homer	TGTTKCCTAGCAACM	1e-06	-15.43	0	764	0.1281	4626.6	0.1072
GATA(Zf),IR4/iTreg-Gata3-ChIP-Seq(GSE20898)/Homer	NAGATWNBNATCTNN	1e-06	-15.18	0	68	0.0114	249.4	0.0058
Sp1(Zf)/Promoter/Homer	GGCCCCGCCCCC	1e-06	-15.16	0	129	0.0216	580.6	0.0135
Dlx3(Homeobox)/Kerainocytes-Dlx3-ChIP-Seq(GSE89884)/Homer	NDGTAATTAC	1e-06	-14.88	0	357	0.0598	1975.3	0.0458
Atf4(bZIP)/MEF-Atf4-ChIP-Seq(GSE35681)/Homer	MTGATGCAAT	1e-06	-14.59	0	163	0.0273	784.6	0.0182
HLF(bZIP)/HSC-HLF.Flag-ChIP-Seq(GSE69817)/Homer	RTTATGYAAB	1e-06	-14.41	0	459	0.0769	2642.5	0.0612
Stat3(Stat)/mES-Stat3-ChIP-Seq(GSE11431)/Homer	CTTCCGGGAA	1e-06	-14.36	0	342	0.0573	1891.9	0.0438
Foxo3(Forkhead)/U2OS-Foxo3-ChIP-Seq(E-MTAB-2701)/Homer	DGTAAACA	1e-06	-14.1	0	465	0.078	2689.1	0.0623

## Sheet: Motif of KO-ILC3-OCRs
Motif Name	Consensus	P-value	Log P-value	q-value (Benjamini)	# of Target Sequences with Motif(of 1146)	% of Target Sequences with Motif	# of Background Sequences with Motif(of 48200)	% of Background Sequences with Motif
CTCF(Zf)/CD4+-CTCF-ChIP-Seq(Barski_et_al.)/Homer	AYAGTGCCMYCTRGTGGCCA	1e-373	-859.7	0	373	0.3255	723	0.015
BORIS(Zf)/K562-CTCFL-ChIP-Seq(GSE32465)/Homer	CNNBRGCGCCCCCTGSTGGC	1e-319	-735.1	0	396	0.3455	1239.6	0.0257
CTCF-SatelliteElement(Zf?)/CD4+-CTCF-ChIP-Seq(Barski_et_al.)/Homer	TGCAGTTCCMVNWRTGGCCA	1e-20	-46.4	0	27	0.0236	90.8	0.0019
Bcl11a(Zf)/HSPC-BCL11A-ChIP-Seq(GSE104676)/Homer	TYTGACCASWRG	1e-17	-39.27	0	161	0.1405	3308.3	0.0685
COUP-TFII(NR)/Artia-Nr2f2-ChIP-Seq(GSE46497)/Homer	AGRGGTCA	1e-11	-26.36	0	290	0.2531	8319.1	0.1722
RUNX(Runt)/HPC7-Runx1-ChIP-Seq(GSE22178)/Homer	SAAACCACAG	1e-11	-25.74	0	145	0.1265	3380.3	0.07
THRb(NR)/HepG2-THRb.Flag-ChIP-Seq(Encode)/Homer	GGTCACCTGAGGTCA	1e-11	-25.46	0	126	0.1099	2797.6	0.0579
RUNX1(Runt)/Jurkat-RUNX1-ChIP-Seq(GSE29180)/Homer	AAACCACARM	1e-10	-24.35	0	191	0.1667	4970	0.1029
RUNX2(Runt)/PCa-RUNX2-ChIP-Seq(GSE33889)/Homer	NWAACCACADNN	1e-08	-18.61	0	154	0.1344	4067.6	0.0842
Sp5(Zf)/mES-Sp5.Flag-ChIP-Seq(GSE72989)/Homer	RGKGGGCGGAGC	1e-07	-16.96	0	218	0.1902	6440.4	0.1333
n-Myc(bHLH)/mES-nMyc-ChIP-Seq(GSE11431)/Homer	VRCCACGTGG	1e-07	-16.34	0	134	0.1169	3533.9	0.0731
Unknown-ESC-element(?)/mES-Nanog-ChIP-Seq(GSE11724)/Homer	CACAGCAGGGGG	1e-06	-16.01	0	123	0.1073	3184.5	0.0659
RUNX-AML(Runt)/CD4+-PolII-ChIP-Seq(Barski_et_al.)/Homer	GCTGTGGTTW	1e-06	-15.7	0	127	0.1108	3337.1	0.0691
RORgt(NR)/EL4-RORgt.Flag-ChIP-Seq(GSE56019)/Homer	AAYTAGGTCA	1e-06	-15.57	0	31	0.0271	441.9	0.0091
RORgt(NR)/EL4-RORgt.Flag-ChIP-Seq(GSE56019)/Homer	AAYTAGGTCA	1e-06	-15.57	0	31	0.0271	441.9	0.0091
Sp1(Zf)/Promoter/Homer	GGCCCCGCCCCC	1e-06	-14.22	0	87	0.0759	2105.5	0.0436
